# Supplementary material for: Investigating the Effects of a Phytobiotics-Based Product on the Fecal Bacterial Microbiome of Weaned Pigs
Source: Animals (Basel). 2021 Jun 30;11(7):1950. doi: 10.3390/ani11071950 (PMC8300416; doi:10.3390/ani11071950)
Supplement: Supplementary file 1 [file animals-11-01950-s001.zip]

Archive with 4 entries (4 files):
- Fresno et al Supplementary Table 1-diets.pdf
- Fresno et al Supplementary Table 2-fecal scores.pdf
- Fresno et al Supplementary Table 3-OTU table.xlsx
- Fresno et al Supplementary Table 4-P values .xlsx
