# Supplementary material for: Investigating the Effects of a Phytobiotics-Based Product on the Fecal Bacterial Microbiome of Weaned Pigs
Source: Animals (Basel). 2021 Jun 30;11(7):1950. doi: 10.3390/ani11071950 (PMC8300416; doi:10.3390/ani11071950)
Supplement: Supplementary file 1 [file animals-11-01950-s001.zip › Fresno et al Supplementary Table 3-OTU table.xlsx]

## Sheet: Title
Supplementary Table3. Relative abundance of OTUs in each fecal sample from control (Co) weaned pigs or weaned pigs supplemented with a commercial phytobiotic (Gx)

## Sheet: OTU table
Treatment	D1	D1	D1	D1	D1	D1	D1	D1	D1	D1	D1	D1	D1	D1	D1	D1	D1	D1	D1	D1	Gx-D4	Gx-D4	Gx-D4	Gx-D4	Gx-D4	Gx-D4	Gx-D4	Gx-D4	Gx-D4	Gx-D4	Gx-D4	Gx-D4	Gx-D10	Gx-D10	Gx-D10	Gx-D10	Gx-D10	Gx-D10	Gx-D10	Gx-D10	Gx-D10	Gx-D10	Gx-D10	Gx-D10	Gx-D21	Gx-D21	Gx-D21	Gx-D21	Gx-D21
sample ID	>LE_01-	>LE_02-	>LE_03-	>LE_04-	>LE_05-	>LE_06-	>LE_07-	>LE_08-	>LE_09-	>LE_10-	>LE_11-	>LE_12-	>LE_49-	>LE_50-	>LE_51-	>LE_52-	>LE_53-	>LE_54-	>LE_55-	>LE_56-	>LE_13-	>LE_14-	>LE_15-	>LE_16-	>LE_17-	>LE_18-	>LE_19-	>LE_20-	>LE_21-	>LE_22-	>LE_23-	>LE_24-	>LE_25-	>LE_26-	>LE_27-	>LE_28-	>LE_29-	>LE_30-	>LE_31-	>LE_32-	>LE_33-	>LE_34-	>LE_35-	>LE_36-	>LE_37-	>LE_38-	>LE_39-	>LE_40-	>LE_41-
>SD_Ssd-00039	0	0	0	0	0.000761421	0.000219443	0	0	8.95576e-05	0	0	9.22254e-05	0	0.000177873	0	9.13242e-05	5.2086e-05	0	0	9.2285e-05	0.000277162	0.00377267	0.0434222	0.0167499	0	0	0.00996833	0.000172102	0.0543462	0.000442511	0.000393817	0.00816458	0.00376207	0.00892551	0.0123007	0.0123678	0.0209677	0.103353	0.0941707	0.00212455	0.0019847	0.000669536	0.00901379	0.00902308	0.140691	0.205785	0.261702	0.237851	0.292227
>SD_Ssd-00003	0	9.58313e-05	0.000222692	0.000104932	0.000126904	0.00186526	0.000952986	0	0.000179115	0	0	0	0	8.89363e-05	0	0	0.00343768	0	0.000195147	0.000276855	0.366223	0.0210399	0.0136537	0.0525723	0.00999273	0.37857	0.384101	0.00395835	0.00669216	0.131278	0.0533622	0.118933	0.00965938	0.0710117	0.00150182	0.00922781	0.0510753	0.0164182	0.0941136	0.000464746	0.115568	0.0215208	0.15859	0.027094	0.080646	0.00184625	0.0254231	0.0355074	0.00412923
>SD_Ssd-00001	0.00265604	0.00143747	0	0.00818468	0.00317259	0.00581523	0.00381194	0.00037154	0.00179115	0.00592947	0	0.0323711	0	0.00604767	0.00165521	0.00182648	0.00140632	0.00596434	0.260196	0.00036914	0	0	0	0	0	0	0	0	0	0	0	0	0.0268429	0.000294247	0.0486305	0.0346043	0.0697491	0.00188715	0.039927	0.00119506	0.248088	0.00373027	0.272747	0.2229	0.000604296	0.00729451	0.00116159	0.00150343	0.00312483
>SD_Ssd-00134	0	0.00191663	0	0.000314795	0.000126904	0.000109721	0	0.00055731	0.000179115	0.000832206	0.000123487	0	0	0	0.000190985	0	0.0037502	0.000304303	6.50491e-05	0.00036914	0.00716001	0.1526	0.0294169	0.00661553	0.150073	0.00817117	0.0199561	0.0103261	0.0175761	0.0651965	0.0617308	0.00874317	0.000305033	0.000294247	0.00536366	0.0057033	0.011362	0.0206957	0.00142596	0.0120834	4.13479e-05	0.00306074	0.000212089	0	0.000219744	5.43016e-05	0.000263999	0.00420075	0.0517828
>SD_Ssd-00048	0	0	0	0	0	0	0	0	0	0	0	0	0	0	0	0	0	0	0	9.2285e-05	0	0.00285369	0.0150015	0.00703779	0	0	0.00365311	0	0.0200029	0.000553138	0.000246136	0.00347155	0.000406711	0.00598303	0.00271759	0.00461391	0.00888889	0.0232748	0.0187086	0.000464746	0.000248088	0.000191296	0.00222694	0.000272675	0.032577	0.0497946	0.0556245	0.050409	0.0622733
>SD_Ssd-00125	0.000442674	0	0.000111346	0	0	0.000329164	0	0	0	0	0.000123487	0	0	0.000177873	0.000190985	0	0.000312516	0	0.000260196	9.2285e-05	0.0504435	0	0.0181658	0.0138645	0.00121124	0.0136467	0.126615	0.0142845	0.0419915	0.0375396	0.011913	0.0372228	0.00386375	0.000343289	0.00228849	0.00262736	0.0504301	0.00138391	0.00667351	0.000663922	0.0166632	0.00669536	0.0153765	0.00443717	0.00977861	0.000271508	0.00337918	0.0134424	0.00401763
>SD_Ssd-00188	0	0	0.000111346	0	0.000126904	0.000109721	0	0	0	0	0	9.22254e-05	0	0	0	0	0	0	0	0	0.00900776	0.00120919	0.0162321	0.0185798	0.00163517	0.00075815	0.00425548	0.0037002	0.00132372	0.0263663	0.00546421	0.0243009	0.0112862	0.0503654	0.0037188	0.0298622	0.0473835	0.0196892	0.00507643	0	0.000165392	0.0418938	0.0147402	0	0.045487	0.0517132	0.0537765	0.0618174	0.0245522
>SD_Ssd-00064	0	0	0	0	0	0	0	0	0	0	0	0	0	0	0	0	0	0	0	0.00018457	0.00628234	9.67352e-05	0.00199238	0.0028855	0.000181686	0.000449274	0.00592659	0.00301179	0.00257391	0.00597389	0.00413508	0.00167149	0.00284698	0.303909	0.00693699	0.0245434	0.0124014	0.0156633	0.0191079	0.00896295	0.00425884	0.0162602	0.0196713	7.4366e-05	0.0140636	0.0416855	0.0143615	0.0110546	0.00680766
>SD_Ssd-00019	0.00398406	0.00325827	0	0	0.000126904	0.00109721	0.00889454	0.00538733	0.00205982	0.0698013	0	0.00903809	0	0.00115617	0.000190985	0.000182648	0.000208344	0.000243442	0.00201652	0.00156884	0.060837	0.0035792	0.00744213	0.00520797	0.0141715	0.0027518	0.00615977	0.00481886	0.00551552	0.00449886	0.0705917	0.014722	0.00213523	0.00176548	0.00171637	0.00480615	0.00770609	0.00792602	0.0448893	0	0.00165392	0.000286944	0.00705196	0.00783322	0.0121409	0.0108422	0.0112727	0.00977228	0.0138385
>SD_Ssd-00123	0	0	0	0	0	0	0	0	0	0	0	0	0	0	0	0	0	0	0	0	0	0	0	0	0	0.000112319	0.000369197	0	0	0.000221255	0	6.4288e-05	0.000101678	0	7.15154e-05	0.000192246	0.00078853	0.00245329	0.000285193	0	8.26959e-05	0.000573888	0.000106045	0	0.00758117	0.167846	0.0989466	0.000707495	0.00323643
>SD_Ssd-00007	0.0721558	0.0582655	0.00957577	0.225603	0.00507614	0.00329164	0.00810038	0.0362252	0.0318825	0.195152	0.156273	0.0054413	0.0445229	0.00249022	0.0101859	0.0553425	0.0808375	0.0390116	0.0587393	0.0120893	0.000277162	0.00711004	0.00111339	0.00260398	0.00109012	0.000140398	0.00392515	8.60511e-05	0	0.00195442	0.00201831	0.0187078	0.00162684	0.000196165	0	0.000704902	0	0	0	6.63922e-05	4.13479e-05	0	0	0.00356957	0	0	0.000158399	8.84369e-05	0.000223202
>SD_Ssd-00930	0.00553342	0.022712	0.0178154	0.00734523	0.0862944	0.0503621	0.138024	0.00074308	0.0747806	0.000832206	0.000802667	0.00636355	0	0.228122	0.00999491	0.104658	0.00458357	0.0294565	0.0102127	0.0567553	0.000230968	0.00299879	0.000644594	0.000281512	0.000242248	0.00336956	0.00200144	0.00197918	0.00970731	0.00350321	0.00733484	0.0146577	0.00244026	0.00269727	0.000429092	0.00243512	0.00591398	0.00660502	0.0107803	0.000398353	0.0152574	0.00401722	0.0068929	2.47887e-05	0.00483437	3.62011e-05	0.000554397	0.00194561	0.000781206
>SD_Ssd-01094	0	0.0128414	0	0	0	0.00416941	0.000476493	0	0	0	6.17436e-05	0	0	0	0.0111408	0.00173516	0.0103651	0	0.000325246	0	0.0413895	0.000386941	0.00855552	0.0012668	0	0.00603712	0.00130191	0.0569658	0	0.0170367	0.0124545	0.00379299	0.00691408	0.000637536	0.00343274	0.00134572	0.0078853	0.00754859	0.0072439	0.000199177	0.00430019	0.0114778	0.0149523	0.000297464	0.00939406	9.05027e-05	0.00623037	0.0252487	0.00161821
>SD_Ssd-01244	0.0903054	0.00852899	0.0204877	0.0269675	0.0200508	0.0097652	0.0203304	0.00130039	0.0233745	0.00572142	0.0327241	0.0565342	0.000271481	0.0217894	0.00248281	0.0813699	0.228501	0.0260483	0.0297925	0.0729051	0.000138581	0.00188634	0.000292997	0.000281512	0.000484496	0.000505433	0.000116589	8.60511e-05	0.000956023	0.000221255	0.00068918	0.000257152	0	0.000343289	7.15154e-05	6.4082e-05	0.000107527	0.000188715	0.000456308	0	0	0	0.000106045	0	0	0	0	0	0
>SD_Ssd-00308	0.0194776	0.00105414	0.00534462	0.0350472	0.00266497	0.00296248	0.00397078	0.0105889	0.00197027	0.00946635	0.00771796	0.0226874	0.0050224	0.00320171	0.0367965	0.00237443	0.00348977	0.00505143	0.0116438	0.00221484	0.00281781	0.0200242	0.00890712	0.00274474	0.00163517	0.000701991	0.00956027	0.00516307	0	0.0145291	0.0115191	0.0161363	0.00122013	0.00255014	0.000357577	0.0014098	0.00358423	0.00157262	0.00593201	0.000863099	0.00430019	0.00650407	0.00254507	0	0.00714168	0.00381921	0.00388078	0.0028742	0.00435244
>SD_Ssd-01079	0	0.00210829	0.00534462	0.00115425	0.0536802	0.00109721	0.00127065	0.0247074	0.0198818	0	0	0	0	0.01254	0	0.00968037	0.000729205	0.000121721	0.000130098	0.00203027	0	4.83676e-05	0.0381483	0.0491238	0.0259205	2.80796e-05	0	0.0119611	0.000735402	0.00180692	0.000393817	0.00154291	0.00843925	0	0.00865336	0.0180711	0.00243728	0.00182424	0.000228154	0.00889656	0	9.5648e-05	0.000318134	0	0.00153821	1.81005e-05	0.000844795	0.00141499	0.00418503
>SD_Ssd-00042	0	0	0	0	0.00228426	0.00296248	0.00333545	0	0.00698549	0	0.00129662	9.22254e-05	0	0	0.000891266	0	0	0.000365163	6.50491e-05	0	4.61936e-05	4.83676e-05	0	0.000211134	0.00333091	0.000112319	0.00013602	0	0.000220621	0.000553138	0.000246136	0.00064288	0	9.80825e-05	0.000214546	0.000897148	0.0037276	0.00100648	0.033995	0	0.00277031	0	0.0004772	0.182494	0	9.05027e-05	2.63999e-05	0	0.000725406
>SD_Ssd-01077	0	0	0.125153	0	0.00152284	0.432851	0	0	0.0023285	0	0.000493949	0	0.000542962	0.0029349	0	0.000273973	0	0	0	0.167313	0.000138581	4.83676e-05	0.00117199	0.000633401	0.000545058	0.000252717	0	0.000258153	0	0.000553138	0	0	0.00447382	0	0.000214546	0.00153797	0.000681004	0.000314525	0.000228154	0.00298765	0.000578871	0.0288857	0.000159067	0	0.00142834	3.62011e-05	0.000923995	0.000442184	0.00122761
>SD_Ssd-00331	0	0	0	0	0	0	0	0	0	0	0	0	0	0	0	0	0	0	0	0	4.61936e-05	0	0.000585995	0.000281512	0	0	0.000621806	0	0.000882483	0	0.000147681	0.000192864	0	4.90412e-05	0	0.000256328	0.00139785	0.00220167	0.0191079	0	0.00020674	0	0.000901379	0.00753576	0.00582322	0.00843485	0.00802556	0.00477559	0.00797947
>SD_Ssd-00928	0	0.000287494	0.00467654	0.000734523	0.0034264	0.000109721	0.000158831	0	0	0	0.00111139	0	0.00013574	0.00106724	0	0.00840183	0.000312516	0.0043211	0.00565927	0.0107973	0.001432	0.0188634	0.0112511	0.00316701	0.0030281	0.00227445	0.00013602	0.00301179	0.0203706	0.000184379	0.00187063	0.000192864	0.00599898	0.00887647	0.0287492	0.00294777	0.0016129	0.0122036	0.000912617	0.00205816	0	0.00133907	0.000954401	0	0	0.000217206	0.000105599	0.000221092	5.58005e-05
>SD_Ssd-00036	0	0.000191663	0	0	0	0	0	0	0	0	6.17436e-05	0	0	0	0	0	0	0	0	0	0.00540466	0.000386941	0.00228538	0.00788233	0.0047844	0.0173532	0.0220547	0.000688409	0.00213267	0.0146766	0.00964852	0.0405014	0.000406711	0.0134863	0.000357577	0.00096123	0.00491039	0.00239039	0.0241273	0	0.0136862	0.00315638	0.0267762	0	0.00955886	3.62011e-05	0.00158399	0.00636746	0.000502204
>SD_Ssd-00238	0	0	0	0	0	0	0.000317662	0	0	0	0	0	0	0	0	0	0	0	0	0	0.00207871	0.0244256	0.00802813	0.00218172	0.0164123	0.00258333	0.0040806	0.00232338	0.00433887	0.0214249	0.0169834	0.00340726	0	0.000245206	0.00114425	0.00230695	0.00569892	0.00949865	0.00079854	0.0034524	0	0.00172166	0	0	0.000109872	0	0.000290398	0.00203405	0.0130015
>SD_Ssd-01090	0.00154936	0.00574988	0.0171473	0.00314795	0.00152284	0.00482774	0.0130241	0	0.0596454	0.0270467	0.0302544	0.114083	0.000271481	0.0163643	0.127578	0.0189954	0.00364602	0.0348731	0.0274507	0.00018457	0	0.00720677	0	0.00471532	0	0.00101087	0	0.0273643	0.000367701	0.000590014	0.000246136	0.000450016	0.00162684	0	0	0.00217879	7.16846e-05	0.00559854	0.000171116	0	8.26959e-05	0	0	0	0.00054936	0	0	8.84369e-05	0
>SD_Ssd-00071	0.00177069	0	0.000222692	0.000419727	0	0	0.00111182	0	0	0	0	0	0	0	0.000127324	0	0.000989635	6.08606e-05	0.00403304	0	0	0	0.00128919	0	0	0	0	0	0	0	0.000836861	0.000385728	0.00671073	4.90412e-05	0.000286062	0.000448574	0.00308244	0.00025162	0.0362195	0.000398353	0.119123	0.00172166	0.00222694	0.0070152	0.0788332	0.000126704	0.00541197	0.0266637	0.00189722
>SD_Ssd-00685	0.00619743	0	0	0.000314795	0.0374365	0.0473996	0.0389136	0	0	0	0.0195727	0	0	0.0228566	0	0.026758	0	0.187329	0.0358421	0.00036914	0.000184775	0	0	0.00035189	0.000545058	0.00235869	0.00485786	0	0	0.000147504	0.000196909	0.000128576	0.00213523	0	0	0.00166613	0.0097491	0.00195005	0	0.00385075	0.00281166	0.00200861	0.00418876	0	0.000604296	1.81005e-05	0.000290398	0.0011939	0.00195302
>SD_Ssd-01332	0	0	0	0	0	0	0.000158831	0	0	0	0	0	0	0	0	0	0	0	0	0	0	0	0	0	0	0	1.94314e-05	0	0	0	0	0	0	0	0	0.000128164	0.000107527	0.000566145	5.70386e-05	0	0	0	0	0	0.00395539	0.0587362	0.0497901	0.00106124	0.00267842
>SD_Ssd-00014	0.000221337	9.58313e-05	0.000111346	0.00157398	0	0.000219443	0.000635324	0.00074308	0.000268673	0	0.000246975	0	0.000407221	0	0	0.00109589	0.000885463	0.000608606	0.000195147	0.00036914	0.00244826	0.0250544	0.00738353	0.00584137	0.0373062	0.00626176	0.00730622	0.00275364	0.0122812	0.0330039	0.0276164	0.0100289	0.000101678	4.90412e-05	0.000429092	0.00352451	0.00225806	0.00213877	0.000285193	0.00351879	8.26959e-05	0.000573888	5.30223e-05	4.95774e-05	5.4936e-05	1.81005e-05	0	0.00260889	0.0290162
>SD_Ssd-00483	0.000664011	0	0	0	0	0	0	0	0	0	0	0	0	0	0	0	0	0	0.000130098	0	0.0134885	0	0.00357457	0.00401154	0	0.00457698	0.0188874	0.00326994	0.0123548	0.0132384	0.00364281	0.0106718	0.000711744	0.000343289	0.000286062	0.000512656	0.00942652	0.000943574	0.0017682	0.000331961	0.00152987	0.00153037	0.00498409	4.95774e-05	0.00313135	0.000235307	0.00161039	0.00375857	0.00128341
>SD_Ssd-01333	0	0	0	0	0	0	0	0	0	0	0	0	0	0	0	0	0	0	0	0	0	0	0.000761793	0.000211134	0	0	1.94314e-05	0	0.00014708	0	0	6.4288e-05	0.000305033	0	0	0.000128164	0.000250896	0.00138391	0.000570386	6.63922e-05	4.13479e-05	0.000191296	0	2.47887e-05	0.00499918	0.0473872	0.0393358	0.00154765	0.00262262
>SD_Ssd-00399	0.000221337	0	0	0	0	0	0	0	0	0	0	0	0	0	0	0	0	0	0	0	9.23873e-05	0.000145103	0.00351597	0.000774157	0	0	0.00219575	0	0.00426533	0.000221255	0	0.0010929	0.000101678	4.90412e-05	7.15154e-05	0.000192246	0.00283154	0.00283072	0.00422085	0	0.000248088	0.000286944	0.000954401	9.91547e-05	0.00906444	0.00722211	0.0106391	0.0110988	0.00725406
>SD_Ssd-00314	0.00509075	0	0.0258323	0.00367261	0.0104061	0.00789993	0.00317662	0.00018577	0.000537346	0.000104026	0.00419857	0.000830029	0.00176463	0.00364639	0.00248281	0.0176256	5.2086e-05	0.00620778	0.000390295	0.0128276	4.61936e-05	0.00101572	0.00199238	0.000422268	0.00060562	0.00117934	0.000349766	0.00266758	0.0011031	0.000331883	0.00034459	0.000257152	0.00325369	0.00657153	0.00314668	0.0017943	0.00250896	0.00528402	0.00216747	0.00617448	0.000165392	0.00698231	0.000954401	0	0.00692194	0.0117653	0.00488397	0.00260889	0.00234362
>SD_Ssd-00021	0	0	0	0	0	0.000219443	0.00111182	0	0	0	0	0	0.00013574	0	0	0	0	0	0	0	0.064163	0.00285369	0.00328157	0.015835	0.000666182	0.00322916	0.00279813	0.00180707	0.000588322	0.0146397	0.0152604	0.00829315	0.00132181	0.00112795	0.000143031	0.00032041	0.00344086	0.00113229	0.00262377	0	0.00967542	0.00191296	0.00705196	7.4366e-05	0.00444982	0	0.00153119	0.00473137	0
>SD_Ssd-01296	0	0	0.00645808	0.00786988	0.0442893	0.00252359	0.00142948	0.00408694	0	0	0	0	0.00366499	0.000266809	0	0.0401826	0.00286473	0.00109549	0.000390295	0.0222407	0.000138581	0.000241838	0.00316437	0.00218172	0.0111434	0.00690759	0.00188485	0.0258153	0.0256655	0.00217568	0.000886088	0.00096432	0.0106762	0.000294247	0.0132304	0.0221083	0.00318996	0.00591307	0.00159708	0.00358518	0.000124044	0.00535629	0.00127253	0	0.00379058	1.81005e-05	0.000739196	0.00278576	0.00340383
>SD_Ssd-00224	0	0	0	0	0	0	0	0	0	0	6.17436e-05	0	0	8.89363e-05	0	0.000273973	0	0	0	0.000830565	0.00221729	0.000532044	0.00134779	0.00387079	0.00242248	0.00623368	0.000757826	0.00266758	0.0105898	0.000553138	0.00447967	0.000578592	0.015455	0.000147124	0.0282486	0.0238385	0.00336918	0.0168585	0.00747205	0.0296109	0.00248088	0.00526064	0.0068929	4.95774e-05	0.000933912	0.00309519	0.00298318	0.00579262	0.00267842
>SD_Ssd-00815	0	0	0.00111346	0	0.000634518	0	0.000794155	0.00055731	0.000179115	0	0	0	0.000271481	0	0	0	0.000104172	0.000121721	0	0.00156884	4.61936e-05	0.00154776	0.0277176	7.03779e-05	0.000847868	0	0.000427492	0.000602358	0.00264745	0.000331883	0	0	0.00559227	0.0108872	0.0123007	0.00128164	7.16846e-05	0.0012581	0.000627424	0.000995884	4.13479e-05	0.00545194	0.00068929	0	0.000164808	0.000108603	0.000105599	0.000221092	5.58005e-05
>SD_Ssd-01334	0.00199203	0.0205079	0.0129162	0.0512067	0.000380711	0	0.000476493	0.0339959	0.000716461	0.0533652	0.0129662	0.00479572	0.257228	0.00337958	0.0107588	0	0.092036	0.000486885	0.000455344	0.0067368	0	0	0	0	0	0	0	0	0	0	0	0	0.000203355	0	0	0	0	0	0	0	0	0	0	0.000223098	0	0	0	0	0
>SD_Ssd-00291	0	0	0	0	0	0	0	0	0	0	0	0	0	0	0	0	5.2086e-05	0	0	0	0	0	0	0.000140756	0	0	9.71572e-05	0	0	0.000221255	0	0	0	0	0	0.000192246	0.000430108	0.0012581	0.000114077	0	0	0	0.000106045	0	0.00368071	0.0434051	0.0254231	0.000397966	0.00100441
>SD_Ssd-01117	0.0042054	0.000958313	0.00322904	0.0114376	0.000634518	0.000109721	0.000317662	0.00613041	0.00125381	0.00343285	0.00179057	0.00498017	0.00108592	0.000800427	0.0100586	0.000547945	0.000885463	0.00103463	0.00312236	0.000461425	0.00194013	0.0144135	0.00539115	0.00133718	0.00115068	0.000617752	0.00528535	0.00206523	0.000220621	0.0155985	0.0105838	0.0103504	0.000305033	0.00201069	0	0.000448574	0.0025448	0.000691954	0.00262377	0.000464746	0.00128179	0.00411286	0.00116649	0	0.00521892	0.00311329	0.00208559	0.00194561	0.00345963
>SD_Ssd-01284	0	0	0	0	0	0	0.000158831	0	0	0.00301675	0	0	0	0	0	0	0	0	0	0	0.000138581	0	0.000585995	0.000140756	0	0	0.00027204	0	0.000882483	0	9.84543e-05	0.00032144	0.000101678	0	0	0.000256328	0.000322581	0.00100648	0.00678759	0	0.000124044	0	0.00106045	0.000272675	0.00318629	0.00447083	0.00559677	0.00296264	0.00530104
>SD_Ssd-00086	0	0	0	0	0	0	0	0	0	0	0	9.22254e-05	0	0	0	0	0	0	0	0	0.00198633	0.00130593	0.00550835	0.0012668	0.000423934	0.00266757	0.000699532	0.00258153	0.00213267	0.00394572	0.00068918	0.00218579	0.000406711	0.000686577	0.0074376	0.00307594	0.0034767	0.00553564	0.00347935	0	0.00144718	0.000191296	0.00413574	0	0.00236225	0.00266078	0.00110879	0.00451028	0.00837007
>SD_Ssd-01177	0.020363	0.00622904	0.000222692	0.00881427	0.000507614	0.0110819	0.000158831	0.00055731	0.0682429	0.00540934	0.0112373	0.00525685	0.0128953	0.00658129	0.0866437	9.13242e-05	0.000677119	0.101698	0.0167176	9.2285e-05	9.23873e-05	0.000241838	0	0	0	8.42389e-05	0.00040806	0	0.00014708	3.68759e-05	0.000246136	0.000514304	0	0	7.15154e-05	0	0	0	0.000114077	0	0	0	0	0.000198309	0	3.62011e-05	0	0	0
>SD_Ssd-01093	0	0	0	0.000419727	0	0	0	0	0	0	0	0	0	0	0	0	0	0	0	0	0.00471175	0.00169287	0.0118957	0.0102048	0.0207122	0.0423441	0	0.00137682	0.0078688	0.00542075	0.00383972	0.0110575	0.00142349	0	0.0107273	0.000384492	0.000681004	0.0038372	0	0.000132784	0	0.00267814	0	0	0	0	2.63999e-05	0	0.00323643
>SD_Ssd-00144	0	0	0	0.00104932	0	0	0	0	0	0	0	0	0	0	0	0	0.000364602	0	0	0	0	0	0	0.000703779	0	0	0	8.60511e-05	0	3.68759e-05	0.000984543	0	0.0150483	0.00289343	0.000500608	0.00153797	0.00247312	0.00037743	0.000684463	0.00192538	0.00425884	0.00306074	0.000795334	0.0179718	0.0321376	0.000126704	0.00480477	0.00176874	0.000446404
>SD_Ssd-01098	0.00265604	0	0	0.000104932	0	0	0	0	0	0	0.0106816	0.00156783	0	0	0	0	0	0.000365163	0	0.00055371	0	0	0	0	0	0	0	0	0	0	0	0.00315011	0	0	0	0	0	0	0	0	0	0	0	0.109368	0	0	0	0	0
>SD_Ssd-00114	0	0.00105414	0	0.000839454	0.000253807	0.000109721	0	0.00074308	0.000447788	0.000312077	0	0.00295121	0	0.000800427	0.000381971	9.13242e-05	5.2086e-05	0.000365163	0.0122292	0	0	0	0	0	0	5.61593e-05	0	0	0	0	0	0	0.00101678	0.000245206	0.00665093	0.00775393	0.0168459	0.000754859	0.00707278	0.000398353	0.0131073	0.00210426	0.0266172	0.000421408	0.000384552	0.00300469	0.000448797	0.000397966	0.000502204
>SD_Ssd-00495	0	0	0	0	0	0	0	0.00018577	0	0	0	9.22254e-05	0	0	0	0	0	0	0	9.2285e-05	0	0	0	7.03779e-05	0	0	7.77257e-05	8.60511e-05	0.000514782	0	0	0	0.000101678	0.00519837	0.000286062	0.000833066	0.0144803	0.00144681	0.00245266	0.000663922	0.000826959	0.00124342	0.00233298	9.91547e-05	0.0021425	0.00807284	0.00176879	0.00110546	0.00122761
>SD_Ssd-00059	0.0506861	0.0281744	0.000890769	0.00860441	0.00571066	0.0235901	0.03669	0.0117035	0.0472864	0.000104026	0.0053717	0.0388269	0.00122166	0.126201	0.00668449	0.00146119	0.000364602	0.00267787	0.00240682	0.0101513	0	0	0	0	0	0	0	0	0	0.000258131	0	0	0.000305033	0.000245206	0.000143031	0.000704902	0.000322581	0	0.000171116	0.000331961	0.000248088	0	0.000212089	0.00128901	0	0.00235307	0.000316798	4.42184e-05	0.000334803
>SD_Ssd-00117	0	0	0	0	0.000126904	0	0	0	0	0	0	0	0	0	0	0	0.000104172	0	0	0.00018457	0.00175536	0.000145103	0.00585995	0.00211134	0.000726744	0.00297644	0.00231234	0.00129077	0.0221356	0.00114315	0.0045289	0.00231437	0.00132181	0	0	0.0017943	0.00139785	0.00163553	0.00142596	0.000331961	0.000165392	0.00172166	0.00174973	0.000297464	0.00263693	0.00162905	0.00578157	0.00517356	0.00675186
>SD_Ssd-01110	0	0	0.000334039	0	0.00164975	0	0	0	0	0	0	0	0	0.000177873	0	0	0	0	0	0.00221484	0.00101626	0.0747279	0.00714914	0.00394116	0.0105378	0.00918204	0	0.00318389	0.00779526	3.68759e-05	0.000295363	0.000128576	0.00996441	0	0.0291068	0.000448574	0.000143369	0.00276782	0	0.0134112	0	9.5648e-05	0.000530223	0	5.4936e-05	0	0	8.84369e-05	5.58005e-05
>SD_Ssd-00140	0	0	0	0	0	0	0	0	0	0	0	0	0	0	0	0	0	0	0	0	0.000138581	0	0	0	0	0	0	0	0	0	0	0	0.000101678	0	0.00143031	0.000576738	0.00358423	0.000566145	0.0101529	0	0.00107505	0	0.0038176	0.0054783	0.00104378	0.00532156	0.00168959	0.000928587	0.00234362
>SD_Ssd-00307	0	0	0	0	0	0	0	0	0	0	0	0	0	0	0	0	0	0	0	0	0.0094697	0	0.00210958	0.00358927	0.000787306	2.80796e-05	0.00462468	0.0035281	0.00014708	0.0788037	0.00600571	0.00745741	0.00233859	0.000294247	0.00178789	0.00288369	0.00516129	0.000880669	0.00108373	0.00152702	0.00186066	0.000860832	0.000848356	0	0.0041202	0.000144804	0.00139919	0.00446606	0.00111601
>SD_Ssd-01080	0.00686144	0.000383325	0.00345173	0.00293809	0.00520305	0.0015361	0.0230305	0	0.00770195	0	0.000308718	0.000276676	0	0.0174315	0	0.00109589	0.000729205	0.00121721	0.00110583	0.0268549	0	0.00019347	0.0121301	0.00246323	0.00539002	0.000365035	5.82943e-05	0.0133379	0.000220621	0.00154879	0.00211677	0.00096432	0.0199288	0.0111324	0.00815276	0.00243512	0.000967742	0.00459206	0.00125485	0.00783428	0.000537523	0.0177905	0.000954401	0	0.000329616	3.62011e-05	0.000369598	0.00110546	0.000892807
>SD_Ssd-00279	0	0	0	0.000104932	0	0	0	0	0	0.000208052	0	9.22254e-05	0	0.000355745	0	0	0	0	0.000195147	0	0	0	0	0	0	0	0	0	0	0	0	0	0	0	0.000429092	0.000704902	0.00379928	0.000566145	0.00975359	0	0.00252222	0	0.00556734	0.00649463	0.000439488	0.00421742	0.000871195	0.00057484	0.00111601
>SD_Ssd-01335	0.00863214	0.0620987	0.00501058	0.00157398	0.0071066	0.000438885	0.00111182	0.0317667	0.00743328	0.000312077	0.00944678	0.000922254	0.0534817	0.000800427	0.022027	0.00684932	0.000468774	0.00237356	0.017238	0.00230712	0	0.0641354	0.000644594	0	0.0017563	0.000196557	0	0.000172102	0.000220621	0	0	6.4288e-05	0	0.000686577	0	0	0	0	0	0	0	0	0	0	0	0	0	0	0
>SD_Ssd-01336	0.000221337	0	0	0	0	0	0.000635324	0	0.000447788	0.000208052	0	0.00221341	0	0.00106724	0.000127324	0	0.000104172	0	0.00182138	9.2285e-05	0	0	0	0	0	0	0	0	0	0	0	0	0.000203355	0	0.000715154	0.00064082	0.00250896	0	0.00929728	0	0.0090552	0	0.00646872	0.0715897	5.4936e-05	0.000543016	2.63999e-05	8.84369e-05	0.000111601
>SD_Ssd-00576	0	0	0	0.000419727	0	0	0.000158831	0	0	0	0	0	0	0	0	0	0.000156258	0	0	0	0.000230968	0.000967352	0.023557	0.00422268	0.0167757	0.00586864	0.000155451	0.00869116	0	0.00649015	0.0293394	0.00546448	0.0134215	0.000539454	0.00114425	0.00134572	0.00139785	0.00169843	0.00114077	0.000331961	0.000702915	0.00124342	0.00355249	0	0.000439488	0	0	0	0
>SD_Ssd-00675	0.0431607	0.00143747	0.0764948	0.00220357	0.0180203	0.00285275	0.000952986	0.00018577	0	0.00124831	0	0	0	0.00320171	0.0714286	0.00584475	0	0	0.0152215	0.00138427	0	0	0.000996191	0.00738968	0.00333091	0	0	0.015231	0	0	0.00305208	0	0.00233859	0	0.000143031	0.00237103	0.000645161	0.00239039	0	0.00059753	0	0	0	0	0.0013734	0	0.000580797	0.00822463	0.00145081
>SD_Ssd-00137	0	0.00891231	0.00534462	0.000629591	0.014467	0.015361	0.0243011	0.00222924	0.00582124	0	0.000246975	0	0.000814443	0	0	9.13242e-05	0.010886	0.0066338	0.000455344	0.0073828	0.000831486	0.003289	0.00169938	0.000844535	6.0562e-05	0.00188134	0.000563512	0.010068	0.00735402	0.00497824	0.00152604	0.000514304	0.00599898	0	0	0.00281961	0.00311828	0.0025162	0.00404974	0.000398353	0.0019847	0.00602582	0.000371156	0	0.00230731	5.43016e-05	0	0.000486403	5.58005e-05
>SD_Ssd-00892	0	0	0	0	0	0	0	0	0	0	0	0	0	0	0	0	0	0	0	0	0.000646711	0.0412576	0.00691474	0.00900837	0.000121124	0.00384691	0.00396401	0.000430256	0.000441241	0.000368759	0.000492271	0	0.000915099	0	0.0009297	0.00153797	0.000716846	0.00522111	0.00182523	0	0.000413479	0.00344333	0.000265111	0	0.000878976	0.000108603	0.000633596	0.0104798	0.00279002
>SD_Ssd-00318	0	0	0	0	0	0	0	0	0	0	0	0	0	0	0	9.13242e-05	0	0	0	0	0.00337214	0	0	0	0.000121124	0.000112319	0.00170997	0.000602358	0.0011031	7.37518e-05	0	0	0	0	0.000500608	0.00205062	0.0009319	0.00106938	0.00125485	0.000398353	0.000165392	0.00229555	0.00259809	2.47887e-05	0.00269186	0.000470614	0.00271918	0.00207827	0.00357123
>SD_Ssd-01180	0	0	0	0	0	0	0	0	0	0	0	0	0	0	0	0	0	0	0	0	4.61936e-05	9.67352e-05	0.00111339	0.000633401	0	0	0.000505217	0	0.00198559	0	4.92271e-05	6.4288e-05	0	0.00112795	0.000500608	6.4082e-05	0.00125448	0.00371139	0.00427789	0	0.000124044	0.000191296	0.0004772	0	0.0035159	0.00499575	0.00448797	0.003847	0.00518944
>SD_Ssd-00206	0	0	0	0.000314795	0	0	0.000635324	0	0	0	0	0	0	0.000266809	0	0	0	0	0	9.2285e-05	0.000970067	0	0.00662174	0.000985291	0	0.000449274	0.00275926	0.00413045	0.00169143	0.00501512	0.00403662	0.0134362	0.000610066	0.00397234	0.00307516	0.000768984	0.00107527	0.00647921	0.00188227	0.000398353	0.00140583	0.00315638	0.00111347	0	0.000439488	1.81005e-05	0	0.000663277	0
>SD_Ssd-00577	0	0	0	0.000209864	0	0	0	0	0	0	0	0	0	0	0	0	0	0	0	0	0.0132114	0	0.000410196	0.0130199	0	0	0.00295358	0.00189312	0.000220621	0.00154879	0.00388894	0	0.000610066	0.000294247	0.000214546	0.000512656	0.00132616	0.00144681	0.00673055	0.000663922	0.000330784	0.00162602	0.00222694	0	0.00120859	0.00959328	0.00121439	0.00203405	0.00245522
>SD_Ssd-01215	0	9.58313e-05	0	0.000734523	0.000253807	0	0	0	8.95576e-05	0.00135234	0	0.000276676	0	8.89363e-05	0.000954927	0	0.000468774	6.08606e-05	0	0	0	0.000290206	0.00152359	0.00035189	0	0	0.000932709	0	0	0.000110628	0.000147681	0.000835744	0	0.000294247	7.15154e-05	0.000128164	0.00046595	0.000566145	0.00239562	0	0.000124044	0	0	0	0.00494424	0.00425362	0.00469917	0.00229936	0.00373863
>SD_Ssd-01149	0	0	0	0	0	0.000219443	0	0	0	0	0	0	0	0	0	0	0	6.08606e-05	6.50491e-05	0	0	0	0.000117199	0.000492646	6.0562e-05	0.00589672	0	0.00240943	0.0052949	0.000110628	4.92271e-05	0.00411443	0.00172852	0	0.0296789	0.000897148	0.00078853	0.0307605	0.000513347	0.000531138	0	0	0.000106045	0	5.4936e-05	0	0	0	0.00368283
>SD_Ssd-00141	0	0	0.000222692	0.000104932	0	0	0	0	0	0	0	9.22254e-05	0	0	0	0	0	0	0	0	0.000138581	0	0.0128919	0.0544021	0.00417878	0.000168478	0	0.00413045	0	0.000479386	0.034459	0.0106718	0.00213523	0	0.000643639	0.00326818	0.00318996	0.00100648	5.70386e-05	0.00132784	0.000330784	0.00803443	0.00339343	0	5.4936e-05	0	2.63999e-05	0.000530621	0.000111601
>SD_Ssd-00124	0	0	0.000334039	0	0	0	0	0	0	0	0	0	0	0	0	0	0	0	0	0	0	0	0.00451216	0	0	0	0	0.0242664	0	3.68759e-05	0.000147681	0	0.0174886	0.00122603	0.00386183	0.00224287	0.0482079	0.0117632	0.00142596	0.0108883	0.00289436	0.0475371	0.00212089	0	0.000439488	0	5.27997e-05	0.00114968	0.000279002
>SD_Ssd-00165	0	0	0	0.000104932	0	0	0	0	0	0	0	0	0	0	0	0	0.000208344	0	0	0.00018457	0.000970067	0.00280532	0.00210958	0.000633401	0	0.000870469	0.00291472	0.000516307	0.00125018	0.00361384	0.00310131	0.000385728	0.000508388	0.00353097	0.000429092	0.00275553	0.00351254	0.00301944	0.00878394	0.00119506	0.000909655	0.00229555	0.000795334	0	0.00104378	0.00164715	0.00224399	0.00243201	0.00368283
>SD_Ssd-00705	0	0	0	0	0	0	0	0	0	0	0	0	0	0	0	0	0	0	0	0	0	0	0	0.000140756	0	0	0	0.000172102	0.00014708	7.37518e-05	0	0	0.00620234	0.000245206	0.018594	0.00621596	0.00168459	0.00188715	0.00450605	0.0566326	4.13479e-05	0.00105213	0.00376458	0	0.00192276	0	0.000158399	0.00132655	0.00195302
>SD_Ssd-00450	0	0	0	0	0	0	0	0	0	0	0	0	0	0	0	0	0	0	0	0	0.000230968	0.000145103	0.00427776	0.000985291	0	8.42389e-05	0.000330334	0.000430256	0.00250037	0.00136441	0.000393817	6.4288e-05	0.00162684	9.80825e-05	0.00586426	0.00121756	0.00078853	0.00163553	0.000855578	0.000265569	0.000578871	0.00248685	0.00227996	0	0.00428501	0.00190056	0.00229679	0.00331638	0.00206462
>SD_Ssd-01211	0	0	0.000334039	0	0.00291878	0.017336	0.00174714	0.00037154	8.95576e-05	0	0.0014201	0	0	0.00320171	0	0.00401826	0	0.000486885	0	0.00784422	0	0	0.00205098	0.0066859	0.00666182	0.000308876	3.88629e-05	8.60511e-05	0.0131637	0.000590014	0.00137836	0.000900032	0.0018302	4.90412e-05	0.00421941	0.0278757	0.0009319	0.000691954	0.00553274	0.0161997	0	0.00545194	0.000954401	0	0.00241718	3.62011e-05	0.00121439	0.0040681	0.000948608
>SD_Ssd-00327	0	0	0	0	0	0	0	0	0	0	0	0	0	0	0	0	0	0	0	0	0.00157058	0.00207981	0.00310577	0.000211134	0.00417878	0.0013759	0.00792803	0.00077446	0.00242683	0.00936647	0.00497194	0.000707168	0	0	0.000572123	0.00064082	0.00258065	0.000817764	0	0.000464746	0	0.000765184	0	0	5.4936e-05	0	2.63999e-05	0.000486403	0.00318063
>SD_Ssd-01214	0	0	0	0	0	0	0	0	0	0	0	0	0	0	0	0	0	0	0	0	0	0.000386941	0.00140639	0.000140756	0	0	0.000738395	0	0	0.000110628	0	0.000707168	0.000101678	0.000245206	0	0	0.000286738	0.00157262	0.00193931	0	0.000165392	0	0	4.95774e-05	0.00357084	0.00407262	0.00425038	0.00247623	0.00379443
>SD_Ssd-01377	0	0	0	0	0	0	0	0	8.95576e-05	0	0	0	0	0	0	0	0.000156258	0	0	0	0.0043884	0.000290206	0.000468796	0.0019002	0.000363372	0.00502625	0.0071702	0.000172102	0.000661862	0.00678516	0.00187063	0.00758599	0.000101678	0.00500221	7.15154e-05	0.000704902	0.00351254	0.000754859	0.00479124	6.63922e-05	0.00181931	0.00095648	0.00562036	0	0.00648245	0.000380111	0.00319438	0.00340482	0.000111601
>SD_Ssd-00589	0	0.0126497	0.000111346	0	0	0.00625411	0	0.00278655	0.0215834	0	0	0	0.000814443	0.0192102	0	0.0100457	0.00546903	0.0023127	0	0.0741971	0.000277162	0.00019347	0	0	0.00163517	0.000308876	3.88629e-05	0.00129077	7.35402e-05	0.0010694	9.84543e-05	0.000192864	0.00477885	0	0.000500608	0.0096123	0.000645161	0.000691954	0.000627424	0.00059753	0.000165392	0.00344333	0.000159067	0	0.000933912	0	0.000527997	0.000397966	0.000223202
>SD_Ssd-01287	0.00287738	0.007954	0.000890769	0.004617	0.000761421	0.000438885	0.000476493	0.0315809	0.0120903	0.00530532	0.00166708	0.0428848	0.00285055	0.00240128	0.00165521	0.013516	0.0183343	0.00346905	0.0135953	0.000645995	0.00050813	0.00991536	0.000820393	0.00035189	0	5.61593e-05	0	0.000602358	0.000514782	0.000921897	9.84543e-05	0.000450016	0	0.00102987	0	0	3.58423e-05	0.00025162	0	0	0	0.000191296	0	0	0	1.81005e-05	0	0	0
>SD_Ssd-00392	0	0.000287494	0.000222692	0	0.00989848	0	0.0144536	0	0.000895576	0	0	0.000737803	0	0	0	0	0	0.002617	0.00442334	0	0	0.00145103	0.000996191	0.000422268	0.0144138	0	0.000233177	0.0172963	0.00720694	0.00224943	0.00206754	0.00237866	0.00630402	0.00716002	0.000500608	6.4082e-05	0	0.000691954	0.0017682	0.000929491	8.26959e-05	0.00382592	5.30223e-05	0	0	3.62011e-05	0	0	0
>SD_Ssd-00564	0	0	0	0	0	0	0	0	0	0	0	0	0	0	0	0	0	0	0	0	0	0.00106409	0.00416056	0.00161869	0	0	0.000155451	0	0.00558906	0	0	0.000385728	0.000508388	0.000245206	0.00150182	0.00134572	0.000358423	0.00930993	0.0025097	0.000398353	0	9.5648e-05	0.000371156	0	0.00362578	0.000144804	0.00205919	0.00716339	0.00474304
>SD_Ssd-01147	0.0141656	0.00258745	0.0201537	0.00409234	0.0352792	0.010643	0.0317662	0.00037154	0.00197027	0.000624155	0.00512472	9.22254e-05	0	0.00115617	0.00120957	0.00511416	0.000104172	0.00718155	0.015872	0.00535253	9.23873e-05	0.000386941	0.00158219	0.00197058	0.000666182	0.000140398	0.000213746	0.0038723	0.00176497	3.68759e-05	0.00285517	6.4288e-05	0.0018302	0.00858222	0.000572123	0.00032041	7.16846e-05	0.00188715	0.00119781	0.000995884	4.13479e-05	0.00325203	5.30223e-05	0	0.000219744	0	2.63999e-05	0.000176874	0
>SD_Ssd-01129	0	0	0	0.000314795	0.000253807	0	0	0	0	0	0	0	0	0	0	0	0	0	0	0	0	0	0.0389686	0.010064	0.0113857	0.00129166	0	0.00507702	0	0.00442511	0.00226445	0.00128576	0.000813421	0	0.000143031	0.000192246	0.000250896	0	0	6.63922e-05	0.000496175	0	0	0	0	0	0	0	0
>SD_Ssd-00840	0.00619743	9.58313e-05	0	0.012277	0.000126904	0	0.000794155	0	0.000537346	0	0.00117313	0	0	0	0.000190985	0.00136986	5.2086e-05	0.000365163	0.00247187	0	0.00161678	0.00386941	0.00123059	0.00182983	0.00133236	0.000168478	0.00546023	0.00137682	0	0.00210192	0.00383972	0.000192864	0	4.90412e-05	0.000214546	0.000897148	0.000860215	0.000880669	0.000684463	0.000132784	0.00115774	0.000765184	0.00148462	2.47887e-05	0.00164808	0.00115843	0.00155759	0.00057484	0.000558005
>SD_Ssd-01337	0	0	0	0	0	0	0	0	0	0	0	0	0	0	0	0	0	0	0	0	0.00240207	9.67352e-05	0.00111339	0.000563023	0.000545058	0.000954708	0.0104541	0.00103261	0.00463303	0.0129803	0.00315054	0.00250723	0.000101678	0	0.000357577	0	0.00250896	0.000188715	0	0	0	0	0.000159067	0.000148732	5.4936e-05	0	0	0.000309529	0.00133921
>SD_Ssd-00067	0	0	0	0	0	0.000109721	0.000158831	0	0.00035823	0	0	0	0	0	0.000127324	0	0	0	0.000325246	0	0	0	0	0	0	0	0	0	0	0	0	0	0	0	0.000143031	0	0.000681004	0	0.00513347	0	0.00144718	0	0.00068929	0.0621452	0	0	0	0	0
>SD_Ssd-00626	0	0	0	0	0	0	0	0	0	0	0	0	0	0	0	0	0	0	0	0	0.000230968	0	5.85995e-05	0.000281512	0	0	0.000174883	0.000344204	7.35402e-05	0.000921897	0.000147681	0.00032144	0.000203355	0.0149085	0.0009297	0.00365268	0.00243728	0.00213877	0.00159708	0.000730315	0.000289436	0.00248685	0.002386	0	0.00170302	0.00926747	0.00253439	0.00207827	0.000725406
>SD_Ssd-00590	0	0	0	0	0	0	0	0	0	0	0	0	0	0	0	0	5.2086e-05	0	0	0	0.000369549	0	0.000351597	0.000492646	0	2.80796e-05	0.000505217	0.000602358	0.00014708	0.00276569	0.000295363	0.000385728	0	0.000686577	0.000214546	0.000512656	0.00157706	0.00345977	0.00142596	0	0.000413479	0.000191296	0.00249205	0	0.00230731	0.00226257	0.000475197	0.00278576	0.00357123
>SD_Ssd-00309	0.0522355	0	0	0.000209864	0.000126904	0.000329164	0.013183	0	0	0	0.0288343	0.0111593	0	0	0	0	0	0	0.00195147	0.000276855	0	0	0	0	0	0	0	8.60511e-05	0	0	0.000295363	0	0.00152517	0.000147124	0.0009297	0.000448574	0.000430108	0	0	0.000199177	4.13479e-05	0.000191296	5.30223e-05	2.47887e-05	0.000164808	0.000181005	0.00316798	4.42184e-05	0.000446404
>SD_Ssd-01247	0	9.58313e-05	0.00233827	0.000209864	0.000507614	0	0	0.00018577	0.000626903	0.00135234	0.000617436	0	0	0.00133404	6.36618e-05	0	0	0.00164324	0.00071554	0.00258398	0	0	0.00193378	0.00408192	0.00436047	0	0	0.00249548	0	0.00103252	0.00393817	0.00244294	0.0102694	0.000588495	0.00171637	0.00211471	0.00168459	6.2905e-05	0.00079854	0.000995884	0	0.00172166	0.000901379	0	0.000329616	0	7.91996e-05	0.000486403	0.000892807
>SD_Ssd-00022	0	0.000287494	0	0.00115425	0.000126904	0.000658328	0.000952986	0	0.000537346	0.00124831	0	0.00571797	0	0.00266809	6.36618e-05	0	0	6.08606e-05	0.00429324	0	0	0	0	0	0	0	0	0	0	0	0	0	0.000508388	0	0.000357577	0.00134572	0.0034767	0	0.00718686	0	0.00814554	0	0.00657476	0.0124687	5.4936e-05	0.000796423	0.000131999	0.000132655	0.000111601
>SD_Ssd-00616	0	0	0	0	0	0	0	0	8.95576e-05	0	0	0	0	0	0	0	0	0	0	0	0	0	0.000117199	0	0	5.61593e-05	1.94314e-05	0	0	7.37518e-05	0	0	0.000101678	0	0	6.4082e-05	0.000215054	6.2905e-05	0.0115218	0.000132784	4.13479e-05	0.000669536	0.000106045	0	0.00395539	0.0101363	0.00351118	0.00110546	0.00189722
>SD_Ssd-01378	0	0	0	0	0	0	0	0	0	0	0	0	0	0	0	0	0	0	0	0	0	0	0.000117199	7.03779e-05	0	0	0.000194314	0	7.35402e-05	3.68759e-05	0	6.4288e-05	0	0.00269727	0	0.000192246	0.00046595	0.00113229	0.00199635	0	4.13479e-05	0	0.000265111	0	0.00181289	0.00702301	0.00340558	0.0021667	0.000781206
>SD_Ssd-01207	0	0	0	0	0	0	0	0	0	0	0	0	0	0	0	0	0	0	0	0	0	0.000386941	0.00111339	0.000844535	0	0	0.000485786	0	0.00014708	0	0	0	0	0	0.000143031	0	7.16846e-05	0.00150972	0.000969655	0	0	0	0	0	0.00153821	0.000235307	0.00129359	0.00583683	0.00440824
>SD_Ssd-00011	0	0.000958313	0.00167019	0.00125918	0	0.000219443	0.00111182	0.00130039	0	0.106314	0.00574216	0.0548741	0	0.00177873	0.0091673	0	0.00140632	0.000365163	0.0180186	0.0101513	0	0	0	0	0	0	0	0	0	0	0	0	0	0	0	0.00064082	0.00193548	0	0.000627424	6.63922e-05	0.00318379	0	0	0.000247887	5.4936e-05	0	0	0	0
>SD_Ssd-00573	0	0	0	0	0.000126904	0	0	0	0	0	0	0	0	0	0	0	0	0	0	0	0	0	0	0	0	0.000224637	0.00273983	0	0.000735402	0	0	0	0.00335536	4.90412e-05	0.0262462	0.00871516	0.00168459	0.0455432	0.00678759	0.000199177	0.000413479	0.00851267	0.000636267	0	0.00115366	0	0.000659996	0.00150343	0.00256682
>SD_Ssd-00106	0	0	0	0	0	0	0	0	0	0	0	0	0	0	0	0	0	0	0	0	0.00184775	0	0.0123059	0.00485608	0	0.000140398	0.00198201	0.00137682	0.00125018	0.00501512	0.000393817	0.00655738	0.000305033	0	0.00100122	0.00185838	0.000752688	0	0.00171116	0.00059753	0.000248088	0.000382592	0.000424178	0	0.000659232	0.000217206	0.000105599	0.00114968	0.000502204
>SD_Ssd-00869	0	0	0	0	0.019797	0	0.000476493	0	0	0	0	0	0	0.00747065	0	0.000365297	0	0.00139979	0	0.00101513	4.61936e-05	0	0.000234398	0	0.00641957	2.80796e-05	0.000291472	0	7.35402e-05	0	0.000246136	0.00122147	0.00406711	0	0.00958307	0.000256328	0.00892473	0.00012581	0	0.00418271	0	0.00411286	0.000212089	0	0.00170302	1.81005e-05	0.00161039	0.000353748	0.00217622
>SD_Ssd-01379	0.00354139	0.00354576	0.0160338	0.0178384	0.00494924	0.0030722	0.00238247	0.00037154	0.0035823	0.000416103	0.00166708	0.00949922	0	0.0019566	0.000127324	0.00712329	0.00453149	0.0043211	0.00110583	0.0111665	0.000415743	0	0.000175798	0.00365965	0.000181686	0.00404347	0	0.000258153	7.35402e-05	3.68759e-05	0.00571035	0.00379299	0.00233859	0	0.00078667	0.00717719	0.000215054	0.00195005	0.000228154	0.0173948	0	0	0	0	0.00027468	0	0.000237599	0.00057484	0.000390603
>SD_Ssd-00161	0	0	0	0	0	0	0	0	0	0	0	0	0	0	0	0	0	6.08606e-05	0.000325246	0	0.00175536	0.00101572	0.00949311	0.0122458	0.00387597	0.000533513	0.000524649	0.00533517	0	0.0030607	0.0115684	0.0257795	0.00152517	0	0.000214546	0.00096123	7.16846e-05	0	0	0.000730315	0.000372131	0.000191296	0.00116649	0	0	0	0	8.84369e-05	0
>SD_Ssd-00253	0	0	0	0	0	0	0	0	0	0	0	0	0	0	0	0	0	0	0	0	0	0.000870617	0.00152359	0.000492646	0.000121124	0	0.000602375	0	0.000735402	0.000184379	9.84543e-05	0.000450016	0	0	0.000143031	0.00032041	0.000286738	0.0038372	0.000342231	0	0	0	0	0	0.000219744	0	0.000158399	0.000795932	0.0112717
>SD_Ssd-01380	0	0	0	0	0	0	0	0	0	0	0	0	0	0	0	0	0	0	0	0	0	0	0.000175798	0.000422268	0	0	0	0	0.000294161	7.37518e-05	0	0.000385728	0	0.000490412	0	0.00032041	0.00125448	0.000817764	0.00039927	0	0	0	0.000371156	0	0.00379058	0.00872446	0.00654716	0.0050409	0.00502204
>SD_Ssd-01105	0.00154936	0.00527072	0.0043425	0.00440714	0.00621827	0.00263331	0.0447903	0.00204347	0.0159413	0.00260064	0.0014201	0.000922254	0	0.00337958	0	0.00182648	0.0015105	0.00456454	6.50491e-05	0.00295312	4.61936e-05	0.0133495	0.00585995	0.000492646	0.00272529	0.00693567	0	0.00636778	0.0067657	0.000368759	0.000738407	0.00122147	0.000101678	0	0	0.000192246	0	0	5.70386e-05	0.000199177	0	0	0	0	0	0	0	4.42184e-05	0
>SD_Ssd-01381	0.000442674	0.0125539	0.000334039	0.0069255	0.000380711	0.000219443	0.00111182	0.0451421	0.00770195	0.00312077	0.002408	0	0.0681417	0.000889363	0.0762669	0.000182648	0.000208344	0.000426024	0.00143108	0	0	0	0	0	0	0	0	0	0	0	0	0	0	0	0	0	3.58423e-05	0	0	0	0	0	0	0	0	0	0	0	0
>SD_Ssd-01338	0.00376273	0.000670819	0	0.00272823	0	0.000219443	0	0.0055731	0	0.00301675	0.122932	0.00553352	0.00230759	0.000889363	0.000509295	9.13242e-05	0.00619824	0.000121721	0.000910688	0	9.23873e-05	0	0	0	0	0	0	0	0	0	0.000147681	0	0	0	0	0	0	0	0	0	0	0	0	7.4366e-05	0	0	0	0	0
>SD_Ssd-01089	0	0	0	0	0.000380711	0	0	0	0	0	0	0	0	0	0	0	0	6.08606e-05	0	0.0306386	0	0	0.000996191	0.000844535	0.00260417	0.000449274	3.88629e-05	0.000258153	0.00198559	0	4.92271e-05	0.0010929	0.0223691	0.00078466	0.0301795	0.0123678	0.00046595	0.00106938	0	0.0197849	0.000124044	0.000286944	0.000212089	0	5.4936e-05	0	0.000184799	0.00137077	0.000334803
>SD_Ssd-01162	0	0.00105414	0	0	0	0	0.000158831	0.00092885	0	0.000832206	0	0.000184451	0.00013574	8.89363e-05	0	0	0	0	0.000260196	0	0.00521988	0.000532044	0.000585995	0.000844535	0.00181686	0.000477354	0.00081612	0.000688409	0.000441241	0.00129066	0.00571035	0.00173578	0.000203355	0.000588495	0.000357577	0.000897148	0.0011828	0.00100648	0.0039927	0.000199177	0	0	0.000530223	0	0.0021425	0.00171955	0.00279838	0.00145921	0.00128341
>SD_Ssd-00065	0.00132802	0.000287494	0.000779423	0	0.000761421	0.00888743	0.00365311	0.00037154	0.00152248	0.000104026	0.00123487	0.00396569	0	0	0	0.000365297	0.00104172	0.046254	0.00637481	9.2285e-05	0.00267923	9.67352e-05	0	0.00612288	0	0.000224637	9.71572e-05	0.00206523	0.017429	0.000848145	0.00644875	0	0.00579563	0	0.000572123	0.000256328	0.000358423	0.00150972	0	6.63922e-05	0.00305975	0.00105213	0.00196182	2.47887e-05	0	5.43016e-05	5.27997e-05	0	5.58005e-05
>SD_Ssd-01339	0.00110668	0.0171538	0.000779423	0.00335782	0.000126904	0.000329164	0.000317662	0.00315809	0.0133441	0.000416103	0.0019758	0.000276676	0.00692276	8.89363e-05	0.0816781	0.00146119	0.0201052	0.000669466	0	0.00018457	0	0.00019347	0.000175798	0	6.0562e-05	0	0	0.00163497	0	0.000221255	4.92271e-05	0	0.000101678	0	0	0	0	0	0	0.000132784	0	0	0	0	0	0	0	0	0
>SD_Ssd-01265	0	0	0.000111346	0	0	0	0	0	0	0	0	0	0	0	0	0	0.000312516	6.08606e-05	0.00149613	0	4.61936e-05	0	0.00240258	0.00112605	0.000666182	0.00906972	0	0.000516307	0.00514782	0.000258131	0.000738407	0.000578592	0.000406711	0	0.00407638	0.00064082	0	0.000188715	5.70386e-05	0.000265569	0	0.000191296	0	0	0	0	0	0.000221092	0
>SD_Ssd-00112	0	0.00229995	0.00122481	0	0.00647208	0.00833882	0.0166773	0	0.00456744	0	0.000123487	0	0.00013574	0	0	9.13242e-05	0.00197927	0.00243442	0.000130098	0.00166113	0.0021711	0.000870617	0.000878992	0.000492646	0	0.00379075	0.00095214	0.00628173	0.00183851	0.00685891	0.00191986	0.000578592	0.00111845	0	0	0.00064082	0.00200717	0.0012581	0.00410678	0.000132784	0.00446558	0.00353898	0.000583245	0	0.00263693	0	0	0.000309529	0
>SD_Ssd-00354	0	0	0	0	0	0	0	0	0	0	0	0	0	0	0	0	0	0	0	0	0	0	0	0	0	0	0.00153508	0.000258153	0	0	9.84543e-05	0	0.00233859	0	0.00293213	0.00422941	0.000860215	0.000314525	0.00296601	0	0.000496175	0.000191296	0.021368	0	0.00120859	0	5.27997e-05	0.000751713	0.00345963
>SD_Ssd-00463	0	0	0	0	0	0	0	0	0	0	0	0	0	0	0	0	0	0	0	9.2285e-05	0.00133962	0	0.00451216	0.00218172	0.000847868	0.00898548	0.000893846	0.00129077	0.00257391	0.00608452	0.00132913	0.00115718	0.00152517	0	0.00171637	0.000704902	0.00193548	0.00050324	0.000570386	0.00378436	0.000372131	0.00047824	0.000106045	0	0.00192276	0	0.000554397	0.00658855	0.00161821
>SD_Ssd-01253	0.00110668	9.58313e-05	0.0623539	0.0383001	0.00152284	0.000548607	0.00158831	0	0.0158517	0	0.00228451	0.000922254	0.000542962	0.000266809	0.000190985	0.0326941	0	0.00383422	0.000650491	0	0	0	0	0	0	0	0	0	0	0	0	6.4288e-05	0	0	0	0	0	0	0	0	0	0.0501196	0	0	0	1.81005e-05	0	0	0
>SD_Ssd-01112	0.0101815	0.00507906	0.00456519	0.00388248	0.00799492	0.000329164	0.00174714	0.00464425	0.000895576	0	0.00123487	0.000276676	0	0.00177873	0.000381971	0.0294977	0.00161467	0.00772929	0.00214662	0.00895164	9.23873e-05	0.000290206	0.00123059	0.000844535	0.00211967	0.000561593	0	0.00550727	0	0	0.00152604	0.000128576	0.000101678	0.000196165	0.0110134	0.00173021	7.16846e-05	0.00150972	0.000171116	0.0185234	0	0	0	0	0.000164808	3.62011e-05	0.000316798	0.000221092	0.000446404
>SD_Ssd-00072	0	0	0	0	0	0	0	0	0	0	0	0	0	0	0	0	0.000312516	0	0	0	0	0	0	0	0	0.000505433	0.00307017	0	0	0.00674829	0	0	0.00132181	0.000245206	0.000214546	0.000192246	0.00146953	0.000817764	0.00427789	6.63922e-05	0.000909655	0.000860832	0.00254507	0	0.000714168	1.81005e-05	5.27997e-05	0.000707495	5.58005e-05
>SD_Ssd-01055	0.00708278	0.00555822	0.00311769	0.0149003	0.0133249	0.00263331	0.00778272	0.0104031	0.00125381	0.000624155	0.0127809	0.00166006	0.00624406	0.00524724	0.0061752	0.010411	0.000625033	0.00474712	0.0114486	0.00756737	0.000646711	0	0.000117199	0.00182983	0.000968992	8.42389e-05	0	0.00111866	7.35402e-05	7.37518e-05	0.00103377	0.00147862	0.0036604	0	0.000500608	0.00032041	7.16846e-05	0.000566145	0.000741501	0.000199177	0	0.00105213	0	0	5.4936e-05	0	2.63999e-05	0.00459872	0.000502204
>SD_Ssd-01257	0	0	0	0	0.000126904	0	0	0	0	0	0	0	0	0	0	0	0	0	0	0	0	0	0	0	0.025436	0	0	0	0	0.00737518	4.92271e-05	0	0	4.90412e-05	0.00171637	0	0.00247312	0.00037743	5.70386e-05	0.0102244	0	0	5.30223e-05	0	0	0	0	0	0.0112159
>SD_Ssd-01340	0	0.00287494	0.000222692	0.00104932	0.000253807	0.000329164	0.000476493	0.00018577	0.00035823	0	0	0.00193673	0.00013574	0.000177873	0.000572956	0.000273973	0.000833377	0.000182582	0.000260196	0.00073828	0	0.00319226	0.00140639	7.03779e-05	0.000181686	0.000168478	0.000252609	8.60511e-05	0.000808942	0.0019913	0	0.0053359	0.000101678	0.00255014	0.000572123	0.00153797	0.00229391	0.000943574	0.00165412	0	0.000454827	0.000286944	0.000106045	0	0.00329616	0.00130324	0.00126719	0.00225514	0.00111601
>SD_Ssd-00304	0	0	0	0	0	0	0	0	0	0	0	0	0	0	0	0	0	0	0	0.00018457	0.00669808	0	0.00111339	0.000140756	6.0562e-05	0.000196557	0.00402231	0.0037002	7.35402e-05	0	0	0.000707168	0.00284698	0	0.00114425	0.0024992	0.000394265	0.00390011	0.00131189	0.00126145	0.000248088	0.00114778	0.000901379	0	0.00313135	7.24021e-05	0.000580797	0.0057484	0.00457564
>SD_Ssd-01341	0.0338645	0.00718735	0	0.0209864	0.000253807	0.000329164	0	0	0.000179115	0.00790596	0.0138306	0.00193673	0.00434369	0.00302383	0.0133053	0.0463014	0.00380228	0.00292131	0.0122292	0	0.000184775	0.000338573	0	0	0	0	0	0	0	0	0.000443044	0.000385728	0	0	0	0	0	0	0	0	0	0	0	4.95774e-05	0	0	0	0	0
>SD_Ssd-01342	0	0	0	0	0	0	0	0	0	0	0	0	0	0	0	0	0	0	0	0	0	0	0.000585995	0.000211134	0	0	0.000116589	0	0.000294161	0	0	0.000128576	0	0.000196165	0.000143031	0.000256328	0.000501792	0.00113229	0.000513347	0	8.26959e-05	0	0.000159067	0	0.00307642	0.00405452	0.00557037	0.00402388	0.00273422
>SD_Ssd-00371	0	0	0	0	0	0	0	0	0	0	0	0	0	0	0	0	0.000208344	0	0	0	9.23873e-05	0.00183797	0.000175798	0	0.000545058	0.000814309	0.00384742	8.60511e-05	0	0.0032082	0	0.0100932	0.000406711	0.00196165	0	0.000448574	0.00247312	0.00062905	0.00410678	0	0.00181931	0.000669536	0.00212089	0	0.00499918	0.000181005	0.00110879	0.00247623	0.000223202
>SD_Ssd-01235	0	0	0	0	0	0	0	0	0	0	0	0	0	0	0	0	0	6.08606e-05	0	0	0	4.83676e-05	0.00105479	0.000633401	0	0	0.00013602	0	0.00808942	0	0	0.000385728	0.000203355	0.000147124	0.000572123	0.00121756	0.000860215	0.0025791	0.00308008	6.63922e-05	0	0.000286944	0.000424178	0	0.00302148	0.000488714	0.00245519	0.00526199	0.00284582
>SD_Ssd-01382	0	0	0	0	0.000253807	0	0	0	8.95576e-05	0	0	0	0	0	0	9.13242e-05	0	0	0	9.2285e-05	0	0	5.85995e-05	0.00253361	6.0562e-05	0	0	0.00232338	0.000735402	0.000258131	0	0.000835744	0.00111845	0.0086803	0.00564972	0.00192246	0.000501792	0.000880669	0.00182523	0.000199177	0	0.000382592	0.000530223	0	5.4936e-05	0	0.000316798	0.000928587	0.00172981
>SD_Ssd-01139	0	0.00105414	0.0155885	0.00745016	0.00659898	0.0100944	0.0138183	0	0.00456744	0	0.00407508	0.00830029	0	0	0	0.000913242	0.0226574	0.000243442	0.00227672	0.00442968	0	0	0.00123059	0.00274474	0	0.00320108	0.000582943	0.000172102	0.00102956	0.000737518	0.000886088	0.00167149	0.00223691	0	0.00128728	0.00198654	0.000394265	6.2905e-05	0	0.00059753	0	0.00487805	0.000106045	0	0.000769104	0	0.000158399	0.000928587	0.000167401
>SD_Ssd-01343	0	0	0	0	0	0	0	0	0	0	0	0	0	0	0	0	0	0	0	0	0.000138581	0.0199758	0.00193378	0.000563023	0.0109617	0.000842389	0.000485786	0.00111866	0.00330931	0.000995649	0.000541498	0.000257152	0	0	0.00121576	0.000897148	0.00046595	0.00352268	5.70386e-05	0.00219094	0	0	0	0	0	0	0	0.000265311	0.00178561
>SD_Ssd-01344	0	0	0	0	0	0	0	0	0	0	0	0	0	0	0	0	0	0	0	0	0	0	0.000996191	0.000281512	0	0	0.00194314	0	0.00367701	3.68759e-05	0	0.000257152	0.000203355	0	0	0	0.00132616	0.000440335	0.00102669	0	0.000165392	9.5648e-05	0.000212089	0.000123943	0.00120859	0.000126704	0.00211199	0.00194561	0.000781206
>SD_Ssd-00562	0.000664011	0	0	0.000314795	0	0	0	0	0	0	0	0	0	0	0	0	0	0	0	0	0.00050813	0	0.000351597	7.03779e-05	0	0.000673911	0.000310903	0.000430256	0	0.00180692	0.0509009	0.00379299	0	0	0.000643639	6.4082e-05	7.16846e-05	0	0	0	0	0.00382592	5.30223e-05	0	0.00225238	3.62011e-05	0.000211199	0.000265311	0.000111601
>SD_Ssd-01085	0.000442674	0.00210829	0.000445385	0.00125918	0.000126904	0.000329164	0.000952986	0.0118893	0.00125381	0.00332883	0.000555693	0.000645578	0.00176463	0.00133404	0.000509295	0.00118721	0.00562529	0.00121721	0.000195147	0.00249169	9.23873e-05	0.00928658	0.000996191	0.0012668	0.00514777	0.00154438	0.000446923	0.000258153	0.0014708	0.0042776	0.00305208	0.000450016	0	0	0.000715154	0.000512656	0.000860215	0.000566145	0.000285193	0.00146063	4.13479e-05	9.5648e-05	5.30223e-05	0.000198309	0	0	0.000237599	0.000132655	0.00245522
>SD_Ssd-01345	0.00265604	0.0365117	0.00857366	0.00157398	0.00215736	0.00241387	0.0071474	0.0579602	0.00179115	0.00197649	0.00691529	0.00147561	0.00773721	0.0108502	0.0091673	0.00575342	0.0029689	0.00906822	0.00325246	9.2285e-05	0.000230968	0.00188634	0.000234398	0	0.00030281	0.000140398	0	0.000688409	0.00014708	7.37518e-05	0.000196909	0.000514304	0	0.000882742	0	0	0	6.2905e-05	0	0	4.13479e-05	0	5.30223e-05	0	0	0	0	0	0
>SD_Ssd-01346	0.00132802	9.58313e-05	0	0.00209864	0	0	0	0.00055731	0.00313452	0.000624155	0.0358731	9.22254e-05	0.162889	0.000800427	0.000827604	0.000365297	5.2086e-05	6.08606e-05	0.000260196	0	0	0	0	0	0	0	0	0	0	0	0	0	0	0	0	0	0	0	0	0	0	0	0	2.47887e-05	0	0	0	0	0
>SD_Ssd-00061	0	0	0	0	0	0	0	0	0	0	0	0	0	0	0	0	5.2086e-05	0	0	0	0	0.000580411	0.00193378	0.000633401	0	0	0.000718963	0	0.00610384	3.68759e-05	0	0.000835744	0.000101678	0.000196165	0.000286062	6.4082e-05	0.000824373	0.00207586	0.00136893	0	4.13479e-05	0	0.000265111	9.91547e-05	0.00142834	0.000506815	0.00129359	0.00411231	0.00412923
>SD_Ssd-00416	0	0	0.000556731	0	0.000126904	0.000548607	0.00111182	0	0.000268673	0.000104026	6.17436e-05	0	0.000542962	0.000177873	0	0	0	0.000486885	0.000975737	0	0.000184775	9.67352e-05	0.00111339	0.00161869	0.00205911	0.000168478	0.0010493	0	0.000220621	0.000811269	0.00300286	0.00276438	0.000711744	0.0210877	0.00143031	0.000448574	0.00150538	0.00025162	0.00108373	0.000398353	0.000372131	0.0045911	0.000583245	0	0	0	0.000131999	8.84369e-05	0
>SD_Ssd-01347	0	0.0484907	0.00957577	0.000734523	0.00558376	0.00109721	0.0025413	0.0514583	0.0082393	0.00166441	0.000926155	0.0011067	0.00122166	0.00471363	0.00254647	0.00383562	0.00557321	0.0063295	0.00143108	9.2285e-05	4.61936e-05	0.00570738	0.000996191	0	0.00060562	0.000252717	0	0.00103261	0.000661862	7.37518e-05	0.000147681	0.000578592	0	0.00147124	0	0	0	0	0	0	0	0	0	0	0	0	0	0	0
>SD_Ssd-00993	0	0	0	0	0.000253807	0	0	0	0.00268673	0	0	0	0	0.000266809	0	0	5.2086e-05	0	0	0	0	0.000338573	0.00287137	0.00225209	0.000726744	0.000449274	0.000252609	0.0038723	0.00014708	3.68759e-05	0.000443044	0.00360013	0.000610066	0.00230494	0.000572123	0.000512656	0.000215054	0.00578726	0.000513347	0.00106228	0.00020674	0.00143472	0.0004772	0	5.4936e-05	0	5.27997e-05	0.0011939	0.000223202
>SD_Ssd-00277	0	0	0	0	0	0	0	0	0	0	0	0	0	0	0	0	0	6.08606e-05	0	0	0	0.00188634	0.000644594	0.000985291	0.0150194	0.0030326	1.94314e-05	0.000172102	0.0112517	0.00689579	0.00152604	0.00360013	0.000203355	0.000147124	0.00522063	0.00115348	0.000716846	0.00264201	0.000114077	0.000995884	4.13479e-05	0.00143472	5.30223e-05	2.47887e-05	5.4936e-05	0	0	8.84369e-05	0.000502204
>SD_Ssd-01100	0.000221337	0.00124581	0.00256096	0.000104932	0.00241117	0.00175554	0.00317662	0	0.000179115	0	0.000926155	0.00147561	0	0.000533618	0	0.00456621	0.00109381	0.000791187	0.000780589	0.0030454	0.000277162	9.67352e-05	0.00193378	0.00119642	0.00109012	8.42389e-05	7.77257e-05	0.000344204	0.00551552	0.000663766	0.000196909	0.000450016	0.00660905	0.00181453	0.00572123	0.0115988	0.000394265	0.00264201	0.000228154	0.00272208	4.13479e-05	0.000860832	0.000318134	0	0.000714168	0	0	0.00176874	0.00122761
>SD_Ssd-01222	0	0.00210829	0	0	0.000126904	0	0	0.00018577	0	0	0	0	0	0	0	0	0	6.08606e-05	0	0	0	0	0	0.0198466	0.000423934	0	0	0.0111006	0.00014708	0	0	0	0	0	0.000143031	0.000833066	0.000752688	0.00150972	0	6.63922e-05	0	0	0	0	0	0	0	0.000132655	0.00217622
>SD_Ssd-01091	0	0.000287494	0	0.000209864	0	0	0.000476493	0	0	0	0	0	0	0	0	9.13242e-05	0	0	0	0	0	0.000532044	0.00275418	0.00703779	0.00236192	0.000673911	0	0.000172102	0.000735402	0.000479386	0.000393817	0.000385728	0.0162684	0.000147124	0.0117285	0.00615187	0.000752688	0.00710826	0.000684463	0.00126145	0	0.000286944	0.00127253	0	0.00027468	0	0.000184799	0.00203405	0.000390603
>SD_Ssd-00706	0	0.000191663	0	0.0924449	0	0	0	0	0	0	0	0	0	0	0	0	0	0	0	0	9.23873e-05	0	0	0.0028855	0.000666182	0.00216213	1.94314e-05	0	0.000588322	3.68759e-05	0.00201831	0.00115718	0.000711744	0	0.000643639	0.0017943	0.000394265	0.00012581	0.000228154	0	0	0.000286944	0.00174973	0	0.000878976	0	0	0.000884369	0.00111601
>SD_Ssd-01348	0	0	0	0	0	0	0	0	0	0	0	0	0	0	0	0	0	0	0	0	0	0	0	0	0	0	0.000310903	0	0	0	0	0	0	0	0	0	0	0	5.70386e-05	0	0	0	0	0	0.00104378	5.43016e-05	5.27997e-05	0.00137077	0.000167401
>SD_Ssd-01349	0	0.000191663	0	0.000104932	0.000126904	0	0	0.00018577	8.95576e-05	0	0	0	0	0	0	9.13242e-05	0	0.000243442	6.50491e-05	0	0.000831486	0.00382104	0.00152359	0.00211134	0.00399709	0.00176902	0.0016711	0.000688409	0.00323577	0.00991961	0.00748252	0.00392157	0	0	0.000357577	0.000448574	0.000681004	0.000440335	0	0.000265569	0	0.000191296	0	0	5.4936e-05	0	0	0.000707495	0.00585905
>SD_Ssd-00353	0	9.58313e-05	0	0	0	0	0.000158831	0	8.95576e-05	0.00894622	0	0.00147561	0	8.89363e-05	0	0	0	6.08606e-05	0.00156118	0	0	0	0	0	0	0	0	0	0	0	0	0	0	0	0.000429092	0.000512656	0.00150538	0.00012581	0.00564682	0	0.00132313	0	0.00445387	0.00470985	5.4936e-05	0.000742122	0.000105599	4.42184e-05	0.000334803
>SD_Ssd-01383	0.00664011	0.00392908	0.00746019	0.00849948	0.00469543	0.000329164	0.000952986	0.00130039	0.00698549	0.000728181	0.00444554	0.0142949	0	0.00329064	0.000954927	0.0148858	0.0207302	0.00389508	0.00513888	0.00378368	0.000323356	0.000532044	0	0.000211134	0.000242248	0.000112319	5.82943e-05	0	0.000220621	0.000147504	0.000246136	0	0	0.00039233	0	0	0	0.00012581	0.000228154	0	0	0	0	0	0	0	0	4.42184e-05	0
>SD_Ssd-00870	0	0	0	0	0	0	0	0	0	0	0	0	0	0	0	0	0	0	0	0	0	0	0	0	0	0	0	0	0	0	0	0	0.00569395	0.000686577	0	0	0	0.000943574	0	0.000132784	0	0.00162602	0.000159067	0	5.4936e-05	0	0	0	0
>SD_Ssd-01201	0	0	0	0	0	0	0	0	0	0	0	0.000184451	0	0	0	0	0	0	0	0	0.000692905	0	0.00117199	0.000140756	0.000121124	0.000365035	0.00668441	0.00146287	0.000220621	0.00188067	0.000935316	0.0048216	0.000305033	0	0	0.000512656	0.00874552	0	0.000342231	0	0.00128179	0.00172166	0.00174973	0	0.00054936	0	0.000184799	0.00154765	0.000334803
>SD_Ssd-01350	0	0.0963105	0.00133615	0.000734523	0.000126904	0.000109721	0	0.034739	0.000179115	0.000416103	0.000308718	0.000645578	0.0153387	8.89363e-05	0.00248281	0.00255708	0.00828168	0.000182582	0.00156118	0	0	9.67352e-05	0	0	0	0	0	0	0	0	0	0	0	0	0	0	0	0	0	0	0	0	0	0	0	0	0	0	0
>SD_Ssd-00390	0	0	0	0	0	0	0	0	0	0	0	0	0	0	0	0	0	0	0	0	0.000138581	0.000435308	0.000292997	0.000422268	0.000968992	8.42389e-05	0.00118532	0	0	0.00224943	4.92271e-05	0.00244294	0	0.0319749	0.000357577	0.000128164	0.000860215	0.000943574	0.00387862	0	0.00136448	0.00114778	0.00715801	0	0.00082404	0	0.000158399	0.00128233	0
>SD_Ssd-01107	0.000221337	0.000574988	0.00233827	0	0.00139594	0.000329164	0.00127065	0.0382686	0.000537346	0	6.17436e-05	0.000276676	0	0.00311277	0	9.13242e-05	0.00026043	6.08606e-05	6.50491e-05	0.00156884	0	0	0.00521535	0.00316701	0.00393653	5.61593e-05	0	0.00223733	0	0.000663766	0.000147681	6.4288e-05	0.00935435	0	0.0037188	0.000576738	0.00114695	0	0	0.00139424	0	0	5.30223e-05	0	0.00027468	0	0.000237599	0.000397966	0.00172981
>SD_Ssd-01351	0.00132802	0	0.00423115	0.000524659	0.0181472	0	0.0200127	0	0	0	0.00228451	0.000922254	0	0.00320171	0	0.00237443	0	0.00486885	0.000910688	0.00821336	0	0	0.00474656	0	0.000666182	0.000224637	0	0.00309784	0.000441241	3.68759e-05	0.000295363	0	0.00701576	0.00387426	0	0.000256328	0.000645161	0	0	0.000464746	0.000165392	0.00468675	0.000106045	0	5.4936e-05	0	0	4.42184e-05	0
>SD_Ssd-01150	0	0	0	0.000209864	0	0	0.000317662	0	0.000895576	0	0.000617436	0.000184451	0	0.0392209	0	0	0	0	0	0.00110742	9.23873e-05	0	0	0.000211134	0.00345203	8.42389e-05	1.94314e-05	0	0	0.00232318	0.00118145	0.000128576	0.00193188	0	0.000643639	0.00410125	0.0025448	0.00025162	0.00154004	0.000531138	0.00549928	0.00124342	0.000848356	0	0.00104378	1.81005e-05	5.27997e-05	0	5.58005e-05
>SD_Ssd-00262	0	9.58313e-05	0	0	0	0	0	0	0	0	0	0	0	0	0	0	0	0	0	0	0	0	0	0	0	0	0	0	0	0.000516262	0	0	0.00132181	0.000735619	0.00150182	0.00198654	0.0018638	0.00012581	0.000513347	0.00212455	0.000951003	9.5648e-05	0.000795334	0.00391661	0.000109872	0.00438033	0.000184799	8.84369e-05	0.000446404
>SD_Ssd-01292	0	0	0	0	0	0	0	0	0	0	0	0	0	0	0	0	0	0	0	0	0	0	0	0	0	0.00328532	0	0.00103261	0.00161788	0	0	0	0.000508388	9.80825e-05	0.00121576	0.00198654	0.00103943	0.00050324	0.000114077	0.00637366	0	0.0194165	5.30223e-05	0	0	0	0	0	0.000167401
>SD_Ssd-00886	0	0	0	0	0	0	0	0	0	0	0	0	0	0	0	0	0	0	0	0	0	0	0	0.00661553	0	0.00881701	0	0	0	0	0	0	0	0	0	0.000128164	0.000179211	0.00012581	0	0	0	0	0	0	0.00417514	0	0.00248159	0.000486403	0.000669605
>SD_Ssd-00322	0	0	0	0	0	0	0	0	0	0	0	0	0	0	0	0	0	0	0	0	0.00240207	0.0037243	0.000175798	0.00105567	0	0	0.00452752	0.00344204	0.00154434	0.00180692	0.000196909	0.00147862	0	0.0016674	7.15154e-05	0.00064082	0.000143369	0.000817764	0.00039927	0	0.000124044	9.5648e-05	0.000530223	0	0.000384552	0.000778323	0.000686396	0.000884369	0.000613805
>SD_Ssd-01109	0	0.00114998	0.0122481	0.000209864	0	0.00460829	0	0.00074308	0.0110156	0	0	0	0.000407221	0	0	0	0.000208344	0.000121721	0.00071554	0.00295312	0	0.000290206	0.00345737	0.000140756	0.000242248	0	0	0.0038723	0	0.00261819	0.00137836	0	0.0311134	0.000441371	0.000858185	0.000256328	0.00132616	0.0038372	0	0.00750232	0	0.00162602	0.0004772	0	0	0	0	0	0
>SD_Ssd-01352	0.0059761	0.016483	0.00222692	0.0267576	0.000761421	0	0.000317662	0.00575887	0.00340319	0.00873817	0.0067918	0.0011067	0.0057011	0.000355745	0.00178253	0.0083105	0.0063545	0.00426024	0.00526898	0.00110742	0.000138581	0.00198307	0.000292997	0.000140756	0.00030281	0	0.0006801	0	0	0.000774393	0.000639953	0.00437158	0.000101678	0.000147124	0.000143031	0.000384492	7.16846e-05	0	0	6.63922e-05	0	0.000191296	0	4.95774e-05	0	0	0	0	0
>SD_Ssd-00658	0	0	0	0.000209864	0	0	0	0	0	0	0	0	0	0	0	0	0.000156258	0	0	0	0	0	0.000585995	0.000563023	0.0242854	0.00140398	0.00013602	0.0040444	0	0.000295007	0.0248105	0.00398586	0.000610066	0.000147124	0.00143031	0.000384492	0.000250896	0.00792602	0.000171116	0	0.000124044	0.00143472	0.000583245	0	0	0	0	4.42184e-05	0
>SD_Ssd-01324	0.00265604	0	0.000556731	0	0	0.00921659	0	0.00334386	0.00438832	0	0.0131514	0.00387347	0.0223972	0.000266809	0.00184619	9.13242e-05	0	0.000730327	0.00787094	0	0.000184775	0.000725514	0.000351597	0	0	0.00199365	0	0.00180707	0.00845713	0	0.00142759	0	0.000406711	0.000686577	0	6.4082e-05	0	0.00012581	0.000627424	0	0.000454827	0	0.000424178	0	0	3.62011e-05	2.63999e-05	0	0
>SD_Ssd-01353	0	0	0	0	0	0	0	0	0	0	0	0	0	0	0	0	0	0	0	0	0	0.00019347	0.00128919	0.000211134	0	0	5.82943e-05	0	0.000367701	0	0.000147681	0.000128576	0	0.000196165	0	0	0.000394265	0.00232748	0.000855578	0	8.26959e-05	0	0	0	0.00142834	0.00150234	0.000791996	0.0021667	0.00468724
>SD_Ssd-01036	0	0	0	0	0	0.000109721	0	0.00018577	0	0	0	0	0	0	0	0	0	0	6.50491e-05	0.00018457	0.00106245	0.000773881	0.000175798	0.00161869	0	0.000393115	0.000155451	0.000258153	0	0.00140128	0.00585803	6.4288e-05	0.000508388	0.000931784	0.00164485	6.4082e-05	0.000286738	0.00037743	0.00079854	0.000531138	0	0	0.000212089	0	0.000494424	0.000778323	2.63999e-05	0.00190139	0.00122761
>SD_Ssd-01384	0.00486941	0.00277911	0	0.00136411	0.000507614	0.00438885	0	0.00018577	0.0296436	0.00104026	0.00172882	0.00138338	0.000814443	0.0068481	0.0179526	9.13242e-05	0.000104172	0.0247703	0.00500878	0	4.61936e-05	4.83676e-05	0	7.03779e-05	6.0562e-05	0.000196557	0.000582943	0	0	7.37518e-05	4.92271e-05	0.000385728	0	0	0	0	0	0	0	0	0	0	0	9.91547e-05	0	0	0	0	0
>SD_Ssd-01354	0	0	0	0	0	0	0	0	0	0	0	0	0	0	0	0	0	0	0	0	0	0	0	0	0	0	0	0	0	0	0	0	0	9.80825e-05	0	6.4082e-05	0.000358423	0.00012581	0	0	8.26959e-05	0	0	0.000718872	0.010328	0.000108603	0.00393358	0.00296264	0.000279002
>SD_Ssd-01355	0	0.00210829	0.00445385	0.000629591	0.000126904	0.000438885	0	0	0.00967222	0.00228857	0.00426031	0.0206585	0	0.00240128	0.0195442	0.00511416	0.000677119	0.00474712	0.00312236	9.2285e-05	0	0.00246675	0	0.00133718	0	0.000617752	0	0.00438861	0.000441241	0.000184379	0	0	0.000101678	0	0	0.000704902	3.58423e-05	0.00163553	0	0	0	0	0	0	5.4936e-05	0	0	4.42184e-05	0
>SD_Ssd-01095	0.000664011	0.00383325	0.00267231	0.00104932	0.000126904	0.000987492	0.00190597	0.00538733	0.00152248	0	6.17436e-05	0	0.00339351	0.000177873	0	0.000639269	0.000416688	0.00103463	0	0.00442968	4.61936e-05	0	0.000234398	0.00323738	0.00163517	0.00668295	0	0.00447466	0.00191205	0.000221255	0.00123068	0	0.00244026	0.000196165	0.00393335	0.00128164	0.000573477	0.00188715	0	0.00106228	0	0	0	0	0.00120859	0	7.91996e-05	4.42184e-05	0.00122761
>SD_Ssd-01356	0	0	0.00645808	0	0	0.00438885	0.0177891	0	0	0	0	0	0	0.000266809	0	0	0	0.000912909	0	0	4.61936e-05	0	0.000175798	0.0294884	0.000545058	0.000140398	0	0.000258153	0.000220621	0.000147504	0	0.000707168	0.0027453	0	7.15154e-05	0.000192246	0.000107527	0	0	0	0	0	0	0	0	0	0	8.84369e-05	0.000892807
>SD_Ssd-00806	0	0	0	0	0	0	0	0	0	0	0	0	0	0	0	0	0	0	0	0	0	0	5.85995e-05	0	0	0	0.00027204	0	0	0	0	0	0	0	0	0	7.16846e-05	0.000188715	5.70386e-05	0	0	0	5.30223e-05	0	0.00170302	0.00749362	0.00689036	0.000265311	5.58005e-05
>SD_Ssd-01127	0	0	0.000668077	0	0	0	0.000952986	0.00037154	0	0	0	0	0	0	0	0	0	0	0	0.000276855	0	0.000725514	0.00410196	7.03779e-05	6.0562e-05	0	0.000155451	0	0.000220621	0	0	0	0.000508388	0.00230494	0.00135879	0	3.58423e-05	0.000314525	0.000171116	0.000331961	0.000165392	0.00124342	0.000371156	0	5.4936e-05	0.000162905	2.63999e-05	4.42184e-05	0
>SD_Ssd-00750	0.00132802	0.000287494	0.000445385	0.00104932	0	0.000987492	0	0.00055731	0.00125381	0.00124831	0.000617436	0.00147561	0	0	0.00070028	0.00155251	0.00182301	0	0.00130098	0.00378368	0.000277162	0.00019347	0.000644594	0.000422268	0.000968992	0.00112319	0.000427492	8.60511e-05	0.000956023	0.000221255	0.00137836	0.00128576	0.000711744	0	0	0.000192246	0.000824373	0	0.000114077	0	8.26959e-05	0.00047824	0.000318134	0	0.000109872	0	0.000290398	0.000309529	0.000613805
>SD_Ssd-01357	0	0	0	0	0	0	0	0	0	0	0	0	0	0	0	0	0	0	0.00247187	0	0	0	0	0	0	0	0	0	0	0	0	0	0.000508388	0	0	0.000128164	0.00046595	0	0.00433493	0	0.0406037	0	0.00100742	0.00532957	0.000494424	0	5.27997e-05	0.000221092	0
>SD_Ssd-00934	0.0150509	0.000574988	0.000111346	0.00241343	0.000761421	0.000438885	0.0020648	0	0.00394053	0.000208052	0.00284021	0.00839251	0	0.00426894	0.00222816	0.00219178	0.000468774	0	0.00149613	0.00313769	0.000923873	0	0.000410196	0	0.000242248	0.000898548	0	0.000172102	0	0.000221255	0.00137836	0.000450016	0.000101678	0	0	0.000768984	0	0	0.000513347	0	0	0.00162602	0	0	0.0019777	0	0	0.00278576	0.000279002
>SD_Ssd-01163	0	0	0	0	0	0	0	0.00018577	0	0	0	0	0	0	0	0	0	0	0	0	0	0	0	0	0	8.42389e-05	0	0	0	0.000110628	9.84543e-05	0	0.000101678	0.000735619	0.0217407	0.0107017	0.00573477	0.00496949	0.00924025	0.00637366	0.00140583	0.00583453	0.000106045	0	0.00236225	0	0	0.00057484	0.000279002
>SD_Ssd-01078	0	0	0	0	0.011802	0.000548607	0	0	0	0	0	0	0	0	0	9.13242e-05	0	0.000182582	0	0.00166113	0.000184775	0.000290206	0.00750073	0.000492646	0.00587452	0.0033134	0.00027204	0.00903537	0.00117664	0.0012169	0.000787634	0.00507875	0.000610066	0	0.00214546	0.00032041	0.000430108	0.00213877	0.00193931	0.00783428	0.00132313	0.00210426	5.30223e-05	0	0.00027468	0	2.63999e-05	0.000486403	0.000167401
>SD_Ssd-01358	0	0	0	0	0	0	0.00127065	0	0	0.0172683	0	0.0109748	0.0217185	8.89363e-05	0.0281385	0	0.0221366	0	0.000455344	0	0	0.000145103	0	0	0	0	0	0	0	3.68759e-05	0	0	0	0	0	0	0	0	0	0	0	0	0	0	0	0	0	0	0
>SD_Ssd-00482	0	0	0.00122481	0.000209864	0.000380711	0.000438885	0	0	8.95576e-05	0	0.000123487	0.0011067	0	0	0.000190985	0.000273973	0	0.000304303	0	0.00018457	0.000184775	4.83676e-05	0	0.00035189	6.0562e-05	0.000421195	0.000718963	0.000344204	0.000220621	3.68759e-05	0	0	0.000508388	0.000294247	0.000143031	0.000512656	0.000537634	0.000754859	0.00154004	0.000398353	0.000248088	0.000382592	0.00233298	0	0.00340603	0.00320379	0.00116159	0.000221092	0.00128341
>SD_Ssd-01359	0	0	0	0	0	0	0	0	0	0	0	0	0	0	0	0	0	0	0.000910688	0	0	0	0	0	0	0	0	0	0	0	0	0	0.000305033	0	0.000858185	0.000448574	0.00770609	0	0.00079854	0	0.014265	0.000382592	0.00800636	0.0030738	0.000219744	0.000199106	5.27997e-05	0.000132655	0.000334803
>SD_Ssd-01385	0.000221337	0	0.000334039	0	0	0	0	0	0.000626903	0	0.000370462	0	0	0	6.36618e-05	0.000182648	0.000104172	0	0	0	0.000923873	0.00019347	0.000937592	7.03779e-05	0.000181686	0.000140398	0.00509104	0.000344204	0	0.00265506	0.00137836	0.00282867	0	0	0	6.4082e-05	0.0009319	6.2905e-05	0.000570386	0.000132784	0.00115774	0.000286944	0.000106045	0	0.00115366	0.00032581	0.000501597	0.000442184	0.000558005
>SD_Ssd-01360	0	0	0	0	0	0	0	0	0	0	0	0	0	0	0	0	0	0	0	0	0	0	0.000761793	7.03779e-05	0	0	0.000213746	0	0.000220621	0	0	0.000128576	0	0	0.000214546	0.000128164	0.0011828	0.000691954	5.70386e-05	0	0.000124044	0	0.000106045	0	0.000494424	7.24021e-05	0.00253439	0.00243201	0.00284582
>SD_Ssd-00008	0.000442674	0.00134164	0.000222692	0.00104932	0.000888325	0.00285275	0.00285896	0.00520156	0.00456744	0.00842609	6.17436e-05	0.00202896	0.000271481	0.00329064	0.00280112	0.000365297	0.0041148	6.08606e-05	0	0.000645995	0	0	0	0	0	2.80796e-05	0	0	0	0	0	0	0.00833757	4.90412e-05	0.00178789	0.00371676	0.00247312	0.001321	0.00570386	0.000531138	0.00843498	0.000191296	0.00323436	0.00163605	5.4936e-05	0.000416312	0.000105599	0	5.58005e-05
>SD_Ssd-00160	0	0	0	0	0	0	0.000158831	0	0	0	0	0	0	0	0	0	0	0	0	0	0	0	0	0.0529242	0.00139293	0.000393115	0	0.000688409	7.35402e-05	0.000258131	0.00034459	0.00559306	0.00264362	0.0022559	0.00157334	0.00237103	0.00247312	0.00012581	0.000570386	0.00152702	8.26959e-05	0.00047824	0	0	0	1.81005e-05	0	4.42184e-05	0.000111601
>SD_Ssd-00642	0	0	0	0	0	0	0	0	0	0	0	0	0	0.000177873	0.000127324	0	0.00026043	0	6.50491e-05	9.2285e-05	0	0	5.85995e-05	0	0	0	3.88629e-05	0.000172102	0.00014708	0	0	0	0.000101678	0.00230494	7.15154e-05	0.00032041	0.00336918	0.000314525	0.000741501	0	0.000248088	0.000286944	0.000318134	4.95774e-05	0.000109872	0.00202726	0.000527997	0.000486403	0.000167401
>SD_Ssd-01145	0	0	0	0	0	0	0	0	0	0	0	0	0	0	0	0	0	0	0	0.00036914	0.000369549	9.67352e-05	0.000234398	0.000563023	0.00145349	0.00241485	0.000349766	0.00137682	0.00345639	0.000184379	0.000738407	0.00102861	0.000711744	0.0108381	0.00207395	0.00166613	0.000179211	0.00345977	0.00079854	0.00106228	8.26959e-05	0.00095648	0.0004772	0	0.000109872	1.81005e-05	0.000131999	8.84369e-05	0.000111601
>SD_Ssd-00228	0	0	0	0	0	0	0	0	0	0	0	0	0	0	0	0	0	0	0	0	0	0	0	0	0.00030281	0.000196557	0	0	0	0	0	0	0.000711744	0.00152028	0.000357577	0.00128164	0.00150538	0.00119519	0.00256674	0.00059753	0.00487906	0.0602582	0.00291622	0	0	0	0	0.000176874	0.000892807
>SD_Ssd-01361	0	0	0	0.000104932	0	0	0	0	0	0	0	0	0	0	0	0	0.000104172	0	0	0	0	0	0	0.00154831	0.000545058	8.42389e-05	0	0.000172102	0.000956023	0.000700642	0	0	0.0203355	0.000686577	0.00479153	0.00647228	0.00258065	0.00144681	0.000570386	0.00305404	8.26959e-05	0.000191296	0.00100742	0	0.000659232	0	0.000290398	0.00154765	0.000558005
>SD_Ssd-01362	0	0.000479157	0.000445385	0	0.00203046	0.000109721	0	0.00631618	0.000537346	0	0	0	0	0.000889363	0	9.13242e-05	0.000104172	0	0	0.000276855	0	0	0.00580135	0.0083046	0.00211967	0	0	0.000688409	0.000588322	0.000663766	0	0.000257152	0.000610066	0	0.00100122	0.00173021	0.00111111	0.000754859	0	0.000863099	0	0	5.30223e-05	0	0.000329616	3.62011e-05	2.63999e-05	0.000442184	0.000837007
>SD_Ssd-01363	0.000442674	0	0.000222692	0.000209864	0	0.000109721	0	0.00222924	0	0	0.000246975	0.104676	0	0.00755959	0	0	0.000104172	0.000121721	0.000520393	0	0	0	0	7.03779e-05	0	0	0	0.000172102	0	0	0	0	0	0	0	0	0	0	0	6.63922e-05	0	0	0	0	0	0	0	0	0
>SD_Ssd-00316	0.000664011	0	0	0	0	0.000438885	0	0	0	0.000104026	0.000926155	0	0.00176463	8.89363e-05	0.000254647	0	0	0	0	0.000276855	0.00314117	0	0.000292997	0.00309663	0	0.00449274	0.00110759	0.000344204	0	0	0.00891011	0	0.000406711	0	0	0.000384492	0.000860215	0.00012581	0.000171116	0.000199177	0.00119909	0.000669536	0.002386	0	0.000769104	1.81005e-05	0.000105599	0.000265311	5.58005e-05
>SD_Ssd-01153	0	0	0	0	0	0	0	0	0	0	0	0	0	0	0	0	0	0	0	0	4.61936e-05	0	0.000878992	0.00928989	0.000181686	0.00516665	7.77257e-05	0.000430256	0.000882483	0	4.92271e-05	6.4288e-05	0.000203355	0	0	6.4082e-05	3.58423e-05	0.00012581	0	0	0	0	0	0	5.4936e-05	0	0	0	0
>SD_Ssd-01131	0	0	0.000445385	0	0.000761421	0	0.0020648	0	0	0	0	0	0.00013574	0	0	0	0	0	0	0.00018457	0	0.000677146	0.00451216	0	0.00278585	0.0017971	0.00122418	0.00129077	0.000220621	0	0	0	0.00111845	0.00196165	0.00128728	0.000128164	0.000716846	0.000943574	0.000969655	0.00059753	0.00450693	0.00095648	0	0	0.000109872	0.00161095	2.63999e-05	0	5.58005e-05
>SD_Ssd-01386	0	0	0	0	0	0	0	0	0	0.000416103	0	0	0	0	0	0	0	0	0	0	0	0	0.000234398	0	0	0	0.000116589	0	0.000220621	0	0	6.4288e-05	0	0	0	0	3.58423e-05	0.000440335	0.00136893	0	0	0	0	4.95774e-05	0.000878976	0.00112223	0.00131999	0.000884369	0.000948608
>SD_Ssd-00299	0	0	0	0	0	0	0	0	0	0	0	0	0	0	0	0	0	0	0	0	0.000138581	0	0.00222678	0	0	0	0	0.0104982	0.000220621	0.000147504	0.00034459	0	0.00142349	0.0025011	0.00121576	0.000256328	0.0148029	0.0038372	0.00154004	0.00132784	0.00322514	0.0132951	0.00222694	0	0.000109872	0	2.63999e-05	0.000884369	0
>SD_Ssd-00538	0	0	0	0	0	0	0	0	0	0	0	0	0	0	0	0	5.2086e-05	0	0	0.000276855	0.000831486	0.000338573	5.85995e-05	0.000914913	0.00030281	0.00112319	0.000893846	0.00172102	0.00125018	0.00236006	0.00374126	0.00064288	0.00142349	0	0.00150182	0.00801025	0.00121864	0.00025162	0.000285193	0.00252291	8.26959e-05	9.5648e-05	0.000795334	0	0.00109872	5.43016e-05	0.000448797	0.000619058	0.00228782
>SD_Ssd-01225	0.00553342	0.0226162	0.0014475	0.00293809	0.0159898	0.00384025	0.033831	0	0.00832886	0	0.00802667	0.000645578	0	0.00115617	0	0.003379	0	0.000608606	0.00123593	0	0	0.000483676	0.000527395	7.03779e-05	0	2.80796e-05	0	0.000172102	0.000220621	0.000110628	0	0.000707168	0.00284698	9.80825e-05	0	6.4082e-05	0.000107527	0.00012581	5.70386e-05	0.000132784	8.26959e-05	0.00133907	0.000159067	0	0	0	0	0.000132655	0
>SD_Ssd-00621	0	0	0	0	0	0	0	0	0	0	0	0	0	0	0	0	0	0	0	0	0.00314117	0.00420798	0.000937592	0.00675628	0.00157461	0.00485778	0.000194314	0.00800275	0.0014708	0.000590014	0.00280595	0.00205722	0	4.90412e-05	0	0	7.16846e-05	0.00119519	0.000228154	6.63922e-05	0	0.000286944	0	0	0	0	2.63999e-05	8.84369e-05	0.000111601
>SD_Ssd-01364	0	0	0	0	0	0	0	0	0	0	0	0	0	0	0	0	0	0	0	0	0	0	0	0	0	0	0	0	0.00014708	0	0	0	0.000101678	0	0	0	3.58423e-05	0	0.00507643	0	0	9.5648e-05	0.000106045	0	0.00159314	0.0069687	0.00234959	0.00057484	0.000334803
>SD_Ssd-01365	0.000442674	0.000287494	0.000890769	0.00556139	0.00177665	0.000329164	0.00555909	0	0.00179115	0	0	0	0	0.0235681	0	0	0	0.000486885	0.00247187	0.00147656	0.000184775	0.000628779	0.00158219	0.000563023	0.00109012	2.80796e-05	0	0.00154892	0.0105898	0.00236006	0.000541498	0.000128576	0.00305033	0.00431563	0.000357577	0.000128164	0.000394265	6.2905e-05	0	0.00391714	0.00020674	0.00353898	0	0	0	0	0	0	0
>SD_Ssd-01366	0	0	0	0	0	0	0	0	0	0	0	0	0	0	0	0	0	0	0	0	0	0	0.000234398	0	0	0	0	0	0	0	0	0	0	0	0	6.4082e-05	0.000215054	6.2905e-05	0.00741501	0	0.00107505	0	0.000159067	0.000594928	0.0179641	0	0.00380158	0.00981649	0.000223202
>SD_Ssd-01194	0	0	0	0	0	0	0	0	0	0	0	0	0	0	0	0	0	0	0	0	0.0014782	0	5.85995e-05	0	0	2.80796e-05	0.00205973	0.000172102	0.00014708	0.000442511	0.000246136	0.000192864	0	0.00152028	7.15154e-05	0.000704902	0.00136201	0.00037743	0.00079854	0.000331961	0.000537523	0.000382592	0.00185578	0	0.000659232	0.000923127	0.000765596	0.000751713	0.000167401
>SD_Ssd-01132	0.0309872	0.00498323	0.00913039	0.000524659	0.0175127	0.0107527	0.00841804	0.00167193	0.000268673	0	0.00852062	0.00175228	0	0.000622554	0	0.00858447	0	0.00645122	0.00182138	0	0.000277162	0.000338573	0.000292997	0	0.000968992	0	0	0.000430256	0	0.000147504	0.000196909	0.000257152	0.00162684	4.90412e-05	0.000429092	0.000192246	0	0.000188715	0	0.00132784	4.13479e-05	0.000286944	0	0	0	0	0	0	0
>SD_Ssd-00260	0	0	0	0	0	0	0	0	0	0	0	0	0	0	0	0	0	0	0	0	0	0	0	0	6.0562e-05	0.000112319	1.94314e-05	0	0.00102956	0.000885021	0	0.00032144	0.00122013	0	0.0027891	0.000384492	0.00827957	0.00106938	0.000513347	0	0.011412	0.00860832	0.000265111	0	0.00510905	0	0	0.000221092	0.000279002
>SD_Ssd-01387	0	0.000191663	0	0.000419727	0	0	0.000794155	0.00018577	8.95576e-05	0.00353688	0.000926155	0.000645578	0.00407221	0.000177873	0.00114591	0.00100457	0.00901089	0.000365163	0.000650491	0.013935	0.000461936	0.000435308	0.000292997	0.000211134	0.000545058	0.000814309	0.000427492	0.00189312	0.000588322	0.000442511	0.000886088	0.000257152	0.00233859	0.00235398	0.00271759	0.00346043	0.00125448	0.000691954	0.00108373	0.000531138	4.13479e-05	0.000286944	0.000636267	0.000198309	0.00027468	0.000778323	0.000263999	0.000353748	0.000892807
>SD_Ssd-01367	0	0	0	0.000104932	0	0	0	0	0	0	0	0	0	0	0	0	0	0	0	0	0.000646711	0	0.000527395	0.000844535	0.000121124	0.00134782	0.000621806	0.00111866	0.00125018	0.00354008	0.00315054	0.00115718	0.000406711	0	0.00243152	0.00544697	0.00107527	0.000566145	0.000228154	0.00278847	8.26959e-05	0.000765184	0.000371156	0	0.00054936	0.000253407	0.000395998	0.000619058	0.00106021
>SD_Ssd-00210	0	0.000191663	0	0.000629591	0	0	0	0	0	0	0	0	0	0	0	0	0	0	6.50491e-05	0	0	0	0.000117199	0.000985291	0.000545058	0	0	8.60511e-05	0	0.000110628	0.000787634	0.00437158	0.000610066	0.0185866	0.000357577	0.000576738	0.00129032	0	0.00102669	0.000132784	0.000248088	0.00133907	0.000159067	0	0.0021425	5.43016e-05	7.91996e-05	0.000176874	0.000111601
>SD_Ssd-01368	0	0	0	0	0	0	0	0	0	0	0	0	0	0	0	0	0	0	0	0	0	0.000435308	0.00128919	0.000844535	0.00884205	0.000112319	0	0.00154892	0	0.000921897	0.00187063	0.000128576	0	0	0.000429092	0.000448574	0.000179211	0.000566145	0	0.00132784	0	0	0	0	0	0	0	0.000132655	0.00161821
>SD_Ssd-00755	0	0	0	0	0	0	0	0	0	0	0	0	0	0	0	0	0	0	0	0	0	0	0.000234398	0.00513759	0	0.000336956	0.00462468	0.000172102	0.0014708	0.00730142	9.84543e-05	0.00334298	0.00315201	0	0.00107273	0.00121756	0.00136201	0.000188715	0.00268081	0.000796707	0.000537523	0.00306074	0.00174973	0	0.00054936	1.81005e-05	0	0.00114968	0.000111601
>SD_Ssd-01369	0	0	0	0	0	0	0	0	0	0	0	0	0	0	0	0	0	0	0	0	0	0	0.000527395	0.000281512	0	0	0.000213746	0	0.000294161	0	0	6.4288e-05	0	0	0	0	3.58423e-05	0.001321	0.000342231	0	0	0	0	0	0.00170302	5.43016e-05	0.00142559	0.00318373	0.00479884
>SD_Ssd-01388	0	0	0	0	0	0	0	0	0	0	0	0	0	0	0	0	0	0	0	0	0.00341833	0	0.000234398	0.000211134	0	0.00283604	0.0114645	0	7.35402e-05	0.00177004	0.000590726	0.00135005	0	0	0	0	0.00111111	0	0.000342231	0	0.0010337	0	0.000848356	2.47887e-05	0.000384552	0	0.000105599	0.000176874	0
>SD_Ssd-01370	0	0	0.00256096	0.000104932	0.0126904	0.000548607	0.000794155	0.00018577	0	0	0	0	0	8.89363e-05	0	0.00502283	0.000208344	0	0	0.00627538	0	0	0.000117199	7.03779e-05	0.00357316	0.00106703	0	0.000688409	0.00764818	0.000110628	0.000246136	0.000128576	0.0036604	4.90412e-05	0.00343274	0.00467799	0.000394265	0.00144681	0.00102669	0.00185898	0	0.00114778	0.000106045	0	0.000164808	0	0	0.000132655	0.000111601
>SD_Ssd-01371	0	0	0	0	0	0	0	0	0	0	0	0	0	0	0	0	0	0	0	0	0	0	0	0	0	0	0	0	0	0	0	0	0	0	0	0	0	0	0	0	0	0	0	0	0.000494424	0	0	8.84369e-05	0.00100441
>SD_Ssd-01389	0	0	0	0	0	0	0	0	0	0	0	0	0	0	0	0	0	0	0	0	0.0043884	0.000386941	0.00222678	0.00746006	0.00187742	0.00176902	0.00027204	8.60511e-05	0	0.00118003	0.00807325	0.00900032	0	0	0	0.000128164	0.000645161	0.00062905	0	0	0.000496175	0.000860832	0.00100742	0	0.000109872	0	0	0.000176874	0
>SD_Ssd-00384	0	0	0	0	0	0	0	0	0	0	0	0	0	0	0	0	0	0	0	0	0.000785292	0	0.000175798	0.000140756	0	0.000336956	0.000991003	8.60511e-05	0.00014708	0.00188067	4.92271e-05	0.00096432	0	0	7.15154e-05	0	0.00200717	0.00025162	0.000513347	0	0.00119909	9.5648e-05	0.00111347	0	0.00115366	0.000398212	5.27997e-05	0.00114968	0.00106021
>SD_Ssd-01372	0.000442674	0	0	0.000209864	0.00901015	0.00263331	0.00190597	0	0	0	0.00216103	0	0	0.00409107	0	0.00894977	0	0.023127	0.00696025	9.2285e-05	0.000138581	0	0	0.000140756	0.000121124	5.61593e-05	0.00157395	0	0	0.000258131	0.000147681	0	0.000101678	0	0	0	0.00215054	0.00037743	0	0.000199177	0	0.00095648	0.000159067	0	0.000219744	0	0	4.42184e-05	0.000558005
>SD_Ssd-01213	0	0.0137039	0.00345173	0.000104932	0.00241117	0.00197498	0.00524142	0.00055731	0.00035823	0	0.00172882	0.000276676	0	0.000533618	0	0.00219178	0.00276056	0.0023127	0.00247187	0.00544481	0	0.00145103	0.000585995	0.000422268	0.00090843	0	0	8.60511e-05	0	0.000110628	0	0.000192864	0.000406711	9.80825e-05	0.000858185	0.000384492	0.000179211	0.00037743	0	0.00199177	0	0	0.000106045	0	0.000109872	0	5.27997e-05	4.42184e-05	0.000446404
>SD_Ssd-01323	0	9.58313e-05	0	0.000419727	0.000126904	0	0	0	0.000268673	0	0	0.000553352	0.000271481	0.000177873	0	0	0.00026043	0.000243442	0	0.00018457	0	0.008948	0.000996191	7.03779e-05	0.00648014	0	0	0.00283969	0.0214737	0.000516262	0	0.000578592	0.000610066	0	0	0	0	0	0	6.63922e-05	0	0	0	0	0	0	0	0	0
>SD_Ssd-00401	0	0	0	0	0	0	0	0	0	0	0	0	0	0	0	0	5.2086e-05	0	0	0	0.000277162	0.000145103	0.00410196	0.000422268	0.000181686	0.00154438	0.00101043	0.000688409	0.00161788	0.000885021	0.000541498	0.000514304	0.000203355	0	0.00107273	0.000576738	0.000394265	0.000566145	0.000171116	0.000464746	0	0.000669536	0.0004772	0	0.000384552	0.000380111	0.000158399	0.000397966	0.00172981
>SD_Ssd-01184	0.000885347	9.58313e-05	0.00801692	0.00409234	0.00583756	0.000109721	0.00301779	0.00167193	0.0029554	0	0.000493949	0.000461127	0	0.000444682	0.000381971	0.00237443	5.2086e-05	0.00255614	0.000780589	0.0100591	4.61936e-05	0.000386941	0	0.00232247	0.000726744	0.000196557	0	0.00103261	7.35402e-05	0	0.00305208	0.000192864	0.000711744	0	0.00100122	0.00352451	0.000215054	0.00012581	0.000114077	0.00398353	0	0	5.30223e-05	0	0.000109872	0	5.27997e-05	0.000707495	0.000892807
>SD_Ssd-01373	0	0	0	0	0.00101523	0.000219443	0	0	0	0	0	0	0	0	0	0	0	0	0	9.2285e-05	0	0	0	0.00182983	0.0017563	0	0	0.000430256	0	7.37518e-05	0.000147681	0.000128576	0.0116929	0.000196165	0.00636487	0.00660045	0.000860215	0	0	0.013544	0	0.000191296	5.30223e-05	0	0.000219744	0	0	4.42184e-05	0
>SD_Ssd-01374	0.000221337	0.00114998	0	0.00209864	0	0.000438885	0	0.00835965	0.00707505	0.00301675	0.00314893	0.00488795	0.00624406	0.000355745	0.00299211	0.000639269	0.0130736	0.000730327	0.00188642	0.00387597	4.61936e-05	0.00420798	0	7.03779e-05	0	0	3.88629e-05	0.000172102	0.00338285	0.000848145	4.92271e-05	0.000128576	0	0.000588495	0	0	0	0	0	0.000132784	0	0.000286944	0.000106045	0	0	0	0	0	0
>SD_Ssd-01375	0.000664011	0	0	0.000314795	0	0	0	0.00315809	0.00188071	0	0.0198197	0.00285899	0.0162889	8.89363e-05	0.0268653	0	0.00531278	0	6.50491e-05	0.00018457	0	0	0	0	0	0	0	0	0	0	0	0	0	0	0	0	0	0	0	0	0	0	0	0	0	0	0	0	0
>SD_Ssd-01390	0	0	0	0	0	0	0	0	0	0	0	0	0	0	0	0	0	0	0	0	0.00702143	0	0.000234398	0.000563023	0	0.00190942	0.00783087	0.000430256	7.35402e-05	0.0022863	0.000393817	0.000900032	0.000101678	0	0	0	0.000609319	0	0.000228154	0	0.000620219	9.5648e-05	0.000371156	4.95774e-05	0.000164808	0	5.27997e-05	0.000132655	0
>SD_Ssd-01376	0	0	0	0.000419727	0.000126904	0.000329164	0.000317662	0	0.000537346	0	0	0.000368902	0	0.000444682	6.36618e-05	0	0	0	0.00813114	0.000276855	0	0	0	0	0	0	0	0	0	0	0	0	0.00284698	0	0.00507759	0.00576738	0.00164875	0.000188715	0.0022245	0.000265569	0.000620219	0.000286944	0.00625663	0.000198309	0	0	2.63999e-05	8.84369e-05	0.000111601
>SD_Ssd-01136	0	0	0	0.000209864	0.000761421	0.000219443	0.000158831	0	0	0	0	0	0	0	0.000190985	0	0	6.08606e-05	0	0.00166113	0.000138581	0.000773881	0.00310577	0.00168907	0.00314922	0.000814309	0.000174883	0.00275364	0.00742756	0.00158566	0.00157527	6.4288e-05	0.00132181	0	0.000643639	0.00102531	0.000430108	0.00025162	0.000570386	0.00212455	0	0.00047824	0.000159067	0	0	7.24021e-05	0.000131999	0.000884369	0.000279002
>SD_Ssd-00156	0	0	0	0	0	0	0	0	0	0	0	0	0	0	0	0	0	0	0	0	0.00115484	0	0.00181658	0.000140756	0	0.000308876	0.00338107	0.000602358	0	0.00324508	0.00147681	0.00514304	0	0.00196165	7.15154e-05	0	0.000250896	0.00062905	0.00125485	0	0.00136448	9.5648e-05	0.000795334	0	5.4936e-05	0	0	4.42184e-05	0
>SD_Ssd-01391	0	0	0	0	0	0	0	0	0	0	0	0	0	0	0	0	0	0	0	0	0	0.000241838	0.000996191	0.000774157	0	0	0.000485786	0	0.00014708	0	0	0	0	0	0.000214546	0.000192246	7.16846e-05	0.001321	0.00136893	0	0	0	0	0	0.00027468	0.000108603	0.000343198	0.00327216	0.00161821
>SD_Ssd-00514	0	0	0	0	0	0	0	0	0	0	0	0	0	0	0	0	0	0	0	0	0.000600517	0	0.000761793	7.03779e-05	0.000181686	0.000168478	0.00452752	0.000516307	7.35402e-05	0.000700642	0.000246136	0.00167149	0	0	0	0	0.00362007	6.2905e-05	0.000342231	0.000199177	0.00413479	0.000286944	0.00164369	0	0.000109872	0	0.000211199	0.00057484	0
>SD_Ssd-00038	0	0	0	0	0	0	0	0	0	0	0	0	0	0	0	0	0	0	0	0	0	0	0	0.000211134	0	5.61593e-05	0.000582943	0	0	0.000331883	4.92271e-05	0	0	0	0	6.4082e-05	0.000824373	0.000943574	0.00233858	0	0.00161257	0.000191296	0.000212089	0	0.00329616	0.000162905	0.000580797	0.00194561	0.000167401
>SD_Ssd-01277	0	0	0	0	0	0	0	0	0	0.00239259	0	0	0	0	0	0	0	0	0	0	9.23873e-05	0.00125756	0.00673894	0.000563023	0.0025436	0.00362227	0	0.0142845	0.0116929	3.68759e-05	0.000984543	0.000257152	0.000711744	0	0.000357577	0	0	0	0	0	0	9.5648e-05	0.000159067	0	0.000329616	0	2.63999e-05	0	0
>SD_Ssd-01128	0	0	0	0	0	0	0	0	0	0	0	0	0	0	0	0	0	0	0	0	9.23873e-05	0	0.00193378	0.00105567	0.000545058	0.00435234	0.000427492	8.60511e-05	0.000441241	0.000442511	4.92271e-05	0.000257152	0	0	0	0.00224287	0.000681004	0.00182424	0.00079854	0.00318683	0.00194335	0.000286944	0	0	0	0.00206346	0.000211199	0.00207827	0.000223202
>SD_Ssd-00004	0	0.00105414	0.00100212	0	0.00634518	0.000109721	0.000952986	0	0	0	0	0	0	0.00106724	0	0.00410959	0	0	0	0.000276855	0.000184775	0	0	0	6.0562e-05	0.000421195	0	0.00077446	0	0.000258131	0.0106823	0.000128576	0.000915099	0	0.000143031	0	0.00157706	0.000188715	0.000228154	0.000331961	0.000124044	0.0388331	0.000106045	0	0.000164808	0	0.000105599	0	0
>SD_Ssd-01104	0	0	0	0	0.000126904	0	0	0	0.000179115	0	0	0	0	8.89363e-05	0	0	0	6.08606e-05	0	0.00018457	0	0	0.000527395	0.000633401	0.000363372	0.00117934	0.000116589	0.00146287	0.00360347	0.00191755	4.92271e-05	0.000385728	0.00264362	0.000147124	0.000572123	0.00371676	7.16846e-05	0.00163553	0.000456308	0.00159341	0	0.000573888	0.000583245	0	0.00109872	3.62011e-05	0.000237599	0.0011939	0.000446404
>SD_Ssd-01140	0.00442674	0	0	0.0019937	0	0.00087777	0	0	0	0	0.00302544	0	0	0.000266809	0.000572956	0	0	0.000973769	0.00123593	0	0.000739098	9.67352e-05	0.000468796	0.000492646	0.000242248	0.000168478	3.88629e-05	0.000516307	0	0.000331883	0.00216599	0.000385728	0.000203355	0	0	0	0	6.2905e-05	0.000969655	6.63922e-05	0.000124044	0.00105213	5.30223e-05	0	0.000384552	0.000126704	0	0.000663277	0.000446404
>SD_Ssd-01992	0.00199203	0.000670819	0.00122481	0.000524659	0.00139594	0.00340136	0.00270013	0.00222924	0.00197027	0.000104026	0.000740924	0.00101448	0.000814443	0.00506937	0.000891266	0.00136986	0.00109381	0.00115635	0.00286216	0.00193798	0.00124723	0	0	0	0.000181686	0.00154438	1.94314e-05	8.60511e-05	0.000220621	3.68759e-05	0.000196909	0	0.000406711	0.000196165	0	0	0.000215054	0	0.000456308	0.00504581	4.13479e-05	0.00162602	0.000212089	0	0.000384552	0.000380111	0.000659996	0.000619058	0.000669605
>SD_Ssd-01322	0	0	0	0.000209864	0.000507614	0	0	0	0.00376142	0.000104026	0	0	0	0.000177873	0.000572956	0	0.000156258	0.000243442	0.000195147	0.00018457	0.000923873	0.00116082	0.000117199	0.000422268	0.000545058	0	0	0.0127356	7.35402e-05	0.000110628	0.000196909	0.00135005	0.000610066	0.000196165	0.000143031	0.000192246	0.000107527	0.0187457	0	0.00285487	0	0	0	0	5.4936e-05	0	0	0.000176874	0
>SD_Ssd-12596	0	0	0	0.000209864	0	0	0	0	0	0	0	0	0	0	0	0	0	0	0	0	0	0	0	0.000211134	0	0	0	0	0	0.000110628	0.000787634	0	0.000305033	0.00039233	7.15154e-05	0.000384492	0.000716846	0	0.000114077	0.000132784	4.13479e-05	0.000191296	0.000212089	2.47887e-05	0.00917431	0	0.00261359	0.000619058	0.000223202
>SD_Ssd-25466	0.000442674	9.58313e-05	0.000111346	0.00167891	0	0.000219443	0.000317662	0	0.000179115	0.00228857	0.000123487	0.0061791	0	0.000533618	0.00120957	0	0	0.000121721	0.00656996	0	0	0	0	0	0	0	0	0	0	0	0	0	0.000203355	0	0	0.000256328	0.00111111	0	0.00165412	0	0.00421749	0.000382592	0.00281018	0	0.000164808	0.000271508	5.27997e-05	4.42184e-05	0.000223202
>SD_Ssd-12494	0	0	0	0	0	0	0	0	0	0	0	0	0	0	0	0	0	0	0	0	0	0.000290206	0.000703194	0.000422268	0	0	1.94314e-05	0	0.000735402	0	0	0.000257152	0	0	0.000214546	0.000256328	0.000286738	0.000691954	0.000912617	0	4.13479e-05	0	0.000159067	0	0.00109872	0.000488714	0.000422398	0.0011939	0.00234362
>SD_Ssd-25467	0.00177069	0.000574988	0	0.00115425	0.000126904	0.000109721	0	0.0055731	0.00259717	0.00853012	0.00345764	0.00230563	0.00176463	0.000711491	0.00241915	9.13242e-05	0.0126569	0.000973769	0.000845638	0.00313769	4.61936e-05	0.00106409	0.000937592	0	0.000121124	0.0012355	1.94314e-05	0.000344204	0.000514782	0.000295007	9.84543e-05	0.00032144	0.000203355	0.00456084	0.00078667	0	0.000107527	0.000691954	0	0.000663922	0	0.000286944	0.000106045	0	0	0	0	0	0
>SD_Ssd-00409	0	0	0.00167019	0.000104932	0.00190355	0	0.000317662	0.00018577	0	0	0	0	0	8.89363e-05	0	0.0052968	0.000312516	6.08606e-05	0	0.00747508	9.23873e-05	0	0.00123059	0	0.00030281	0.00457698	0.000369197	0.000258153	0.012796	0.000737518	0.000295363	0.000128576	0.000813421	0	0.00078667	0.00192246	0.000501792	0.000817764	5.70386e-05	0.000199177	0	0.000191296	0.000212089	0	0.00027468	1.81005e-05	2.63999e-05	0	5.58005e-05
>SD_Ssd-25468	0.000221337	0	0	0	0	0	0	0	0	0	0	0	0	0	0	0	0	0	0	0	0	0	0	0.00035189	0	0	0	0	0	0	4.92271e-05	0	0	0	7.15154e-05	0	7.16846e-05	6.2905e-05	0	0	0.000124044	0	0	0.000421408	0.00752623	1.81005e-05	0.00298318	0.000265311	0.000613805
>SD_Ssd-01114	0	0.000191663	0.000111346	0	0.000253807	0.00405969	0.0147713	0.00037154	0.000179115	0	0.000432205	0.000276676	0	0	0	9.13242e-05	0.00145841	0.0256832	0.00208157	0.000276855	0.000230968	0.000241838	5.85995e-05	0.00175945	0	0	9.71572e-05	0.000430256	0.00551552	0.000221255	0.00246136	0	0.000406711	0	0	0.000128164	7.16846e-05	0.00037743	0	0.000132784	0.000992351	0	0.000318134	0	0	0	0	0	0
>SD_Ssd-01205	0.000664011	0.00881648	0.00445385	0.000104932	0.00215736	0.0015361	0.0046061	0.00910273	0.0104782	0.000416103	0.00555693	0.000276676	0.00719424	0.000177873	0.000636618	0.00410959	0.0041148	0.00298217	0.00305731	0.00267626	0.000138581	0.000580411	0.000292997	0	0.000121124	8.42389e-05	0.000174883	0.000172102	0.000441241	0.000331883	4.92271e-05	0	0	0.000490412	0	0	0	0	5.70386e-05	0.000331961	0	0.000286944	0	0	0	0.000253407	0	0	0
>SD_Ssd-01252	0	0	0.00111346	0	0.000634518	0	0	0.0232213	0	0.000104026	0	0	0.00122166	0	6.36618e-05	9.13242e-05	0.0152091	6.08606e-05	0	0	0	0.000677146	5.85995e-05	0	0	0	0	0.0344204	0	0.00140128	4.92271e-05	0	0	0	0	0	0	0	0	0	0	0	0	0	0	0	0	0	0
>SD_Ssd-12498	0	0	0	0	0	0	0	0	0	0	0	0	0	0	0	0	0	0	0	0	9.23873e-05	4.83676e-05	0.000292997	7.03779e-05	0	0	0.000446923	0	0	0	0	0	0	0	0	0	0.000322581	0.00050324	0.00102669	0	8.26959e-05	0	5.30223e-05	0	0.00054936	0.00114033	0.00161039	0.000353748	0.000334803
>SD_Ssd-00950	0.00199203	0	0.000222692	0.000524659	0.00177665	0.00120693	0.0025413	0	0.000985133	0	0.000185231	0	0	0	6.36618e-05	0.00182648	0.00713579	0	0.000390295	0.00267626	0.000785292	0.000241838	0.000410196	0.000492646	0.000363372	0.000224637	0.000174883	0.000602358	0.00161788	0.000295007	0.000492271	6.4288e-05	0.00152517	0	0.000214546	0.000704902	0.000107527	0.000314525	0.000114077	0	4.13479e-05	0.000669536	0.000106045	0	5.4936e-05	0.000199106	0.000475197	0.000176874	0.00100441
>SD_Ssd-25469	0	0	0	0	0	0	0	0	0	0	0	0	0	0	0	0	0	0	0	0	0.00327975	0	0	0.000281512	0.000181686	0.00224637	0.0054408	0	0.00014708	0.00151191	0.000196909	0.00115718	0	9.80825e-05	0	0	0.0009319	6.2905e-05	0.000684463	0	0.00190201	0	0.00169671	9.91547e-05	0.00104378	0	0.000263999	0.000663277	0
>SD_Ssd-25470	0	0.00297077	0	0	0.000380711	0	0	0	0	0	0	0	0	0.000533618	0.00146422	0.000456621	0.000468774	0.000182582	0.000130098	9.2285e-05	0.00184775	0	0.000175798	7.03779e-05	0	0.000477354	5.82943e-05	0.00283969	0.00014708	0.00143816	0.000639953	0.000257152	0	0.000147124	7.15154e-05	0.000192246	0.00107527	0.000754859	0.000342231	0.000199177	0	0.000860832	0.000318134	0	0.00175795	0.000108603	0.000897595	0.00282998	0.000223202
>SD_Ssd-00632	0.000442674	9.58313e-05	0.00244962	0.0019937	0.000126904	0.000109721	0.00794155	0	0.00456744	0	0.00067918	0	0.000814443	0.000355745	0	0.00255708	0	0	0.00735055	0	0.000277162	0.000145103	0.00140639	0.000914913	6.0562e-05	0.0028922	0.000446923	8.60511e-05	0.000588322	0.000331883	0.0016245	0.00192864	0.000406711	0.00117699	0.000572123	6.4082e-05	0.000645161	0.00025162	0.00079854	0	0.000744263	0.00286944	0.00196182	0	0.000164808	0	2.63999e-05	8.84369e-05	0
>SD_Ssd-12584	0	0	0	0	0	0	0	0	0	0	0	0	0	0	0	0	0	0	0	0	0	0	0.000117199	0.000422268	0	0	1.94314e-05	0	0	0	0	0.000128576	0	0.000147124	0	0.000128164	0.000107527	0.00050324	0.000342231	0	0	0	0	0	0.00175795	0.00155665	0.00451437	0.00340482	0.00122761
>SD_Ssd-01270	0.000442674	0.00440824	0.0102438	0.000419727	0.0175127	0	0.000317662	0.00334386	0.00134336	0	0.000246975	0.000922254	0.000407221	0.00142298	0.00471098	0	0.00359394	0.000243442	0.00552917	0	0	4.83676e-05	0	0.00140756	0	0.000421195	0	0.00309784	0.00286807	0	0.000492271	0.000128576	0	0	0.000357577	0	0	6.2905e-05	0	0	0	0	0	0	0	0	0	0	0
>SD_Ssd-25471	0.00199203	0	0	0.00157398	0	0	0.000794155	0.00055731	0.00035823	0.00270467	0.000370462	0.00322789	0	0.000711491	0.00101859	0	5.2086e-05	0	0.000520393	0	0.000970067	0.000532044	0.000234398	0.000281512	0.000181686	0	0.000582943	0.000172102	0	0.000184379	0.00315054	0.000771456	0	0	0	0	0.000322581	6.2905e-05	0.00119781	0	0.000537523	0	0.000159067	2.47887e-05	0.00104378	0.00066972	0.000369598	8.84369e-05	0.000223202
>SD_Ssd-25472	0	0	0	0	0	0.000109721	0	0	0	0	0	0	0	0.000177873	0	9.13242e-05	0	0	0	0.00036914	4.61936e-05	0.00594921	0.00193378	0.000140756	0.00115068	0.000336956	1.94314e-05	8.60511e-05	0.00279453	0	0.000246136	0.000192864	0.000203355	0.000147124	0.000143031	0	0	0.000691954	5.70386e-05	0	0	0	0	0	0	0	0	0	0
>SD_Ssd-00464	0	0	0	0	0	0	0	0	0	0	0	0	0	0	0	0	0.000208344	0	0	0	0.000138581	0	5.85995e-05	0	0	0.00679527	0.00205973	0	7.35402e-05	0.000958773	0.000443044	0.00205722	0.000203355	0.000147124	0	0.000128164	0.00046595	0.00012581	0.00188227	0	0.00144718	0.000573888	0.0004772	0	0.000604296	0	0	0.000132655	0
>SD_Ssd-00525	0	0	0	0	0	0	0	0	0	0	0	0	0	0	0	0	0	0	0	0	0	0.000628779	0.000117199	0.000281512	0.00672238	0.000224637	0.00027204	0.00103261	0.00227975	0.0010694	0.000590726	0.000192864	0	0	7.15154e-05	0.00064082	0.000215054	0.00138391	0	0.00112867	0	9.5648e-05	0	0	5.4936e-05	0	0	0.000176874	0.000948608
>SD_Ssd-01106	0	0	0	0	0	0	0	0	0	0	0	0	0	0	0	0	0	0	0	0	0.000785292	0	0.00544975	0.00246323	0	0.000421195	0	0	0.00102956	0.000553138	0.00738407	0.0016072	0.000915099	0	0.000429092	0.000192246	0	0.00150972	0	0.00199177	0.000289436	0.000286944	0.000265111	0	0	0	0.000211199	8.84369e-05	0
>SD_Ssd-25473	0	0	0	0	0	0	0	0	0	0	0	0	0	0	0	0	0	0	0	0	0	0	0	0	0	0.000168478	0.00143793	0	0.000294161	0	0	0	0.000915099	0	0.00429092	0.0024992	0.00100358	0.0137762	0.00319416	0	8.26959e-05	0.00583453	0.000318134	0	0.000494424	0	0.000290398	0.00106124	0.00128341
>SD_Ssd-00218	0	0	0	0	0	0	0	0	0	0	0	0	0	0	0	0	0	0	0.00188642	0	0	0	0	0	0	0	0	0	0	0	0	0	0.000101678	0	0	0	0.000286738	0	0.00370751	0	0.0260906	0	0.00106045	0.00317295	0.00027468	0	0	8.84369e-05	5.58005e-05
>SD_Ssd-25474	0	0	0	0	0	0	0	0	0	0	0	0	0	0	0	0	0	0	0	0	0.00129342	0	0	0.000281512	0	0.000617752	0.00205973	8.60511e-05	0	0.000368759	0.000443044	0.00135005	0.000203355	0.00407042	0	6.4082e-05	0.0009319	0.000440335	0.00302304	0	0.000744263	0.000573888	0.00222694	0	0.00186782	7.24021e-05	0.00129359	0.00106124	5.58005e-05
>SD_Ssd-01122	0	0	0	0	0	0	0.000317662	0	0	0	0	0	0	0	0	0	0	0	0	0	0.00332594	9.67352e-05	0.00123059	0.00302625	0	0.000224637	0.00563512	0.000344204	7.35402e-05	0.000331883	0.000246136	0	0.00284698	0	0.00150182	0.000448574	3.58423e-05	0.000880669	0	0	0	0.000573888	0.00233298	0	0.000164808	0.000524915	0.000105599	0.0021667	0.000558005
>SD_Ssd-00456	0	0	0	0	0.000126904	0.000548607	0.000476493	0	8.95576e-05	0	0.000123487	0	0	0	6.36618e-05	0	5.2086e-05	0	6.50491e-05	0	0	0	0	7.03779e-05	0.000121124	0	0	0	0	0.000221255	0	0	0	0.00039233	0	0.000128164	0.00419355	6.2905e-05	0.000171116	0	8.26959e-05	9.5648e-05	0	0.0178974	0	0	0	0	0
>SD_Ssd-00855	0	0	0	0.000209864	0.000380711	0	0.00190597	0	0	0	0	0	0.00013574	0.00284596	0	0	0.00161467	0.000121721	0	0.00387597	0.000138581	4.83676e-05	0.00281277	0.00211134	0.0017563	0.000814309	0.000213746	0.00542122	0.00014708	0.00103252	0.00221522	0.00122147	0.00132181	0.000245206	0.00114425	0.00563922	0.00136201	0	0.000513347	0.00245651	0.000454827	0.00602582	0.000159067	0	0	0	0	0	0
>SD_Ssd-00158	0	0	0	0	0	0	0	0	0	0	0	0	0	0	0	0	0	0	0	0	0.00212491	0.000386941	0.000527395	0.000492646	0	0.0114565	0.00157395	8.60511e-05	0	0.00151191	0.000590726	0.000900032	0.000101678	0.000686577	0	0	0.000430108	6.2905e-05	0.00039927	0	0.000289436	0.000860832	0	0	0.00027468	1.81005e-05	0	4.42184e-05	0
>SD_Ssd-01116	0	0	0.000779423	0	0.00139594	0.000438885	0	0	0.000179115	0	0	0	0	0	0	0.000182648	0	0	6.50491e-05	0.000461425	0.00050813	0.00382104	0.00556695	0.000914913	0.00163517	0.000926628	3.88629e-05	0.00215128	0.00272099	0.000368759	0.000295363	0.000578592	0.000203355	0.000196165	0.00100122	0.000192246	3.58423e-05	0.00050324	0	0.000265569	0	9.5648e-05	0.000159067	0	0	0	0.000131999	8.84369e-05	0.000167401
>SD_Ssd-13070	0.0042054	0.0015333	0.00122481	0.000734523	0.000380711	0.00087777	0.00889454	0.00037154	0.00438832	0.0139395	0.000123487	0.000368902	0.000271481	0.00222341	0.00426534	0.00401826	0.021199	0.000304303	0	0.00101513	0	0	0	0	0	0	0	0	0	0	0	0	0	0	0	0	0	0	0	0	0	0	0	0	0	0	0	0	0
>SD_Ssd-12644	0	0	0	0	0.000126904	0	0	0	0	0	0	0	0	0	0	0	0	0	0	0	0.000184775	0	0.000761793	0.000633401	0.000181686	0.00134782	0.00147679	0.00215128	0.0114723	0.000774393	0.000196909	0.000707168	0	0	0.000214546	0.000384492	0.0009319	0.00012581	0.000171116	6.63922e-05	8.26959e-05	0.00047824	0.0004772	0	0.00027468	0	7.91996e-05	0.000663277	0.000111601
>SD_Ssd-00704	0	0	0	0	0.000507614	0	0.000635324	0	8.95576e-05	0	0	0	0	0	0	0	0	6.08606e-05	0	0	0	0.000338573	0.000878992	0.000211134	0.00181686	0.000505433	0.00159338	0.00146287	7.35402e-05	0.00173317	0.00034459	0	0.00111845	0.00279535	0.000286062	0.000576738	0.0009319	0.00062905	0.0025097	0.00411632	0.000785611	0.00143472	0.0004772	0	0.000109872	1.81005e-05	0	0	5.58005e-05
>SD_Ssd-25475	0.000221337	0	0	0	0.000253807	0.00252359	0.00222363	0	0	0	0.00506298	0	0	0.00435788	0	0.0026484	0	0.0334125	0.00709035	0	0	0	0	0	0	0.000112319	0	0	0	0	0	0	0	0	0	0	0.000179211	0.00025162	0	0	0	0	0	0	0	0	0	0	0
>SD_Ssd-25476	0	0	0	0	0	0	0	0	0	0	0	0	0	0	0	0	0	0	0	0	0.00101626	0	0	0.00119642	0	0	0.000524649	0.000344204	0	0.000516262	0	0.000128576	0.000305033	0	0	0.000128164	0.00172043	0.00012581	0.000342231	0	0	9.5648e-05	0.000159067	0	0.00318629	0.00119464	0.00337918	0.0040681	0.000390603
>SD_Ssd-01087	0	0	0	0	0	0	0	0	0	0	0	0	0	0	0	0	5.2086e-05	0	0	0	0.00166297	0.00391778	0.00158219	0.00119642	0.000666182	0.0013759	0	0.000602358	0.000735402	0.000958773	0.0018214	0.00122147	0.000101678	0.000980825	0.000357577	0	7.16846e-05	0.00037743	0.000228154	0.000531138	0.000165392	0	0.000106045	0	0.00054936	0	0	0.000397966	0.00290162
>SD_Ssd-01259	0	0	0	0	0	0	0	0	0	0	0	0	0	0	0	0	0	0	0	0	0	0	5.85995e-05	0.00654515	0.00847868	0	0	0.000688409	0.00161788	0	0.00270749	0.00205722	0.00427046	0	0	0	0.00207885	0	0	0	0	0	0	0	0	0	0	0	5.58005e-05
>SD_Ssd-00479	0	0	0	0	0	0	0	0	0	0	0	0	0	0	0	0	0	0	0	0	0.000646711	0	0.000761793	0.00225209	0.000726744	2.80796e-05	0.000485786	0.00163497	0.00014708	0.000479386	0.00103377	0.000192864	0.000508388	0	0.00164485	0.00032041	0.000967742	0.00012581	0	0.000132784	0	0.000765184	0.000371156	0	0.00082404	1.81005e-05	0	0.00114968	0.00128341
>SD_Ssd-00452	0	0	0	0	0	0	0	0	0	0	0	0	0	0	0	0	0	0	0	0	0.000415743	0	0.000351597	0.00281512	0	0.00171286	0	0.00137682	0.00323577	0.00132753	0.00137836	0.00340726	0.00213523	4.90412e-05	0.00257455	0.00269145	0.00308244	0.00176134	0.000684463	0.00059753	4.13479e-05	0.000860832	0.000371156	0	0.000329616	0	0.000158399	0.00163608	0.000892807
>SD_Ssd-00220	0	0	0	0	0	0	0	0	0	0	0	0	0	0	0	0	0	0	0	0	0.000692905	0.000386941	0.000351597	0.000140756	6.0562e-05	2.80796e-05	0.00157395	8.60511e-05	0.000220621	0.000331883	0	0.00032144	0.000508388	0.000147124	0	0.000128164	0.0021147	0.00025162	0.00576089	0	0.00277031	0.000382592	0.00371156	0	0.00433994	0	0.000316798	0.000486403	5.58005e-05
>SD_Ssd-17210	0	0	0	0	0	0	0	0	0	0	0	0	0	0	0	0	0	0	0	9.2285e-05	9.23873e-05	0.0251511	0.00105479	0.000563023	0.00314922	0.000673911	0	0.000172102	0.0014708	0	0.000246136	0	0	0	0.000214546	0	0	0.000314525	0	0.000464746	0	0	0	0	0	0	0	0	0
>SD_Ssd-12282	0	0	0	0	0	0.000438885	0	0	0	0	0	0	0	0	0	0	0.000156258	0	0	0	0.00859202	4.83676e-05	0.000175798	7.03779e-05	0	0.000280796	0.000388629	0.00077446	0	0.00287632	0.000393817	0.00032144	0.000101678	9.80825e-05	0	0	0.000322581	0.00037743	0.00102669	6.63922e-05	0.00132313	0.00105213	0.000742312	0	0.00027468	0	5.27997e-05	0.000486403	0
>SD_Ssd-01146	0	0	0	0	0	0	0	0	0	0	0	0	0	0	0	0	0	0	0	0	4.61936e-05	0.000290206	0.000117199	0	0.00308866	0.000252717	0	0	0.00183851	0	0	0.000771456	0.00599898	0	0.00400486	0.0032041	3.58423e-05	0.00245329	0	0.000265569	0	0	0.000106045	0	0	0	2.63999e-05	0.000265311	0.000111601
>SD_Ssd-01113	0	0.000191663	0	0	0.00253807	0	0	0	0.000179115	0	0	0	0	0	0	9.13242e-05	0	0	0	0.00193798	4.61936e-05	0	0.000234398	0.000211134	0.000484496	5.61593e-05	0	0.000344204	7.35402e-05	0.000295007	0	0.000128576	0.0068124	0	0.00414789	0.00281961	3.58423e-05	0.00037743	0.000114077	0.00590891	0	0.000669536	0.000106045	0	5.4936e-05	0	7.91996e-05	0.000751713	0.00139501
>SD_Ssd-25477	0	0	0	0	0	0	0	0	0	0	0	0	0	0	0	0	0	0	0	0	0	0	0.000117199	0	0	0	0	0	0.00014708	0	0	0	0	0	7.15154e-05	0	0.000179211	0.000440335	0.000285193	0	0	0	0.000106045	0	0.000494424	0.00253407	0.00116159	0.000353748	0.000781206
>SD_Ssd-00023	0.00221337	0.00229995	0.000668077	0.00157398	0.000507614	0.0015361	0.0020648	0.0174624	0.00134336	0.0127952	0.000740924	0.000368902	0.000950183	0.00133404	0.000318309	0.00100457	0.0173967	0.00139979	0.000455344	0.00442968	0	9.67352e-05	0	0	0.000242248	0	0	0	0	0	0	0	0	0	0	0	0	0	0	0	0	0	0	0	0	0	0	0	0.000167401
>SD_Ssd-01203	0.000221337	0.00124581	0.00278365	0.000104932	0.000761421	0.00186526	0.00127065	0.00241501	0.000716461	0	0.000555693	0.000830029	0	0.000889363	0.00140056	0.00255708	0.000156258	0.00225184	0.00123593	0.00230712	0	0	0.000117199	0.000281512	0.000242248	0	0	0.000258153	0	0	0.000147681	0.000192864	0.000915099	4.90412e-05	0.00114425	0.00422941	0.000143369	0	0	0.00371797	8.26959e-05	0	0.000318134	0	0.000109872	0	2.63999e-05	0.000309529	0.000334803
>SD_Ssd-25478	0	0	0	0	0	0	0	0	0	0	0	0	0	0	0	0	0	0	0	0	0.000554324	0.00730351	0.00111339	0.00267436	0	0.00120742	0.000893846	0	0	0.000258131	4.92271e-05	0	0.000203355	0	0.000143031	0.00032041	0.00046595	0.000817764	0.00102669	0	0	0.00047824	5.30223e-05	0	0.00027468	3.62011e-05	7.91996e-05	0.00234358	0.000446404
>SD_Ssd-12609	0	0	0	0	0	0	0	0	0	0	0	0	0	0	0	0	0	0	0	0	0.000415743	0	0.00181658	0.000703779	0.000242248	0.00367843	0.00013602	0.000516307	0.000735402	0.00210192	0.000541498	0.000257152	0	0	0.000429092	0.00032041	0.000752688	0.00025162	0.000228154	0.00112867	4.13479e-05	9.5648e-05	5.30223e-05	0	0.00104378	0	0.000237599	0.0033606	0.000279002
>SD_Ssd-25479	0	0	0	0	0	0	0	0	0	0	0	9.22254e-05	0	0	0	0	0	0	0	9.2285e-05	0	0	0	0	0	0	0	0	0	0	0	0.00173578	0	0	0	0	0	0	0	0	0	0	0	0.0191121	0	0	0	0	0
>SD_Ssd-25480	0.000221337	0.00172496	0.000222692	0.000419727	0.000507614	0.00296248	0.00937103	0	0.000895576	0	0	0.000922254	0	0.00106724	0.000763942	0.000547945	0.00052086	0.000365163	0.000260196	0.00267626	0	0.000290206	0	0	0	0	9.71572e-05	0.000516307	0.000220621	0.000479386	0	0.0021215	0.000101678	9.80825e-05	0	0.000192246	0.00046595	0.000691954	0.00039927	0	0.000702915	9.5648e-05	5.30223e-05	0	0.000384552	0	0.000158399	0.000619058	0.000334803
>SD_Ssd-01062	0	0	0	0	0	0	0	0	0	0	0	0	0	0.00133404	0	0	0	0	0.000130098	0	0	0	0.000117199	0.000140756	0.000363372	0.000421195	5.82943e-05	0	0.000220621	7.37518e-05	0	0	0.000508388	0	0.000858185	0.000768984	0.000716846	0	0.000285193	0.000995884	4.13479e-05	0.00162602	0.00604454	0	0.000219744	0	0.000316798	0.000132655	0
>SD_Ssd-12505	0	0	0	0	0	0	0	0	0	0	0	0	0	0	0	0	0	0	0	0	0.00101626	0.00174123	0.000468796	0.000492646	0.000726744	0.00129166	0.00186542	0	0	0.00313445	0.00300286	0.000707168	0	0	0	0.000128164	0.000179211	0.00037743	5.70386e-05	0	0	0	0	0	0	0	0	0.000265311	0
>SD_Ssd-12467	0	0	0	0	0	0	0	0	0	0	0	0	0	0	0	0	0	0	0	0	0	0	0	0	0	0	0	0	0	0	0	0	0.000101678	0	0	0.000192246	0.000322581	0	0	0	0.0110399	0.00047824	0	0	0	0.000181005	0.000448797	0	0.000111601
>SD_Ssd-25481	0	0	0	0	0	0	0	0	0	0	0	0	0	0	0	0	0	0	0	0	0	4.83676e-05	0.000175798	0.000140756	0	8.42389e-05	7.77257e-05	0	0.00014708	3.68759e-05	4.92271e-05	6.4288e-05	0.000101678	0.000343289	0.000357577	6.4082e-05	3.58423e-05	0.00025162	0.000171116	0	4.13479e-05	0.00047824	0.000371156	0	0.00186782	0.00123084	0.000897595	0.000663277	0.000558005
>SD_Ssd-12822	0	0	0	0	0	0	0	0	0	0	0	0	0	0	0	0	0	0	0	0	0.00050813	0	0	0.00570061	0.00102955	0	5.82943e-05	0	0.00014708	0.000995649	0.00374126	0.0131148	0.000305033	0.000196165	0	0	0.00179211	0	0	0	4.13479e-05	0	5.30223e-05	0	0.000439488	7.24021e-05	0.000475197	0.000663277	0.000502204
>SD_Ssd-25482	0	0	0	0	0.000126904	0	0	0	0	0	0	0	0	0	0	0	0	0	0	0	0.000323356	0.0161548	0.00216818	0.00112605	0.00139293	0.00230253	0	0.00077446	0.00301515	0	0.000246136	6.4288e-05	0.000101678	0	0.000715154	6.4082e-05	3.58423e-05	0.00025162	0	0.00106228	0	0	0	0	0	0	0	4.42184e-05	0
>SD_Ssd-01197	0	0	0	0	0	0	0	0	0	0	0	0	0	0	0	0	0	0	0	0	0.000138581	0	0.000234398	0	0	0.000112319	0.000621806	0.000172102	0.000220621	0.000885021	0.000590726	6.4288e-05	0	0.00156932	0	0.000833066	0.000394265	0.0012581	0.000114077	0.000531138	0	0.000382592	5.30223e-05	0	0.000109872	7.24021e-05	7.91996e-05	0.000176874	0.00100441
>SD_Ssd-12527	0.000221337	9.58313e-05	0	0	0	0	0.00111182	0	0	0	0	0.000276676	0	0	0	9.13242e-05	0.000312516	0	0	9.2285e-05	0	0.00565901	0.000410196	0	0.000847868	2.80796e-05	0.00027204	0.000172102	0.000367701	0.00162254	0	0.0010929	0.000101678	4.90412e-05	0	6.4082e-05	0.000322581	0.000314525	0.000114077	0	0	0	0	0	0	3.62011e-05	0	0.000309529	0.00156241
>SD_Ssd-15589	0	0	0.000222692	0	0.000380711	0	0.000158831	0.00111462	0	0	0	0	0	8.89363e-05	0	0	0	0	0	9.2285e-05	0	0	0.00386757	0.00232247	0.00333091	0	0	0.00077446	0.000220621	0	0	0	0.00152517	0	0.00150182	0.00205062	0.000143369	0.00025162	0	0.00192538	0	0	5.30223e-05	0	0	0	0	0	0.000111601
>SD_Ssd-00617	0	0	0	0	0	0	0	0	0	0	0	0	0	0	0	0	0	0	0	0	0	0	0.00234398	0.00140756	0	0.0012355	7.77257e-05	0.000430256	0	0	9.84543e-05	0	0.00122013	0.000294247	0.000214546	0	0.000179211	0	0.000114077	0.00152702	0.000330784	0.000191296	0.00673383	0	0	0	0	4.42184e-05	0
>SD_Ssd-12452	0	0	0	0	0	0	0	0	0	0	0	0	0	0	0	0	0	0	0	0	0.000138581	0.00019347	0.00164079	0.000140756	0.000847868	2.80796e-05	0.000349766	0	7.35402e-05	0.00291319	0.000393817	0.000385728	0.000813421	4.90412e-05	0	0.000576738	0.00154122	0.00226458	0.000171116	6.63922e-05	0	0.00210426	0.000106045	0	0.000109872	5.43016e-05	0.000131999	0.000265311	0.00323643
>SD_Ssd-10810	0	0	0	0	0	0	0	0	0	0	0	0	0	0	0	0	0	0	0	0	0.000277162	0	0.000585995	0.00182983	0.000121124	0.00126358	0.00081612	0.00077446	0.0049272	0.00143816	0.000147681	0.000707168	0.000305033	0	0.000143031	0.000192246	0.00078853	6.2905e-05	0.000114077	0.000132784	4.13479e-05	0	0.000742312	0	0.000109872	0	0.000131999	0.000486403	0.000167401
>SD_Ssd-01232	0	0	0	0	0	0	0	0	0	0	0	0	0	0	0	0	0	0	0	0	0	0	0	0	0	0	0	0	0	0	0	0	0	0	0	0	0	0	0	0	0	0	0	0	0.000219744	0	0	4.42184e-05	0.000390603
>SD_Ssd-12522	0	0	0	0	0	0	0	0.00018577	0	0.00218454	0	0	0	0	0	0	0	0	0	0	0.000877679	0.000918984	0.000234398	7.03779e-05	0.00393653	2.80796e-05	0.000466354	0.000258153	7.35402e-05	0.000516262	0.00595648	0.000514304	0	4.90412e-05	7.15154e-05	0	0.000394265	0.000440335	5.70386e-05	0	0	0	0	7.4366e-05	0.000109872	0	7.91996e-05	8.84369e-05	0.000948608
>SD_Ssd-25483	0	0	0	0	0	0	0	0	0	0	0	0	0	0	0	0	5.2086e-05	0	0	0	0	0	0.000292997	7.03779e-05	0	0	0.000602375	0	7.35402e-05	0	0	6.4288e-05	0	0.000245206	0	0	0.000358423	0.000188715	0.00205339	0	4.13479e-05	0	0.000371156	0.000123943	0.00153821	0.000126704	0.00171599	0.00185717	0.000167401
>SD_Ssd-25484	0	0	0	0	0	0	0	0	0.000268673	0	0	0	0	0	0	0	0	0	0	0	0	0	0.000117199	0.000844535	6.0562e-05	0	0	0.000688409	0.000220621	0.000479386	0.000393817	0.000771456	0.000101678	0.0061792	0.00078667	6.4082e-05	0.000107527	0.000188715	0.000513347	0	4.13479e-05	0.000191296	0.000795334	0	0	0	0.000158399	0.000663277	0
>SD_Ssd-01200	0	0	0	0	0	0	0	0	0	0	0	0	0	0	0	0	0	0	0	0	0	0	0.000585995	0.000140756	0	0	7.77257e-05	0	7.35402e-05	0	0	0	0	0.000882742	7.15154e-05	0.000192246	0.000179211	0.000754859	0.00039927	6.63922e-05	4.13479e-05	0	0.000106045	0	0.00131846	3.62011e-05	0.000871195	0.00159186	0.00212042
>SD_Ssd-01245	0	0	0	0	0	0	0	0	0	0	0	0	0	0	0	0	0	0	0	0	0	0	0	0	0	0	0	0	0	0	0	0	0.024911	0	0.0037188	0.00185838	0.000537634	0.00824055	0.00039927	6.63922e-05	0	0	0.00222694	0	0	0	0	0	0
>SD_Ssd-14062	0.00110668	0.000670819	0.00679212	0.0019937	0.0035533	0.000219443	0.00111182	0	0.000537346	0.000104026	0.000926155	0.000461127	0	0.000355745	0.000190985	0.00100457	0.000104172	0.00133893	0.00299226	0.00018457	0	4.83676e-05	0.000585995	0.000211134	0	0	5.82943e-05	0.000860511	0.00014708	3.68759e-05	0.000886088	0	0.000101678	0.00613016	7.15154e-05	0	0	0.00025162	0.000342231	0	0	0.000669536	0.000159067	0	0	3.62011e-05	0	4.42184e-05	0
>SD_Ssd-01282	0	0	0	0	0	0	0	0	0	0	0	0	0	0	0	0	0	6.08606e-05	0	0	0	0	0	0	0	0	1.94314e-05	0	0	0	0	0	0	0	0	0	0	6.2905e-05	0	0	0	0	0	0	0.000494424	0.00385541	0.00279838	0	0.000111601
>SD_Ssd-13191	0	0	0.000890769	0.000524659	0.00114213	0	0.000158831	0.00018577	0	0	0	0	0.000271481	8.89363e-05	0	0.00547945	5.2086e-05	0	0	0	0	0	0.000468796	7.03779e-05	0.00157461	0.00196557	1.94314e-05	0.000258153	0.00345639	0.000147504	0.000492271	0.00064288	0.000305033	0	0.00114425	0.00269145	0.000250896	0.00100648	0.000741501	0.000398353	0	0.00153037	0	0	0.00054936	5.43016e-05	0.000422398	0.000751713	0.000837007
>SD_Ssd-12472	0.000221337	0	0	0	0	0	0	0	0	0	0	0	0	0	0	0	5.2086e-05	0	0	0	0	0	0	0	0	0	0	0	0	0	0	0	0	0	0	0	0.000215054	0	0.00439197	0	0.000454827	0	5.30223e-05	0.000272675	0.0116464	0	0.00271918	0.00601371	0.000446404
>SD_Ssd-25485	0	0	0	0	0	0	0	0	0	0	0	0	0	0	0	0	0	0	0	0	0	0	0	0	0	0	0	0	0	0	0	0	0	0	0	0	0	0	0.001483	0	0	0	0	0	0.000933912	0.00318569	0.00153119	0.000353748	0.000223202
>SD_Ssd-01293	0	0	0	0	0	0	0	0	0	0	0	0	0	0	0	0	0	0	0	0	0.000277162	0.000338573	0.000410196	0.000422268	0.000545058	0.000393115	0.00013602	0.00111866	0.000735402	0.000184379	0.000196909	0.000707168	0.00233859	0.000441371	0.00107273	0.0042935	0.000537634	0.00037743	0.000912617	0.00245651	8.26959e-05	0.000573888	0.000212089	0	0.000329616	0	0.000105599	0.00101702	0.000558005
>SD_Ssd-13837	0	0	0	0	0.00393401	0	0	0	0	0	0	0	0	0.000800427	0	0.000182648	0	0	0	0.00018457	9.23873e-05	0	5.85995e-05	0	0.000181686	0	5.82943e-05	0	0	0	4.92271e-05	6.4288e-05	0.000101678	0	0	0	0.00408602	0	0	0.00119506	0	0.00172166	0	0	0.000933912	1.81005e-05	0.000554397	0	0.00139501
>SD_Ssd-01320	0.000442674	0	0	0.00272823	0.000253807	0	0	0	0	0	0.000185231	0	0	0	0.000190985	9.13242e-05	0	0	0.000260196	0.000276855	0.000554324	0.000725514	0.000527395	0.000211134	0.000181686	0	0.000796689	0.000258153	0.000220621	0.000737518	0.000836861	0.000192864	0	0	0	0.000448574	0.000107527	0	0.000228154	0	0.00020674	0.00047824	0.000159067	0	0.00054936	0.000543016	0.000343198	4.42184e-05	0.000167401
>SD_Ssd-13001	0	0	0	0	0.000253807	0	0	0.00260078	0	0	0	0	0	0.000266809	0	0	0	0	0	0.00018457	0	0	0.00363317	0.00182983	0.00744913	0	0	0.000860511	0.000294161	0.000258131	0	0	0.000203355	0	0.000500608	0.00032041	0.000394265	0.00012581	0	0.000863099	0	0	0	0	0	0	0	4.42184e-05	0.000446404
>SD_Ssd-01126	0.000221337	0	0.000334039	0.000104932	0.000126904	0.000438885	0	0	0	0	6.17436e-05	0	0	8.89363e-05	0	0.000273973	5.2086e-05	0.000304303	6.50491e-05	0.000276855	0	0	0.000117199	0.000563023	0.00290698	0	0	0.00550727	0	0.000110628	0.000590726	0.000707168	0.000508388	0	0.0018594	0.00032041	0.000179211	0.000566145	0	0.00132784	0	0	0	0	0.000109872	0	0	0	0.000613805
>SD_Ssd-01048	0	0	0.00222692	0.000104932	0	0.000768049	0.000317662	0	0	0	0.000123487	0.000184451	0	0.000622554	0	0	0	0	0.000325246	9.2285e-05	0.00203252	9.67352e-05	0.00310577	0.00154831	0.00133236	0.00073007	0.000349766	0	0.00014708	0.00136441	0.00201831	0.00199293	0.00132181	0.000686577	0.000143031	0.000128164	0.000609319	0.00427754	0.00114077	0.00418271	4.13479e-05	0.0021999	0	0	0	0	0	0	0
>SD_Ssd-25486	0.00996016	0.000862482	0.00111346	0.00115425	0.000507614	0.00087777	0.00190597	0.00018577	0.00188071	0.000312077	0.00154359	0.000737803	0.00013574	0.00151192	0.000254647	0.00429224	0.0114068	0.00109549	0.00123593	0.00424511	4.61936e-05	0.000628779	0	0.000140756	0.000181686	2.80796e-05	0.000116589	8.60511e-05	0	3.68759e-05	0.000196909	0.000128576	0.000203355	0	0	0	0	6.2905e-05	0.000171116	0	0	0	0	0	0	0	0	0	0
>SD_Ssd-25487	0	0	0	0	0	0	0	0	0	0	0	0	0	0	0	0	0	0	0	0	0	0	5.85995e-05	7.03779e-05	0	0	9.71572e-05	0	7.35402e-05	0	0	0	0	9.80825e-05	0	0.000128164	7.16846e-05	0.000691954	0.00039927	0	0	0	5.30223e-05	0	0.00082404	0.00200916	0.000686396	0.000442184	0.000334803
>SD_Ssd-14670	0	0	0	0	0	0	0	0	0	0	0	0	0	0	0	0	0	0	0	0	0.000554324	0	0.000585995	0.000422268	6.0562e-05	0.000589672	0.00324505	0	0.000367701	0.000184379	0.000295363	0.00064288	0.000101678	0	0	0	0.00508961	0	5.70386e-05	0	0.000537523	0.000382592	0.000318134	0	0.000109872	0	0.000290398	0.000176874	5.58005e-05
>SD_Ssd-00718	0	0	0	0	0	0	0	0	0	0	0	0	0	0	0	0	0	0	0	0	4.61936e-05	4.83676e-05	0.000410196	7.03779e-05	0.00030281	8.42389e-05	0.000194314	8.60511e-05	0	0.00169629	0.00068918	0.000257152	0	0	0.000143031	6.4082e-05	0.00046595	0.00163553	0.000114077	0	0	9.5648e-05	0.000318134	0	0.000329616	3.62011e-05	7.91996e-05	0.000132655	0.00351543
>SD_Ssd-25488	0	0	0	0	0	0	0	0	0	0	0	0	0	0	0	0	0	0	0	0	0	0	0	0	0	0	0	0	0	0	0	0	0.000711744	0	0.00264607	0.00064082	0.000645161	0.00062905	0.00131189	0.00756872	0	0.000382592	0.000901379	0	0.00054936	1.81005e-05	2.63999e-05	0.000176874	0.000558005
>SD_Ssd-25489	0	0.00105414	0.00612404	0.000104932	0.000253807	0.000438885	0.00190597	0	0.00429876	0	0.00148185	0.00525685	0	0.00222341	0.0114591	0.00447489	0	0.00243442	0.00338255	0	0	9.67352e-05	0	0.000633401	0	2.80796e-05	0	0.00361415	0.00014708	3.68759e-05	4.92271e-05	0	0.000101678	0	0	0.00032041	0	0.000314525	5.70386e-05	6.63922e-05	0	0	0	0	0.000109872	0	0	0	0
>SD_Ssd-25490	0	0	0	0	0	0	0	0	0	0	0	0	0	0	0	0	0	0	0	0	0	0	0.00826253	0.00260398	0.000363372	0.00120742	0	0.000602358	0	0.00236006	0.000935316	0.000257152	0	0	0	0	7.16846e-05	0	0	6.63922e-05	0.00020674	0	0	0	0	0	0	0	0
>SD_Ssd-21414	0.0502435	0	0	0.00115425	0.0125635	0.000329164	0	0	0	0	0	0	0	0	0	0	0	0.000182582	0.00448839	0	0	0	0	7.03779e-05	0	0	0	0.000172102	0	0	0	0	0	0	0	0	0.000107527	0	0	0.000265569	0	0.021999	0	0	0	0	0	0	0
>SD_Ssd-12742	0	0	0	0	0	0	0	0	0	0	0	0	0	0	0	0	0	0	0	0	0.001432	0.00169287	5.85995e-05	0.000140756	0	0	0.00106873	0.00111866	0.00125018	0.000811269	0	0.000578592	0.000203355	0.000980825	0	0.000192246	0	0.000314525	0.000228154	0	0	0	0.000371156	0	0.000164808	0.000434413	0.000448797	0.000221092	0.000334803
>SD_Ssd-01165	0	0	0	0	0	0	0	0	0	0	0	0	0	0	0	0	0	0	0	0	0.0043884	0.000725514	0.000820393	0.00302625	0.000484496	0.000196557	0	0.000344204	0	3.68759e-05	0.000443044	0.000771456	0.00437214	0	0.000214546	0.00512656	0	0.00150972	0	0.000199177	0	0.00114778	0.00233298	0	0	0	0	0.000176874	0
>SD_Ssd-12666	0.000664011	0	0	0.000209864	0	0	0.000317662	0	0	0	0	0.00156783	0	0.000355745	0.000127324	0	0	6.08606e-05	0.00481363	0	0	0	0	0	0	0	0	0	0	0	0	0	0	0	0	0	0.000537634	0	0.000342231	0	0.0031011	0	0.00259809	0.000297464	0	0.000126704	7.91996e-05	0	0
>SD_Ssd-25491	0	0	0	0	0	0	0	0	0	0	0	0	0	0	0	0	0	0	0	0	0.000277162	0	5.85995e-05	0.000281512	0	0	9.71572e-05	8.60511e-05	0	0.000258131	0	6.4288e-05	0	0.00328576	7.15154e-05	0.000512656	0.000609319	0.00050324	0.000456308	0	0	0.000382592	0.000583245	0	0.000933912	0.00186435	0.000554397	0.00084015	0.000223202
>SD_Ssd-00818	0	0	0	0	0	0	0	0	0	0	0	0	0	0	0	0	5.2086e-05	0	0	0	0.000739098	0	0.000468796	7.03779e-05	0	0.000365035	0.000602375	0.000258153	0.000220621	0.0010694	0.000147681	0.00064288	0	0	0.000143031	0	0.000681004	0.00012581	0.000114077	0	0.000413479	0	0.000795334	0	0.000164808	1.81005e-05	0	0.00057484	0.000167401
>SD_Ssd-13501	0.00398406	0	0.0195969	0.000524659	0.00164975	0.000219443	0	0.00037154	0	0	0	0	0	0.000266809	0.00757576	0.00228311	0	0	0.00169128	0	0	0	0.000410196	0.000985291	0.000484496	0	0	0.00266758	0	0	0.000541498	6.4288e-05	0.000305033	0	0	0.000256328	0.000250896	0.000440335	0	0	0	9.5648e-05	0	0	0.00027468	0	0.000158399	0.00252045	0.000111601
>SD_Ssd-25492	0.000442674	0.000191663	0.00189288	0.000314795	0.000507614	0.000219443	0.00127065	0	0.00456744	0.000312077	0.00419857	0.0153094	0	0.00231234	0.000763942	0.00319635	0.00562529	0.00371249	0.00377285	0.00018457	4.61936e-05	0.000241838	0	0	0	0.000112319	0	0	0	0	0	0	0	0	0	0	0	0	0	0	0	0	0	0	0	0	0	0	0
>SD_Ssd-18731	0.000442674	9.58313e-05	0	0	0.000126904	0.000768049	0	0	0	0.000104026	0	0.000184451	0	0.000266809	0	9.13242e-05	0	0.000852048	0.00936707	0	0	0	0	0	0	0	0	0	0	0	0	0	0.000203355	0	0.0009297	0.000768984	0.0021147	6.2905e-05	0.000228154	0.000331961	0.00252222	0.000191296	0.00281018	0	0	1.81005e-05	5.27997e-05	4.42184e-05	0.000111601
>SD_Ssd-20772	0.000221337	0.000766651	0	0.000419727	0.00101523	0.000658328	0.000317662	0.0109604	0	0.0238219	0	0.00147561	0	8.89363e-05	0.0021645	0.00146119	0.00494817	6.08606e-05	0.000520393	0	0.000184775	0.000435308	0	0	0.000121124	0	0	0	0	0	0	0	0	0	0	0	0	0	0	0	0	0	0	0	0	0	0	0	0
>SD_Ssd-25493	0	0.00210829	0.000890769	0	0.00215736	0.00493746	0.00540025	0.00055731	0.00125381	0	0	0.000184451	0	0	0	0.000365297	0.000781291	0.000791187	0	0.00073828	0.000461936	0	0.000234398	0	0	0.000224637	0	0.00481886	0.000441241	0.000368759	0.000295363	6.4288e-05	0.000305033	0	0	0	0.000179211	0.00037743	0.000228154	0	0.00020674	0.00114778	0.000106045	0	0.000384552	0	2.63999e-05	0.000132655	0
>SD_Ssd-21313	0	0	0	0	0	0	0	0	0	0	0	0	0	0	0	0	0	0	0	0	0.000138581	0	0.000996191	0.000492646	0	0.000196557	0.000330334	0.000258153	0.000588322	0.000479386	0.00260904	6.4288e-05	0.00111845	0	7.15154e-05	0.00153797	0.000967742	0.00012581	0.00193931	0.00471385	4.13479e-05	0.000669536	0.00148462	0	0	0	2.63999e-05	8.84369e-05	0.000223202
>SD_Ssd-25494	0	0	0.000111346	0	0	0	0	0	0	0	0	0	0	0	0	0	0	0	0	0	0	0	0.000117199	0.000281512	0.000121124	0.00106703	0.000369197	0.00103261	7.35402e-05	0.00236006	0.000147681	0.00135005	0	0.00176548	0.0009297	0	0.000430108	0.000817764	0.00102669	0.00059753	0	0.000860832	0.000106045	0	0.00027468	1.81005e-05	0	0.000530621	0.000334803
>SD_Ssd-21544	0	0	0	0	0	0	0	0	0	0	0	0	0	0	0	0	0	0	0	0	0.000138581	0.000290206	0.00269558	0.00563023	0	8.42389e-05	0	0.0102401	0.00610384	0.000147504	0.000443044	0.00244294	0.000406711	0	0.000500608	0	0	0.000440335	0	6.63922e-05	0	9.5648e-05	0	0	0	0	0	0	0
>SD_Ssd-25495	0.00907481	0.00594154	0.0222692	0.000419727	0.000126904	0	0	0.0126324	0	0	0.000926155	0.00119893	0	0.000533618	0.00152788	0.000182648	0.000104172	0.00213012	0.00325246	0.000830565	0	0	0	0	0.000121124	0	0	0.000430256	0	0	0	0	0	0	0	0.000128164	0	0	0	0.000331961	0	0	0	0	0	0	0	0	0.000167401
>SD_Ssd-00060	0	0	0	0	0	0	0	0	0	0	0	0	0	0	0	0	0	0	0	0	0.000138581	4.83676e-05	5.85995e-05	0	0	2.80796e-05	1.94314e-05	0	0	3.68759e-05	4.92271e-05	0.000578592	0.000406711	0.000147124	0	0.000128164	0.00985663	0.000943574	0.00136893	0	0.00260492	0.00296509	0.00312831	0	0.00027468	0	7.91996e-05	0.00057484	0
>SD_Ssd-12460	0	0	0	0	0	0	0	0	0	0	0	0	0	0	0	0	0	0	0	0	0	0	0.000937592	0.000281512	0	0	0.000116589	0	0.000882483	7.37518e-05	0	0.000257152	0.000406711	9.80825e-05	0.000214546	0.000192246	0.000143369	0.00062905	0.000570386	0	0	0	0	0	0.000109872	0.000162905	0.000659996	0.000928587	0.00251102
>SD_Ssd-13581	0	0	0	0	0	0	0	0	0	0	0	0	0	0	0	0	0.000104172	0	0	0	0.00281781	0	0.000117199	0.000140756	0	0.00553169	0.00196258	0	0	0.000663766	0.00034459	0.000385728	0	0.00039233	0	0	0.000967742	0.000188715	0.000513347	0	0.000578871	0.000382592	0.000371156	0.000768449	0.000109872	0	2.63999e-05	0.000221092	0.000111601
>SD_Ssd-01174	0	0	0	0	0.00152284	0.000219443	0	0	0	0	0	0	0	0	0	0.000182648	0	0	0	0	0	0	0.000292997	0.00035189	0.000121124	0.00075815	0	0	0.00014708	0	0	0.000192864	0.00599898	0.000588495	7.15154e-05	0.00410125	0.000179211	0.000566145	0	0.003386	8.26959e-05	0	0.000265111	0	5.4936e-05	0	0	0.000530621	0
>SD_Ssd-25496	0	0	0	0	0	0	0	0	0	0	0	0	0	0	0	0	0	0	0	0	0	0	0	0	0	5.61593e-05	1.94314e-05	0	0	3.68759e-05	0	0	0	0	0	0	0	6.2905e-05	0.000114077	0	0	0	0	0	5.4936e-05	0.000162905	0.000475197	0	0.000613805
>SD_Ssd-15271	0	0.00412075	0.00334039	0.00209864	0.000888325	0	0.0020648	0.00055731	0.00447788	0.000520129	0.000123487	0.000184451	0	0.000266809	0	0.000365297	5.2086e-05	0.000365163	0	0	4.61936e-05	0.00333736	0.00152359	0.000140756	0.00030281	0.00286412	0	0.00137682	0.00227975	0.000184379	0.000246136	0.00032144	0	0	0	0	0	0	0	0	0	0	0	0	0	0	0	0	0
>SD_Ssd-00010	0	0	0	0	0	0	0	0	0	0	0	0	0	0	0	0	0	0	0	0	0	0	0	7.03779e-05	0	2.80796e-05	0.00147679	0	0	0	0	0	0	0	0	0.000192246	0.0027957	0.000188715	0.00427789	0	0.000537523	0.00162602	0	0	0.00181289	7.24021e-05	0.000818395	0.00172452	0.000223202
>SD_Ssd-00135	0	0	0	0	0	0.000219443	0	0	0	0	0	0	0	0	0	0	5.2086e-05	0	0	0	0.00138581	0.000241838	0.000585995	0.00035189	6.0562e-05	0.0016567	0.000991003	0.000516307	0.000220621	0.00354008	0.000590726	0.00032144	0.000101678	0	0	6.4082e-05	0.00046595	0	0.00171116	0	0.00186066	0.00047824	0.000583245	0	0.00131846	0	2.63999e-05	8.84369e-05	0
>SD_Ssd-00101	0	0	0	0	0	0	0	0	0	0	0	0	0	0	0	0	0	0	0	0	0	0	0.00134779	0	0	0	1.94314e-05	0.0116169	0	0	0	0	0.000813421	0.000196165	0.000214546	0.000128164	0.00551971	0.00220167	0.00039927	0.00106228	0.000826959	0.010043	0.000636267	0	0	0	2.63999e-05	0.000309529	0
>SD_Ssd-25497	0	0	0	0	0	0	0	0	0	0	0	0	0	0	0	0	0	0	0	0	0.00595898	0.000386941	0.000292997	0.00147794	0	0.000477354	0.000369197	0	0	0.000958773	0.000935316	0.00064288	0.000305033	0.000833701	0	6.4082e-05	0.000430108	0.00025162	0.000342231	0	0.000330784	0.00047824	0.000265111	0	0.000714168	7.24021e-05	5.27997e-05	0.000132655	0
>SD_Ssd-25498	0	0	0	0	0	0	0	0	0	0	0	0	0	0	0	0	0	0	0	0	0	0	0	0	0	0	0	0	0	0	0	0	0	0	0	0	0	0	0.000228154	0	0	0	0	0	0.000219744	0.00541206	0.00174239	0	0.000111601
>SD_Ssd-22238	0	0.000287494	0.000445385	0.0103882	0.0178934	0	0	0.00130039	0	0	0	9.22254e-05	0	0.011117	0	0	0	0	0	0.0073828	0	0	0.000351597	0	0.000363372	5.61593e-05	0	0.00103261	7.35402e-05	0	0.000246136	0	0.000813421	0	0	0.000128164	3.58423e-05	0.00025162	0.0032512	0	0	0	0	0	5.4936e-05	0	2.63999e-05	0	0
>SD_Ssd-11212	0	0	0	0	0	0	0	0	0	0	0	0	0	0	0	0	0	0	0	0	0.0202328	0.000338573	0.000117199	0	0	0	0	0	0	7.37518e-05	0.00167372	0.000450016	0	4.90412e-05	0	0	0	0	0	0	0.000454827	0	5.30223e-05	0	0.000384552	5.43016e-05	0	0	0
>SD_Ssd-01115	0	0	0	0	0	0	0	0	0	0	0	0	0.00013574	0	0	9.13242e-05	0	0	0	0.00018457	4.61936e-05	0.00928658	0.000527395	0	0.000423934	0.000617752	0	8.60511e-05	0.000661862	0.000258131	0	0.000385728	0	0.000245206	0.000286062	0	0.000358423	0.00144681	0.00039927	0.000132784	0	0	5.30223e-05	0	5.4936e-05	0	5.27997e-05	0.000442184	0.000111601
>SD_Ssd-19075	0	0	0	0	0	0	0	0	0	0	0	0	0	0	0	0	0	0	0	0	0	0	0	0	0	0	0	0	0	0	0	0	0	0	0	0	0.000107527	6.2905e-05	0.000171116	0	0	0	0	0	0.000219744	0.00526725	0.00382798	8.84369e-05	0
>SD_Ssd-01119	0	0.000191663	0	0	0.000253807	0.000219443	0.000794155	0.00037154	8.95576e-05	0.000104026	0	9.22254e-05	0	0.000177873	6.36618e-05	0.000365297	0	0.000365163	0.000130098	0.000276855	0.000184775	0.00266022	0.00128919	0.000422268	0.00060562	0.000196557	0	0.00240943	0.00154434	0.000184379	0.000147681	0.00032144	0.00193188	0.00102987	0.00193092	0.000128164	0.000250896	0.00037743	5.70386e-05	0.000265569	8.26959e-05	0.000573888	5.30223e-05	0	0.000494424	1.81005e-05	0.000105599	0.00114968	0.000223202
>SD_Ssd-01182	0.000664011	0.000191663	0.000111346	0.000944386	0.000126904	0.000438885	0.000158831	0.00018577	0.000179115	0	6.17436e-05	0	0	0.000711491	0	0.0121461	0.000364602	0.000973769	0.000845638	0.00267626	0	4.83676e-05	0.000117199	7.03779e-05	0	0	0	0.00335599	0	0	4.92271e-05	0	0	4.90412e-05	0.00178789	0.000833066	0	0.000817764	0.000114077	0.00411632	0	0	0	0	0	0	2.63999e-05	0.000132655	0.000279002
>SD_Ssd-12497	0	0	0	0	0	0	0	0	0	0	0	0	0	0	0	0	0	0	0	0	0	0	0	0	0	0	0	0	0	0	0	0.000128576	0	0	0	6.4082e-05	0	0	0	0	0	0.000573888	0	0	0	0	0	0	0.000279002
>SD_Ssd-25499	0	0	0	0	0	0	0	0	0	0	0	0	0	0	0	0	0	0	0	0	4.61936e-05	0.0128658	0.00111339	0.000844535	0	0.000477354	0.000621806	0	0	3.68759e-05	9.84543e-05	0	0	0	7.15154e-05	6.4082e-05	7.16846e-05	0.000754859	5.70386e-05	0	0	9.5648e-05	0	0	0	0	7.91996e-05	0.000530621	0.00122761
>SD_Ssd-00015	0	0	0	0	0	0	0	0	0	0.000208052	0	0.000184451	0	8.89363e-05	0	0	5.2086e-05	0	0.00169128	0	0	0	0	0	0	0	0	0	0	0	0	0	0.00132181	0	0.00128728	0.000576738	0.00215054	0	0.000456308	0	0.00463097	0.000286944	0.00318134	0.000892392	0	9.05027e-05	2.63999e-05	0	0.000223202
>SD_Ssd-25500	0	0	0	0.000104932	0	0	0	0	0	0.000520129	0	9.22254e-05	0	0	0	0	0.000104172	0	0.000910688	0	0	0	0	0	0	0	0	0	0	0	0	0	0.000915099	0	0.000715154	0.000448574	0.0025448	0	0.000456308	0.000265569	0.000702915	0.000191296	0.00153765	0.00213183	0	1.81005e-05	0	0	0.000446404
>SD_Ssd-01276	0	0	0	0	0	0	0	0	0	0	0	0	0	0	0	0	0	0	0	0	0	0	0	0	0	0	7.77257e-05	0	0	0	0	0	0	0	0	0	0	0	0	0	0	0	0	0	0.00104378	0.00362011	0.00213839	0	0.000111601
>SD_Ssd-25501	0	0	0	0	0	0	0	0	0	0	0	0	0	0	0	0	0	0	0	0	0.000184775	0.00019347	0.000175798	0	0	0	0	0	0.000735402	0	9.84543e-05	0	0.000101678	0.00505125	0.00078667	0.00032041	0	0.000754859	5.70386e-05	0	0	0	0.000106045	0	0	1.81005e-05	0	0	0
>SD_Ssd-00091	0.000442674	0.00364159	0	0.015425	0.000126904	0.000109721	0	0.00018577	0.000179115	0.0032248	0.010126	0	0.00746573	0	0.00203718	0.000913242	0.00229179	0.00206926	0	0.000276855	0	0	0	0	0	0	0	0	0	0	0	0	0	0	0	0.000192246	0	0	0.000171116	0	0	9.5648e-05	0	0	0	0	0	0	0
>SD_Ssd-25502	0	0	0.000445385	0.000209864	0.00304569	0	0.000317662	0.00037154	0	0	0	0	0.000950183	0	0	0.00136986	0.000104172	0	0	0.00092285	0	0	0.000527395	7.03779e-05	0.000545058	0.000645832	5.82943e-05	0.00103261	0.00441241	0.000110628	0	0.000128576	0.000305033	0.000147124	0.000643639	0.00160205	0.000358423	0.000943574	0.000171116	0.000796707	0	0.000669536	0.000212089	0	0.000219744	0	7.91996e-05	0.000309529	0.000223202
>SD_Ssd-01179	0	0	0	0	0	0	0	0	0	0	0	0	0	0	0	0	5.2086e-05	0	0	0	0	0	0	7.03779e-05	0.00030281	0	0	0.000258153	0	0	0	0	0.000101678	0.00402138	0.0037188	0	0	0	0	0.00152702	0	0	5.30223e-05	0	0	0	0	0	0
>SD_Ssd-01130	0	0	0	0	0.000253807	0	0	0	0	0	0	0	0	0	0	0	0	0	0	0	0	0	0	0.00035189	0	0	1.94314e-05	0	0	0	0	0	0.00396543	0	0.000214546	0.00884332	0.000501792	0	0	0.0043155	0	0	0.000318134	0	0	0	5.27997e-05	0.000132655	0.000892807
>SD_Ssd-01311	0	0	0	0	0	0	0	0	0	0	0	0	0	0	0	0	5.2086e-05	0	0	0.00166113	0	0.0014994	0.00404336	0.00232247	0	8.42389e-05	0	0.00671199	0.0056626	0.00062689	0.000295363	0.000900032	0	4.90412e-05	0.00121576	0.00198654	0	0.00037743	0	0.00106228	0	0	0.000848356	0	0	0	0	0.000265311	5.58005e-05
>SD_Ssd-12520	0	0	0	0	0	0	0	0	0	0	0	0	0	0	0	0	0	0	0	0	0.000554324	0.000822249	0.000175798	7.03779e-05	0.00193798	0.000112319	0.000252609	0.000172102	0	0.000295007	0.00413508	0.000128576	0	0	0	0.000512656	0.000501792	0.000566145	5.70386e-05	0.000132784	0	0	0	2.47887e-05	0	0	0	4.42184e-05	0.00122761
>SD_Ssd-25503	0.000221337	9.58313e-05	0	0.000209864	0.00101523	0	0	0	0.000179115	0	0.000123487	0	0	8.89363e-05	0	0	0	0.000182582	0	0.00239941	0	0.00019347	0.00257838	0.000211134	0.000726744	2.80796e-05	3.88629e-05	0.00146287	0.00014708	0.000590014	0.000639953	0	0.000406711	0.00716002	0.000357577	0.000512656	0.000107527	0.00062905	5.70386e-05	0.00132784	0	0.00210426	0.000106045	0	5.4936e-05	0	7.91996e-05	8.84369e-05	0.000167401
>SD_Ssd-25504	0.00796813	0.00114998	0.00345173	0.000734523	0.00253807	0.000329164	0.00317662	0.00037154	0.00286584	0	0.00179057	0.00212118	0	0.00142298	0.000190985	0.00356164	0.00255222	0.00139979	0.00195147	0.00609081	0	0.000580411	0	0	0.000181686	8.42389e-05	0	0	0	7.37518e-05	0	0	0	0	0.000214546	0	0	6.2905e-05	0	0	0	0	0	0	0	0	0	0	0
>SD_Ssd-25505	0	0	0.0072375	0.000629591	0.00164975	0.000109721	0	0	0.000179115	0	0.000493949	0	0.000678702	0.000889363	0.000827604	0.000821918	0	0.00121721	0.000260196	0.000461425	0.000138581	0.000290206	0.000527395	0.00035189	0.00030281	0.000393115	3.88629e-05	0.000172102	0	0.000110628	9.84543e-05	6.4288e-05	0.000101678	0.000441371	0.000858185	0.000128164	0.000215054	0.0012581	5.70386e-05	0.000663922	0	0.000860832	0.000106045	0	0.000164808	0.000162905	0	0	0.000111601
>SD_Ssd-01063	0	0	0	0	0	0	0	0	0	0	0	0	0	0	0	0	0	0	0	0	0.0021711	0	0.00158219	0	0	0.000898548	0.00040806	0.000258153	7.35402e-05	0.00110628	0.00142759	0.000128576	0	0	0	0	0.000107527	0	0.000114077	0	0.000124044	0	0.000106045	0	0.00027468	0	0.000659996	0	0.000446404
>SD_Ssd-25506	0	0	0	0	0	0	0	0	0	0	0	0	0	0	0	0	0	0	0	0	0	0	5.85995e-05	0	0	0	3.88629e-05	0	0	0	0	0	0	0.000147124	0	0	0.000143369	0	5.70386e-05	0	0	0	0	0	0.00159314	0.00034391	0.00287758	0.00278576	0.000390603
>SD_Ssd-25507	0.00619743	0.00124581	0.000668077	0.00566632	0.000126904	0	0	0.00018577	0.00125381	0.00124831	0.00605088	0.000645578	0	0	0	0.00438356	0.010261	0.00146065	0.00208157	0.00036914	0	0	0.000117199	0	0	0	0	8.60511e-05	0	3.68759e-05	0	6.4288e-05	0	0	0	0	0	0	0	0	0	0	0	0	0	0	0	0	0
>SD_Ssd-01248	0	0	0	0	0	0	0	0	0	0	0	0	0	0	0	0	0	0	0	0	0	0	0.00158219	0.00218172	0	0	0	0.000430256	0	0	0	0	0	0	0	0	0.000179211	6.2905e-05	0.000114077	0	0	0	0	0	0	0	2.63999e-05	0.000132655	0.000334803
>SD_Ssd-15426	0	0.000287494	0.00556731	0.00335782	0.00101523	0.000768049	0.00127065	0	0.000447788	0	0.00129662	0.00156783	0	0	0	0.000182648	0.00338559	0.000304303	0.000260196	0.000276855	4.61936e-05	0	0.000585995	0.000914913	0	0.00148822	0.000174883	0.000172102	0.000956023	0.000221255	0.000492271	0.000835744	0.000203355	0	7.15154e-05	0.00064082	0.000143369	0.00012581	0	0	0	0.00200861	0.000106045	0	0.000494424	0	0.000131999	4.42184e-05	0
>SD_Ssd-25508	0	0	0	0	0	0	0	0	0	0	0	0	0	0	0	0	0	0	0	0	0	0.000483676	0	0.000140756	0.00205911	0.000617752	3.88629e-05	8.60511e-05	0.00441241	0.00361384	0.00034459	0.00218579	0.000101678	0.000196165	0.00114425	6.4082e-05	0.000215054	0.000440335	5.70386e-05	0.000132784	0	0.00047824	0	0	0	1.81005e-05	0	4.42184e-05	5.58005e-05
>SD_Ssd-25509	0.000221337	0.000191663	0.00122481	0.000104932	0.000253807	0.00087777	0.00333545	0	0.00931399	0.000208052	0.00179057	0.00433459	0	0.00124511	0.00311943	0.00237443	0.000156258	0.00206926	0.00104079	0	0	0.00111245	0	0.000774157	0	0.000365035	0	0.00232338	0.000294161	0	0	0	0.000915099	0	7.15154e-05	0.00032041	0	0.000754859	0	0	0	0	0	0	0	0	0	0	0
>SD_Ssd-25510	0	0	0	0	0	0	0	0	0	0	0	0	0	0	0	0	5.2086e-05	0	0	0	0	0	0	0	0	0	1.94314e-05	0	7.35402e-05	0	0	0	0	0.00245206	0	0	0.000573477	0	0.00039927	0.000199177	0	0	0.000318134	0	0.000164808	0.000905027	0.000184799	4.42184e-05	0.000167401
>SD_Ssd-21259	0	0	0	0.000104932	0.000380711	0	0.000317662	0	0	0	0	0	0	0	0	0	0	6.08606e-05	0	0	0	0	0.000117199	0.000422268	0.000847868	0	0	0.000430256	0	7.37518e-05	0.000295363	0.000128576	0.000915099	0	0.0027891	0.000128164	0.000143369	0	0	0.00165981	0	0	0.000159067	0	0	0	0	8.84369e-05	0.000558005
>SD_Ssd-14730	0	0	0.000111346	0	0.000761421	0	0	0.00037154	0	0	0	0	0	0.000800427	0	0	0	0	0	0.000276855	0	0	0.00175798	0.00239285	0.00181686	0	0	0.000946562	0.00014708	0	0	6.4288e-05	0.000508388	0	0.000572123	0.00147389	0.000215054	0	0	0.000730315	0	0	0	0	0.00027468	0	0	0	5.58005e-05
>SD_Ssd-25511	0	0	0	0	0	0	0	0	0	0	0	0	0	0	0	0	0	0	0	0	0.000415743	0.000532044	5.85995e-05	0	0.000787306	0.0017971	0.00285642	8.60511e-05	7.35402e-05	0.00177004	0.000886088	0.00186435	0	0.00078466	0	6.4082e-05	0.000286738	0.00025162	0.000114077	0	4.13479e-05	9.5648e-05	0.0004772	0	0.000219744	0	2.63999e-05	0.000221092	0.000390603
>SD_Ssd-25512	0	0.00114998	0	0	0	0.000109721	0	0	0	0	0	0	0	0	0.000190985	0	0.000677119	0	0	0	0.000554324	0	0.000234398	7.03779e-05	0	0	0	0.00120472	7.35402e-05	0.000516262	4.92271e-05	0.000128576	0.000203355	0	7.15154e-05	0	0.000179211	0.00037743	0.000228154	0	0	0	5.30223e-05	0	0.00027468	0	0.000263999	0.000530621	0.000167401
>SD_Ssd-00981	0	0	0	0	0	0	0	0	0	0	0	0	0	0	0	0	0	0	0	0	0.000646711	4.83676e-05	0.000703194	0.000281512	0.00090843	0.000673911	0.00242893	0.000430256	0.0011031	0.00379822	0.00132913	0.00122147	0	0	0	6.4082e-05	0.000143369	0.000188715	0	0.000132784	0.000124044	0	0	0	0	0	0	0.000309529	0.000502204
>SD_Ssd-25513	0	0.010254	0	0.000104932	0.000380711	0.000109721	0	0.00148616	0.00241805	0	0	0	0	0.00435788	0	0.00200913	0.00130215	0.000669466	0	0.00359911	4.61936e-05	0	0	0	0.000363372	0	0	0.000516307	7.35402e-05	0.000405635	0.000147681	0.000128576	0.000305033	0	0.000214546	0.0017943	0.000501792	6.2905e-05	0.000342231	0.000132784	0.000165392	0.000573888	5.30223e-05	0	0.000219744	0	0.000237599	8.84369e-05	5.58005e-05
>SD_Ssd-00983	0	0	0	0	0	0	0	0	0	0	0	0	0	0	0	0	0	0	0	0	0.000277162	9.67352e-05	5.85995e-05	0.00394116	6.0562e-05	0.000112319	0	0	0.000220621	3.68759e-05	0.00403662	0.00205722	0	0	7.15154e-05	0.000384492	0	0.000188715	0	6.63922e-05	0	0	0	0	0	0	0	0	0
>SD_Ssd-21280	0.000885347	0.0045999	0.000445385	0.000314795	0.00203046	0.00109721	0.00285896	0.0055731	0.00564213	0	0.000123487	0.000276676	0.000407221	0.000355745	6.36618e-05	0.000913242	0.000156258	0.000973769	0.000195147	0	0.000138581	0.000483676	0.000703194	0	6.0562e-05	0.000196557	0	0.000946562	0.00183851	0.000258131	9.84543e-05	6.4288e-05	0.000203355	0.000196165	0	0	0	6.2905e-05	0.000228154	0	0	0	0	0	0	0	0	0	0
>SD_Ssd-25514	0	0	0	0	0	0	0	0	0	0.000104026	0	0	0	0	0	0	0	0	0	0	9.23873e-05	0	0.00111339	7.03779e-05	0.00163517	0	0	0	0	0.00114315	0	0.000707168	0.000305033	0.000147124	7.15154e-05	6.4082e-05	0.000430108	0.00201296	0	0	0.000248088	0	0.000159067	0	0.000604296	0.000579217	0.000158399	0.0016803	0.000167401
>SD_Ssd-25515	0.000664011	0	0.00233827	0.000104932	0.000126904	0.000219443	0.000635324	0	0.00394053	0.000312077	0.00358113	0.0166006	0	0.000889363	0.000763942	0.00438356	0.00145841	0.00237356	0.00195147	0	0	0	0	0.000140756	0	5.61593e-05	0	0.000430256	0	7.37518e-05	0	6.4288e-05	0	0	0	0	0	0	0	0	0	0	0	0	5.4936e-05	0	0	0	0
>SD_Ssd-01250	0	0	0	0	0	0	0	0	0	0	0	0	0	0	0	0	0	0	0	0	0	0	0	0	6.0562e-05	0	0	0	0	0	0	0	0.00254194	0	0.00243152	0.000128164	0.000609319	0.00780021	0	0.000531138	0	0.000286944	0	0	0	0	0	0	0.00189722
>SD_Ssd-01313	0	0	0	0	0	0	0	0	0	0	0	0	0	0	0	0	0	0	0	0	0	0	0	0	0	0	0	0	0	0	0	0	0	0	0	0	3.58423e-05	0	0	0	0	0	0	0	0.000109872	0.00532156	0.00187439	4.42184e-05	0
>SD_Ssd-25516	0	0	0	0	0	0	0	0	0	0	6.17436e-05	0	0	0	0	0	0	0	0	0	0.000323356	0.000145103	5.85995e-05	0.000211134	0	0.000421195	7.77257e-05	0	7.35402e-05	0.000479386	0.00270749	0.000192864	0	0.000588495	0.000715154	6.4082e-05	0.000179211	6.2905e-05	0.000285193	0	0	0	0.000159067	0	0.00054936	0.000561116	0.000131999	0.000442184	0.000223202
>SD_Ssd-21413	0.00177069	0.00776234	0.00111346	0.00115425	0.00139594	0.000987492	0.00587675	0.00798811	0.00214938	0	0.00129662	0	0.00190037	0	6.36618e-05	0.000182648	0	0.00505143	0.00117088	0.00018457	0	0.000145103	5.85995e-05	0.000422268	0	0	0	0.000430256	0	0	0	0	0	0	0	0	0	0	0	0	0	0	0	0	0	0	0	0	0
>SD_Ssd-23032	0	0.000862482	0	0	0.000380711	0.00120693	0.0071474	0	0	0	0	0.000276676	0	0	0	0	0.00161467	6.08606e-05	6.50491e-05	0.00073828	0	0.00101572	5.85995e-05	0	0	2.80796e-05	1.94314e-05	0.000602358	0.000441241	0.000848145	0	6.4288e-05	0.000203355	0	0	0.00032041	0.000322581	0.000566145	0.000570386	0	0.000165392	0.000669536	0	0	0.000659232	0	5.27997e-05	0	0
>SD_Ssd-25517	0	0	0	0	0	0	0	0	0	0	0	0	0	0	0	0	0	0	0	0	0.000461936	0.000145103	0.00134779	0.000774157	0.00769138	0.00247101	0	8.60511e-05	0.00014708	0.00147504	0.000984543	0.000385728	0.000406711	0	0.000429092	0	3.58423e-05	0.00025162	0	6.63922e-05	0	0	0	0	0	0	0	0	0.000725406
>SD_Ssd-21315	0	0	0	0	0	0	0	0	0	0	0	0	0	0	0	0	0	0	0	0	0	4.83676e-05	0	0	0	0	0	0	0	0	4.92271e-05	0	0.000711744	0.00117699	0.00143031	0.00288369	0.000286738	0	0	0.00159341	0	0.00095648	5.30223e-05	0	5.4936e-05	0.000470614	0	4.42184e-05	0
>SD_Ssd-01290	0	0	0	0	0	0	0	0	0	0	0	0	0	0	0	0	0	0	0	9.2285e-05	0.000323356	4.83676e-05	0	0.000140756	0	0.000280796	5.82943e-05	8.60511e-05	0.00161788	0	0.000393817	0	0.000305033	0	0.00114425	0.00198654	0.000286738	0.00144681	0.00125485	0.00325322	0.000289436	0.000286944	0.00068929	0	0.000109872	0.000416312	0.000290398	0.00057484	0.000167401
>SD_Ssd-23759	0	0	0	0	0	0	0	0	0.0029554	0.000208052	0.000432205	9.22254e-05	0.0613547	0.000177873	0.000254647	0.000456621	0.000312516	0	0.000390295	0	0	0	0	0	0	0	0	0	0	0	0	0	0	0	0	0	0	0	0	0	0	0	0	0	0	0	0	0	0
>SD_Ssd-25518	0.000885347	0	0	0	0.00279188	0.00230415	0.00127065	0	0	0	0.00370462	0	0	0.00231234	0	0.00484018	0	0.0138762	0.00494373	0	9.23873e-05	0	0	0	0	0	0	0	0	0	0	0	0	0	0	0	0	0	0	0	0	0	0	0	0	0	0	0	0
>SD_Ssd-25519	0	0	0	0	0	0	0	0	0	0	0	0	0	0	0	0	0	0	0	0	0	0	0	0	0	5.61593e-05	0.000116589	0	0	3.68759e-05	0	0	0	0	0	0	0	0	0	0	0	0	0	0	0.000714168	0.00032581	0.00271918	0	0
>SD_Ssd-00650	0	0	0	0	0	0	0	0	0	0	0	0	0	0	0	0	0	0	0	0	0	0	0.000468796	0.000844535	0.000121124	0	3.88629e-05	0.000172102	0.00014708	7.37518e-05	0	0.00250723	0.000101678	0	0.00135879	0.00243512	0.000358423	0	0.000741501	0.000929491	0.00020674	0.000382592	0	0	0.00027468	0	0	0.000221092	0.000111601
>SD_Ssd-00587	0	0	0	0	0	0	0	0	0	0	0	0	0	0	0	0	0	0	0	0	0	0	0	0.000492646	0.000181686	0	5.82943e-05	0	7.35402e-05	0.000110628	0.000492271	0.000450016	0	0	0	0	0.0116129	0	0	0	0	0	0	0	0	0	0	0	0.00507784
>SD_Ssd-16333	0	0	0.00189288	0	0	0.000548607	0.000476493	0	0	0	0	0	0	0	0	0	0	0	0	0	0	0	5.85995e-05	0	0	0	0	8.60511e-05	0	0	0	0	0.00915099	0.000147124	0	0	0.000322581	0.00037743	0.00125485	0.017262	0.000868307	0.00487805	5.30223e-05	0	0.000109872	0	0	0	0
>SD_Ssd-25520	0.00132802	0.00249161	0.00267231	0.000104932	0.00279188	0.00120693	0.00762389	0.0037154	0.00456744	0	0.000926155	0	0	8.89363e-05	6.36618e-05	0.00109589	0.000104172	0.00139979	0.000325246	0.00193798	0	0.00106409	0.000175798	0	0	0	0	0.00146287	0.000220621	0	0.000147681	0	0	0	0	0	0	0	0	0.000929491	0	9.5648e-05	0	0	0	0	0	0	0
>SD_Ssd-25521	0	0	0	0	0	0	0	0	0	0	0	0	0	0	0	0	0.000104172	0	0	0	0	0	0	0	0	0.000224637	1.94314e-05	0	0	0	9.84543e-05	0.00115718	0	9.80825e-05	0	0	0	0	0	0	0	0	0	0.011849	0	0	0	0	0
>SD_Ssd-00261	0	9.58313e-05	0.000111346	0	0	0	0.000317662	0	0.00035823	0	0	0	0	8.89363e-05	0	0.000273973	0	0	0	0	0.00050813	0	0.000468796	0.000281512	6.0562e-05	0.00429618	0.000757826	8.60511e-05	0.00014708	0.000700642	0.00142759	0.00135005	0	0.000686577	0	0.000128164	0.000501792	0	0.000741501	0	0.000992351	0.000286944	0.00148462	0	0.000164808	0	5.27997e-05	0.000265311	0
>SD_Ssd-25522	0	0	0	0	0	0	0.000317662	0	0.000179115	0	0	0	0	0	0	0	0	0	0	0	0	0.000483676	0.000292997	0	0.00060562	0	1.94314e-05	0.000688409	0.000808942	0.000405635	4.92271e-05	0.000450016	0	0.00500221	0	0	0	0.00012581	0.000228154	0.000132784	0	0.000286944	5.30223e-05	0	0	0	0	0	0
>SD_Ssd-25523	0.0239044	0.0015333	0.00957577	0.000209864	0.000507614	0	0	0.00018577	8.95576e-05	0	0.00265498	0.00295121	0	0.000889363	0.000190985	0.000821918	0.000729205	0.00249528	0.00709035	0.000645995	0	0	0	0	0	0	0	0	0	0	0	0	0	0	0	0	0	0	0	0	0	0	0	0	0	0	0	0	0
>SD_Ssd-25524	0	0	0	0	0	0	0	0	0	0	0	0	0	0	0	0	0	0	0	0	0	0	0	0	0	0	0	0	0	0	0	0	0	0	0	0	3.58423e-05	0	0	0	0	0	0	0	0.00027468	0.000235307	0.00250799	0.000132655	0
>SD_Ssd-12443	0	0	0.00100212	0	0	0.000768049	0.000635324	0.00018577	0.00519434	0	0	0	0	0.000177873	0.0176343	0.000639269	0.000833377	0.000912909	0	0.00055371	0	0	0	0	0	0	0	0	0	0	4.92271e-05	0	0	0	0	0	0	0	0.000228154	0	0	0	0	0	5.4936e-05	0	0	0	0
>SD_Ssd-25525	0	0	0	0	0	0	0	0	0	0	0	0	0	0	0	0	0	0	0	0	9.23873e-05	0	0.000175798	0	0	0	0.000252609	0	0.000735402	3.68759e-05	0	0.000385728	0	0	0	0	0.000107527	0.00025162	0.000228154	0	0	0	0.000106045	2.47887e-05	0.000659232	1.81005e-05	0.000475197	0.000530621	0.000390603
>SD_Ssd-12782	0.00221337	0.000766651	0.000111346	0.0043022	0.000253807	0	0	0.00408694	8.95576e-05	0.0126911	0.00327241	0	0.000542962	0	0.000381971	0.00136986	0.00291682	0.000365163	0.000195147	0.000461425	0	0.0014994	5.85995e-05	0.000281512	0.000484496	0	0.000582943	0	0	0.000553138	0.000492271	0.00141434	0	0	0	6.4082e-05	3.58423e-05	6.2905e-05	0	0	0	0	0	7.4366e-05	0	0	0	0	0
>SD_Ssd-01307	0	0	0	0	0	0	0	0	0	0	0	0	0	8.89363e-05	0	0.000182648	0	0.000121721	0	9.2285e-05	0	0	0.00281277	0.00112605	0.00139293	0.00162862	0	0.000258153	7.35402e-05	0.000774393	0.00123068	0.00218579	0.000101678	0.000147124	0.000429092	0.000128164	0.000179211	0	5.70386e-05	0.00112867	0	0	0	0	0	0	2.63999e-05	0.000309529	0.000725406
>SD_Ssd-22501	0	9.58313e-05	0.000222692	0.000419727	0	0.000109721	0	0.00390117	0.00152248	0	0.00154359	0.000830029	0.0050224	0	0.000572956	0	0	0.000486885	0.00266701	0	0	0.000338573	5.85995e-05	0	0	0.00126358	0	0.000516307	0.00389763	0	0.000492271	0	0	0.000882742	0	0	0	6.2905e-05	0.000513347	0	4.13479e-05	9.5648e-05	5.30223e-05	0	0	1.81005e-05	0	0	0
>SD_Ssd-12630	0	0	0	0	0	0	0	0	0	0	0	0	0	0	0	0	0	0	0	0	0.000323356	0	5.85995e-05	7.03779e-05	0.00109012	5.61593e-05	0.000738395	8.60511e-05	0.000220621	0.0126115	0.000836861	0.000578592	0	0	0	0	0.000107527	0	0	0.000199177	0	0	0	0	0	0	0	4.42184e-05	0.000167401
>SD_Ssd-25526	0.00287738	0.00249161	0.00189288	0.00136411	0.000507614	0.000768049	0.0020648	0	0.000716461	0	0.000246975	0	0	0.000266809	6.36618e-05	0.00191781	0.000156258	0.00188668	0.000195147	0.00166113	0	9.67352e-05	0	0.000492646	0	0.000112319	0	0.000688409	0	0	0.000196909	0	0.000406711	0	0.00178789	0.0042935	7.16846e-05	0.000188715	5.70386e-05	0.0051122	0	0	0	0	0.000109872	0	2.63999e-05	4.42184e-05	0.000167401
>SD_Ssd-25527	0	0	0	0	0	0	0	0	0	0	0	0	0	0	0	0	0	0	0	0	0.000230968	0.000338573	0.00433636	0.00182983	0.00417878	8.42389e-05	0	0.000516307	0	0.000147504	0.000393817	0.00282867	0.00172852	4.90412e-05	0.000858185	0.000384492	0.000358423	0	0	0.0017262	0	0.000191296	0.00169671	0	0	0	0	0	0
>SD_Ssd-00002	0.000221337	0.00105414	0	0.00188877	0	0	0.00682973	0.00055731	0.00859753	0.000832206	0	9.22254e-05	0	0.000889363	0.000827604	0.00611872	0.000156258	0.000426024	6.50491e-05	0.0123662	0	0	0	0	0	0	0	0	0	0	0	0	0	0	0.000357577	0	3.58423e-05	0	5.70386e-05	0	0	0	0	0	0.000109872	3.62011e-05	2.63999e-05	0.000221092	0.000669605
>SD_Ssd-01185	0	0	0	0	0.000253807	0	0	0	0	0	0	0	0	0	0	0	0	0.000121721	0	0.00036914	0	0	0.000878992	0.000422268	0	0	0.00027204	0.00344204	0	0.000295007	0.000196909	0.000450016	0	0.00524741	0.00107273	0.00032041	0.000501792	0.000314525	0.000171116	0.000398353	0	0.00181731	0.000636267	0	0.000164808	0	0	0.000265311	0
>SD_Ssd-25528	0	0	0	0	0	0	0	0	0	0	0	0	0	0	0	0	0	0	0	0	0	0	0	0	0	0	0	0	0	0	0	0	0	0	0	0	0	0.00012581	0	0	0	0	0	0	0.000219744	0.00443463	0.00290398	4.42184e-05	0.000279002
>SD_Ssd-25529	0.000885347	9.58313e-05	0.00189288	0.000104932	0.00291878	0.000329164	0.000952986	0.00037154	0.000626903	0	6.17436e-05	9.22254e-05	0	0.00133404	0	0.00703196	0.00208344	0.000304303	0	0.00129199	0	0	0.000234398	0.00035189	0.00242248	0	0	0.000430256	0	0.000110628	4.92271e-05	0	0.000203355	0	0.000357577	0.00160205	0	0.00012581	0	0.00165981	0	0	0	0	0.000109872	0	0.000184799	0	0.000167401
>SD_Ssd-11740	0	0	0	0	0	0	0	0	0	0	0	0	0	0	6.36618e-05	0	0	0	0	0	0.00120103	0	0.000644594	0.000703779	0	0.000982787	0.000777257	0.000172102	0.00125018	0.00162254	0.00034459	0.00122147	0	0	0.000143031	0	0.000645161	0.00025162	5.70386e-05	0	8.26959e-05	0.000286944	0.000106045	2.47887e-05	0.000109872	0	0.000211199	0.000221092	0.000334803
>SD_Ssd-25530	0	0	0	0	0	0.000109721	0	0	0	0	0	0	0	0	0	0	0	0	0	0.00101513	0	0	5.85995e-05	0.000140756	0	0	0	0.000258153	0	0.000442511	4.92271e-05	0.000257152	0.000305033	0.00122603	0	0.000768984	0.000215054	6.2905e-05	0.000171116	0.000995884	0.000496175	0.00095648	0.000212089	0	0.00027468	7.24021e-05	0.000369598	4.42184e-05	0.000279002
>SD_Ssd-13773	0.000442674	0	0.00100212	0.00115425	0.000634518	0.000219443	0.000635324	0	0.00152248	0	0	0	0	0.00257915	0	0.000182648	0	0	0.000325246	0.00036914	0	0	0.000761793	0.000140756	0	0.000140398	0	0.00344204	7.35402e-05	0.000221255	0.000196909	0.000192864	0.00162684	0.00078466	0.00100122	0.00032041	0.000215054	0.00113229	0.00039927	0.00059753	0	0.00487805	5.30223e-05	0	0	0	5.27997e-05	8.84369e-05	0
>SD_Ssd-25531	0	0	0	0	0	0	0	0	0	0	0	0	0	0	0	0	0	0	0	0	0	0	0	0	0	0	0	0	0	0	0	0	0	0	0	6.4082e-05	0.00275986	0	0.000456308	0	0.00256357	0	0.00270414	0.00272675	0	1.81005e-05	0	0	0
>SD_Ssd-25532	0.000221337	0.000287494	0	0.000209864	0.000126904	0.000438885	0	0	0.000895576	0	0	0.00239786	0	0.00186766	0.000190985	0	0	0	0.00117088	0	0	0	0	0	0	0	0	0	0	0	0	0	0	0	0.000357577	0.000448574	0.000537634	0	0	0	0.00119909	0	0.000795334	0.00342084	0	0.000524915	0	0	0
>SD_Ssd-25533	0	0	0.000445385	0	0	0	0	0	0	0	0	0	0	0	0	0.00136986	0	6.08606e-05	0	0.000276855	0	0	0.000703194	0.000211134	6.0562e-05	0.000168478	5.82943e-05	8.60511e-05	0.00213267	7.37518e-05	0.000393817	0.00032144	0.000305033	9.80825e-05	0.000286062	0.0032041	0.000286738	0.00037743	0.00142596	0.000398353	0	0.00105213	0.000212089	0	0.000769104	1.81005e-05	0.000263999	0.00106124	0.000334803
>SD_Ssd-01192	0.000664011	9.58313e-05	0.000445385	0	0	0	0.000158831	0	0	0.000104026	0.00129662	0	0	0	0	0	0	6.08606e-05	0.000195147	0.00092285	9.23873e-05	0.00135429	0.000175798	7.03779e-05	0.000726744	0.000926628	0.000116589	0.000172102	0	0.000147504	0	0.000192864	0.000101678	9.80825e-05	0.000286062	0.000448574	3.58423e-05	0.000188715	0.000342231	0.000132784	4.13479e-05	0.000191296	0	2.47887e-05	5.4936e-05	0.000289608	0.000369598	0.000353748	0.000502204
>SD_Ssd-01289	0	0	0	0	0	0	0	0	0	0	0	0	0	0	0	0	0	0	0	0	4.61936e-05	0	0.000117199	0	0.000121124	0.00188134	0	0	0	0	0	0.000128576	0	0	0.000357577	6.4082e-05	0	0.000754859	0	0	0	0	5.30223e-05	0	0.000439488	0	0.00287758	8.84369e-05	0.000892807
>SD_Ssd-25534	0	0	0	0	0	0	0	0	0	0	0	0	0	0	0	0	0	0	0	0	0	0	0	0	0	0	0	0	0	0	0	0	0	9.80825e-05	7.15154e-05	0.00064082	0.000967742	0	0.000969655	0	0.000702915	0	0.00328738	2.47887e-05	5.4936e-05	0.000579217	2.63999e-05	8.84369e-05	0
>SD_Ssd-21343	0	0.000287494	0	0	0	0	0	0.00018577	0	0	0	0	0	0	0	0	0	0	6.50491e-05	0	0	0	0	0.000703779	0.00163517	0	0	0.00275364	0	0.000147504	0	0	0.000813421	0	0.00128728	0.00551105	7.16846e-05	0.000188715	0.000114077	0.00312044	0	0	5.30223e-05	0	0	0	2.63999e-05	8.84369e-05	0.000167401
>SD_Ssd-25535	0.000442674	0.000670819	0.000556731	0.00146905	0	0	0.000158831	0.00148616	0.0029554	0.00561739	0.00654483	0.00147561	0	0	0.00248281	0.00237443	0.00197927	0.00456454	0.00279711	0	0	0.000290206	0	0	0	0	0	8.60511e-05	0	0	0	0	0	0	0	0	0	0	0	0	0	0	0	0	0	0	0	0	0
>SD_Ssd-12528	0	0	0	0.000104932	0	0	0	0	8.95576e-05	0	0.000185231	9.22254e-05	0	0.00987193	0	0	0.000104172	0	0	0	9.23873e-05	0	0.000117199	7.03779e-05	6.0562e-05	0	1.94314e-05	0	0	0.000516262	0.000295363	0.000128576	0.000305033	0	7.15154e-05	0.00173021	0.000716846	0	0.000285193	0.000199177	0.00107505	0.000382592	0.000371156	0	0.000439488	3.62011e-05	0	0.000132655	0
>SD_Ssd-00578	0	0	0	0	0	0.000109721	0.00285896	0	8.95576e-05	0	0.000123487	0.000276676	0	0	0.000827604	9.13242e-05	5.2086e-05	0	0.000520393	0.000645995	0	0	0.000468796	7.03779e-05	0	0	9.71572e-05	0	0	3.68759e-05	0.000147681	0.000385728	0.00122013	0.000441371	0.00100122	0.000897148	0.00132616	6.2905e-05	0.00102669	0.000132784	0.000372131	0.00124342	0.000212089	0	5.4936e-05	0	2.63999e-05	0.000884369	5.58005e-05
>SD_Ssd-10709	0	0.000479157	0.000222692	0.00104932	0	0.000219443	0	0	0.000268673	0	0	0	0	0.0130736	0	0	0	0	0.00071554	0.0011997	0	0.00309553	0.000468796	7.03779e-05	0.000726744	0	0	0.000860511	0.00235329	0	9.84543e-05	0.000128576	0.000406711	0.000735619	0.000214546	0	3.58423e-05	0	0	0.00245651	4.13479e-05	0.00143472	0.000106045	0	0	0	0	0	0
>SD_Ssd-12531	0	0	0	0	0	0	0	0	0	0	0	0	0	0	0	0	0	0	0	0	0.00110865	0.000725514	0.000292997	0.000140756	0.000121124	0.0017971	0.00163224	0	7.35402e-05	0.0030607	0.00123068	0.00032144	0	0	0	0	0.000501792	0.000188715	0	0	0	0	0	9.91547e-05	5.4936e-05	0	0	0.000176874	0
>SD_Ssd-12549	0	0	0	0	0	0	0	0	0	0	0	0	0	0	0	0	0	0	6.50491e-05	0	0.000831486	0	0	0.000281512	0	0.00659871	0.000796689	0	0	0.000221255	0.000639953	0.00167149	0	0.000294247	0	0	0.000430108	0	0.000285193	0	0.000537523	0.000286944	0.00148462	0	5.4936e-05	0	5.27997e-05	0	0
>SD_Ssd-00677	0	0	0	0	0	0	0	0	0	0	0	0	0	0	0	0	0	0	0	0	0	0	0.000703194	0	0	0	1.94314e-05	0	0	7.37518e-05	9.84543e-05	6.4288e-05	0.000203355	0.000294247	0	0.000897148	0.00103943	0.00062905	0	0	0	0.000191296	0.000583245	0	0.000384552	0.00238927	0.000237599	0.000265311	0.000334803
>SD_Ssd-01155	0.000664011	0.000191663	0.000556731	0.000734523	0.000253807	0.000548607	0.000317662	0.00037154	0.000447788	0	0	0	0	0.000355745	0.000190985	0.000365297	0.000104172	0.000426024	0.000325246	0.00212255	0	0	0.000468796	0.000774157	0.000363372	0	0	0.00180707	0	0.000331883	0.000590726	0	0.00111845	0	0.000429092	0.00153797	0.000107527	0.000188715	0.000114077	0.000464746	4.13479e-05	9.5648e-05	0.000159067	0	0.000439488	0	7.91996e-05	0.00057484	0.000446404
>SD_Ssd-10047	0	0	0	0	0	0	0	0	0	0	0	0	0	0	0	0	0	0	0	0	0	0	0	0	0	0	0	0	0	0	0	0	0.000203355	4.90412e-05	0	6.4082e-05	0.000645161	0	0.000114077	0	0.00140583	0	0.000212089	0.00847773	0	0	0	0	0
>SD_Ssd-25536	0	0	0	0	0	0	0.000158831	0	0	0.000104026	0	0	0	0	0	0	0	0	0	0	0.00549704	0	5.85995e-05	0.000140756	0.000121124	0.000449274	0.000660669	0.000430256	0.000220621	0.000110628	0.00127991	0.000835744	0	9.80825e-05	0.000143031	0	0.000215054	0.000188715	0.00131189	0	0.000124044	9.5648e-05	0.000159067	0.000173521	0.000439488	1.81005e-05	0.000290398	8.84369e-05	5.58005e-05
>SD_Ssd-25537	0	0	0	0	0	0	0	0	0	0	0	0	0	0	0	0	0	0	0	0	0.00332594	0	0	0	0.000242248	0.000140398	0.000777257	0	0	0.000258131	0.000787634	0.000707168	0	4.90412e-05	0	0.000192246	0.000358423	0	0.00205339	0	0.000744263	0	0.000742312	0.000396619	0.000219744	9.05027e-05	0.000501597	0.000132655	0
>SD_Ssd-00440	0	0	0	0	0	0	0	0	0	0	0	0	0	0	0	0	0	0	0	0	0	0	0	0	0	0	9.71572e-05	0.000172102	0	0	0	0	0	0	0	0	0.000107527	0.00025162	0	0	0	0	0	0	0.00027468	0.00164715	0.00116159	4.42184e-05	0.000111601
>SD_Ssd-25538	0.000221337	0	0	0	0.000126904	0.000329164	0.000317662	0	0	0	0.000987898	0	0	8.89363e-05	0	0.000456621	0	0.00188668	0.000585442	0	4.61936e-05	0	0	0	0	0.000252717	0.00394458	0	0	0.000110628	0	0.000128576	0.000101678	0	0	0	0.00268817	0	0	0.000132784	0.000330784	0.000191296	0.000265111	0	0.000164808	0	0	4.42184e-05	5.58005e-05
>SD_Ssd-25539	0	0.000383325	0	0	0.000253807	0	0	0	0.000985133	0	0	0	0	0	0.000318309	0.00237443	0	0	0	0.00055371	0	0	0.000292997	0	0	0	0	8.60511e-05	0	0.000147504	0	0	0.000406711	0.00161836	0.00264607	0.00121756	0.000394265	6.2905e-05	0.00039927	0.000265569	0	0.000191296	0.000265111	0	5.4936e-05	0	0.000105599	4.42184e-05	0.000167401
>SD_Ssd-00724	0.000442674	0	0	0.000209864	0	0	0	0	0	0	0	0	0	0	0	0	0	6.08606e-05	0	0	0.00110865	0.000145103	0.000410196	0.000703779	0	5.61593e-05	0.00040806	0.00137682	7.35402e-05	0	0.000196909	0.000450016	0.000305033	0	0.000286062	0	0.000179211	0.00012581	5.70386e-05	0.000132784	0	0	0	0	0.000164808	0.000108603	0.000554397	0.00057484	0.000334803
>SD_Ssd-25540	0	0	0	0	0	0	0	0	0	0	0	0	0	0	0	0	5.2086e-05	0	0	0	0.000184775	0	0	0.000774157	0.000484496	0.00421195	0.000971572	0	0.000294161	0.000590014	0.000196909	0.000192864	0	9.80825e-05	0	0.000704902	0.000322581	6.2905e-05	0.00102669	0	0.000124044	0	0.000212089	0	0.00082404	0	7.91996e-05	0.000530621	0
>SD_Ssd-13617	0.000664011	0	0	0.000209864	0	0	0	0	0	0	0.000246975	0	0	0	6.36618e-05	0	0	0.000182582	0	0	0.000277162	0	0.000117199	0.000281512	0	2.80796e-05	5.82943e-05	8.60511e-05	0	0.000221255	0.000935316	6.4288e-05	0	0	0	0	0	0	0.000570386	0	8.26959e-05	9.5648e-05	0	0	0.000109872	9.05027e-05	5.27997e-05	0.000619058	5.58005e-05
>SD_Ssd-11550	0	0	0	0	0	0	0	0	0	0	0	0	0	0	0	0	0	0	0	0	0	0	0	0	0	5.61593e-05	0.000116589	8.60511e-05	0.00014708	3.68759e-05	0.000147681	0.000128576	0	0.00490412	0.000143031	0.000384492	0.000143369	0.000880669	0.000342231	0.000398353	8.26959e-05	0	0.0004772	0	0.000329616	0.000742122	0.000131999	4.42184e-05	0.000223202
>SD_Ssd-25541	0	0	0	0	0	0	0	0	8.95576e-05	0	0	0.000276676	0	0	0	0	0	0.000121721	0.00175633	0	0	0	0	0	0	0	0	0	0	0	0	0	0.000305033	0	0	0.000128164	0.000143369	0	0	0	0.00111639	0	0.000901379	2.47887e-05	0.000109872	0.00238927	5.27997e-05	0	0
>SD_Ssd-01160	0	0	0	0	0	0	0	0	0	0	0	0	0	0	0	0	0	0	0	0	0	0	0	0	0	0.000196557	0	0	0	0	0	0	0	0	0.000143031	0	0	0.00119519	0	0.00132784	0	0.000382592	0	0	0	0	0	0	0.000111601
>SD_Ssd-25542	0	9.58313e-05	0	0.0156348	0	0	0	0.00204347	0	0.00457714	0	0	0.0226687	0.0009783	0	0	0.00197927	0	0	0	0	0	0	7.03779e-05	0	0	3.88629e-05	0	0	3.68759e-05	0	0.000192864	0	0	0	6.4082e-05	0.000250896	6.2905e-05	0	0	4.13479e-05	0	0	0	0	0	0	0	0
>SD_Ssd-12466	0	0	0	0	0	0	0	0	0	0	0	0	0	0	0	0	0	0	0	0	0	0	0.000351597	0.000774157	0	0	0	0	0	0	0	0	0	0	7.15154e-05	0.000192246	7.16846e-05	0.000754859	0.000228154	0	0	9.5648e-05	0	0	0.000878976	9.05027e-05	0.000871195	0.00123812	0.00262262
>SD_Ssd-25543	0	9.58313e-05	0	0	0	0	0	0	0.000179115	0	0	0	0	0	0	0	0	0	0	0.00018457	9.23873e-05	0.000241838	0.000410196	0	0	0	0.000291472	8.60511e-05	0.000441241	0.000774393	0	0.0010929	0	0	0	0	0.00100358	0.00012581	0.000171116	0	0.000165392	0	0.000265111	0	0.000769104	0.000108603	0.000263999	0.000751713	0.000111601
>SD_Ssd-01169	0	0	0	0	0	0	0	0	0	0	0	0	0	0	0	0	0	0	0	0	0	0	0	7.03779e-05	0	0	0	0	0	0	0	0	0.00437214	0	0.011514	0.0024992	0.000752688	0	0.000228154	0.00185898	0	0.00143472	0.0004772	0	0	0	0	0.000619058	0.000502204
>SD_Ssd-25544	0	0	0	0	0	0	0	0	0	0	0	0	0	0	0	0	0	0	0	0	0	0	0.000175798	0	0	0	0	0	0	0	0	0	0	0	0	0	7.16846e-05	0	0.000285193	0	0	0	5.30223e-05	0	0.00109872	0.000778323	0.00124079	0.000795932	0.000111601
>SD_Ssd-25545	0	0	0	0	0	0	0	0	0	0	0	0	0	0	0	0	0	0	0	0	0	4.83676e-05	0	0	0	0	0	0	0.000882483	0	0	0	0	0	7.15154e-05	6.4082e-05	0.000143369	0.00113229	0.000684463	0.000132784	4.13479e-05	0	5.30223e-05	0	0.000109872	0.000597318	0.000475197	0.00141499	0.000446404
>SD_Ssd-12658	0	0	0	0	0	0	0.000317662	0	0	0	0	9.22254e-05	0	0	0	0	0	0	0	0	0	0	0	0	0	0	0	0	0	0	0	0	0	0	0	0	3.58423e-05	0	0	0	0	0	0	0	0	0.000199106	0.00184799	4.42184e-05	0.000390603
>SD_Ssd-25546	0	0	0	0	0	0	0	0	0	0	0	0	0	0	0	0	0	0	0	0	0.00115484	0	0	0.000211134	0	0.000814309	0.00421662	8.60511e-05	7.35402e-05	0.000553138	9.84543e-05	0.00064288	0	0	0	0	0.000394265	0	0.000342231	0	0.000248088	0	0.000530223	4.95774e-05	0	0	2.63999e-05	0	0
>SD_Ssd-01170	0	0.000670819	0.00111346	0.000104932	0	0.000548607	0	0.00018577	0	0	0.000432205	0.000276676	0.000407221	8.89363e-05	0.000127324	0	0	0	0	0.000461425	0	4.83676e-05	0.000117199	0	0	0	0	0.000688409	0	0.000110628	0	6.4288e-05	0.00111845	4.90412e-05	0.000357577	0.00134572	7.16846e-05	0.00050324	0	0.000796707	0	0	0.000159067	0	0.000769104	0.000162905	0.000158399	0.000353748	0.000446404
>SD_Ssd-21719	0	0.00249161	0.000334039	0	0.000380711	0	0.00142948	0.00037154	0	0	0	0	0	0	0	9.13242e-05	0	0.00139979	0	0.000645995	0.000277162	0	0.000527395	0.000774157	0.000121124	0.000280796	0	0.00447466	0.000661862	0.000405635	0.00201831	0.00102861	0.000203355	0.000686577	0	0	0	0.000566145	0	0	8.26959e-05	0.00105213	0.000106045	0	0	0	0	4.42184e-05	0
>SD_Ssd-01021	0	0	0	0	0	0	0	0	0	0	0	0	0	0	0	0	0	0	0	0	0	4.83676e-05	0	0	0	0	3.88629e-05	0	0	0	0	0	0	0	0	0.000192246	0	0.00037743	0	0	0	0	0	0	0.000439488	0.000742122	0.00174239	0	0.000167401
>SD_Ssd-13009	0.00332005	0	0	0.000839454	0	0.000109721	0	0.00130039	0	0.00509726	0.00518647	9.22254e-05	0	8.89363e-05	0	0.000182648	0.000625033	0	0.00351265	0.00793651	0	9.67352e-05	0	0.000140756	0	0.000393115	3.88629e-05	0.000344204	0	0	0.000196909	6.4288e-05	0.000711744	0	0	0.000512656	3.58423e-05	0	0.000285193	0.000265569	0	0	0	0	0.000109872	0	2.63999e-05	0.000132655	0
>SD_Ssd-00254	0	0	0	0	0	0	0	0	0	0	0	0	0	0	0	0	0	0	0	0	0	0	0	0	0	0	0	0	0	0	0	0	0	0	0	0	0.000286738	0	0.000627424	0	0.000454827	0	0.000212089	0.00998984	0	1.81005e-05	0	0	0
>SD_Ssd-01219	0	0	0	0	0	0	0	0	0	0	0	0	0	0	0	0	0	0	0	0	0.000277162	0.00130593	0.000878992	0.000492646	0.00030281	0.000280796	9.71572e-05	0.000688409	7.35402e-05	3.68759e-05	0.000196909	0.00276438	0.000305033	0	0.000143031	0.000448574	0.000179211	0.00106938	0	0	4.13479e-05	0	0.000159067	0	0	0	0	0.000309529	0
>SD_Ssd-01178	0	0	0	0	0	0	0	0	0	0	0	0	0	0	0	0	0	0	0	0	0	0	0	7.03779e-05	6.0562e-05	0.000280796	0	0	0.000367701	0	0	0	0.000915099	0	0.00078667	0.00192246	7.16846e-05	0.00062905	0.000285193	6.63922e-05	0	0.00296509	5.30223e-05	0	0.000329616	0	7.91996e-05	0.000972806	0.000223202
>SD_Ssd-25547	0	0	0	0	0	0	0	0	0	0	0	0	0	0	0	0	0	0	0	0	0.00152439	0	0.000117199	0.000211134	6.0562e-05	0	0.00155451	8.60511e-05	0	0.00837082	9.84543e-05	0.000578592	0	0	0	6.4082e-05	0.000286738	0	0.000114077	6.63922e-05	0.000330784	0	5.30223e-05	0	0.000164808	0	0	0.000353748	0
>SD_Ssd-01171	0	0	0	0	0	0	0	0	0	0	0	0	0	0	0	0	5.2086e-05	0	0	0.00036914	0.000184775	9.67352e-05	0.000175798	0.00133718	0.00030281	0.000954708	1.94314e-05	0.00129077	0.00125018	7.37518e-05	0	6.4288e-05	0.00132181	0	0.00257455	0.00128164	0.000215054	0.00050324	0.00039927	0.00112867	0	0	0.000265111	0	0.000219744	0	2.63999e-05	0.000795932	0.000446404
>SD_Ssd-25548	0	0	0	0	0	0	0	0	0	0	0	0.000184451	0	0	0	0	0	0	0	0	0.00175536	0	0.000410196	7.03779e-05	0	0.000112319	0.000582943	8.60511e-05	0.000220621	0.000184379	0.00113222	0.000385728	0	0	0	0.000128164	0.000322581	0.00012581	0.00039927	0	0.000124044	0	0.000159067	0	0.000219744	0.000108603	0.000184799	0.000221092	0.000334803
>SD_Ssd-25549	0.00354139	0	0.00100212	0.00262329	0.000126904	0	0.000476493	0	0.000179115	0.000208052	0.000987898	0.0054413	0	0.000444682	0.00070028	0.000821918	0.00156258	0.00109549	0.00110583	0.00036914	4.61936e-05	4.83676e-05	0.000175798	7.03779e-05	0	5.61593e-05	3.88629e-05	0	0	0.00062689	0.000295363	0.000192864	0	0	0	0.000128164	3.58423e-05	0	0	0	4.13479e-05	0	0	0	0.00027468	0.000144804	0	8.84369e-05	0.000279002
>SD_Ssd-12552	0	0	0	0	0	0	0	0	0	0	0	0	0	0	0	0	0	0	0	0	4.61936e-05	0.00116082	0.000996191	7.03779e-05	0.000484496	2.80796e-05	5.82943e-05	8.60511e-05	7.35402e-05	0.00110628	0.00034459	6.4288e-05	0	0	0	0.000128164	0.000322581	0.000691954	0	0	0	0	0	0	0	0	0	8.84369e-05	0.00111601
>SD_Ssd-25550	0	0	0	0	0	0	0	0	0	0	0	0	0	0	0	0	0	0	0	0	0	0	0.000527395	0.000140756	0	0	7.77257e-05	0	7.35402e-05	0	0	0	0	0	0	0	0.000107527	0.000566145	0.000228154	0	4.13479e-05	0	5.30223e-05	0	0.000164808	0.000108603	0.000976795	0.000309529	0.000948608
>SD_Ssd-25551	0	0	0	0	0	0	0	0	0	0	0	0	0	0	0	0	0	0	0	0	0.000692905	0	0.000820393	0.000914913	0.000726744	0.00513857	0	8.60511e-05	0.000514782	0.0010694	0.000393817	0.000707168	0	0	7.15154e-05	0	0.000107527	0.00025162	0	6.63922e-05	0	0.000191296	0	0	0	0	0	0	0.000167401
>SD_Ssd-13446	0	0.000479157	0.00400846	0	0.00266497	0.00164582	0	0.00260078	0	0.000104026	0.000617436	0.00322789	0	0.000622554	0.000127324	0.00374429	0.0041148	0.000182582	0.000910688	0.00175341	0	0	0	0	0	0	0	0.000430256	0	0	0	0.000192864	0	0	0.000357577	0.00108939	0	0	0	0.000929491	0	0	0	0	5.4936e-05	0	0	0.000221092	5.58005e-05
>SD_Ssd-25552	0	0	0	0	0	0	0	0	0	0	0	0	0	0	0	0	0	0	0	0	9.23873e-05	0	0	0	0	0	0	0	0	3.68759e-05	4.92271e-05	0	0	0.000294247	0	0	3.58423e-05	0.00012581	0.000912617	6.63922e-05	4.13479e-05	0	0.000106045	2.47887e-05	0	0.000832624	0.000131999	0.000132655	0
>SD_Ssd-00848	0	0	0	0	0.000126904	0	0	0	0.0035823	0	0	0	0	0	0	0.000273973	0	0	0	0.00036914	0	0	0	0	0.00060562	0.0012355	0	0.000172102	0	3.68759e-05	0	0.000128576	0.00589731	0	0	0.00192246	0.00114695	0.00144681	0.00125485	0.000331961	0	0.000286944	0	0	0.00109872	0	0.000343198	0.000707495	0.000167401
>SD_Ssd-13413	0.000442674	0	0.000668077	0.000104932	0	0.000329164	0.000476493	0	0.00268673	0.00468116	0.00191405	0.000830029	0	0.000889363	0.00248281	0.000821918	0.000364602	0.00127807	0.000195147	0	0	0.00304716	0	0.000211134	0	0.000112319	0	0.00258153	0.000220621	0.000147504	0.000196909	0	0	0	0	0.000192246	0.000107527	0.000566145	0	0	0	0	0	0	0	0	0	0	0
>SD_Ssd-00046	0	0	0	0	0	0	0	0	0	0	0	0	0	0	0	0	0	0	0	0	0.00050813	0	0	0.000281512	0.000121124	0.000112319	0.00116589	0	0	0.000110628	0	0.00135005	0	0.00122603	7.15154e-05	0	0.000537634	0	0.00114077	0	0.00111639	9.5648e-05	0.00291622	0	0.000384552	0	5.27997e-05	0.000530621	0
>SD_Ssd-25553	0	0	0	0	0	0	0	0	0	0	0	0	0	0	0	0	0	0	0	0	0	0.00125756	0.000410196	7.03779e-05	0	0	0	0.000172102	0	7.37518e-05	0	0	0	0.00215781	0.000500608	0.000128164	7.16846e-05	0.000943574	0.000171116	6.63922e-05	0	0.00047824	5.30223e-05	0	0	0	0	4.42184e-05	5.58005e-05
>SD_Ssd-12547	0	0	0	0	0	0	0	0	0	0	0	0	0	0	0	9.13242e-05	0	6.08606e-05	0	0	0	0.00019347	0.000644594	7.03779e-05	0.00405766	5.61593e-05	0.000485786	0	0	0.000147504	0.000886088	0.000450016	0	0	0.000143031	6.4082e-05	0.000609319	0.000566145	0	0.000730315	0	0.000286944	0	0	0	0	0	0.000132655	0.000781206
>SD_Ssd-12550	0	0	0	0	0	0	0	0	0	0	0	0	0	0	0	0	0	0	0	0	0	0	0	7.03779e-05	0	0	0	0	7.35402e-05	7.37518e-05	0	0.000192864	0	0	0	0	7.16846e-05	0	0	0	0	0.000286944	0	0	0	0	0	0	0.000558005
>SD_Ssd-25554	0	0	0	0	0	0	0	0	0	0	0	0	0	0	0	0	0	0	0	0	4.61936e-05	4.83676e-05	0.000527395	0.000492646	0	0	0.000116589	0	0.000882483	0.000848145	4.92271e-05	0	0	0.000147124	0.00114425	0.000128164	3.58423e-05	0	0.000114077	0	0	0.000191296	5.30223e-05	0	0.000219744	7.24021e-05	0.000211199	0.00057484	0.000111601
>SD_Ssd-11217	0	0	0	0	0	0	0	0	0	0	0	0	0	0	0	0	0	0	0	0	0.00161678	0	0.000292997	0.000281512	0	0.000112319	0.00102987	0.000172102	0.000661862	0.00206505	0.000196909	0.00096432	0	0	0	0	0.000537634	0	0	0	4.13479e-05	0.000382592	0.000159067	0	0.000604296	1.81005e-05	0.000237599	0.000265311	0.000111601
>SD_Ssd-00580	0.000442674	0	0	0.00304302	0	0	0.000317662	0	0	0.00728181	6.17436e-05	0	0	0	0	0	0	6.08606e-05	0.000130098	0	0	0	0	0.000492646	0	0	0	0	0	0.000110628	0.000295363	6.4288e-05	0.00203355	0.000735619	0	0.000192246	0.000250896	0	0	6.63922e-05	0.00169527	0.000382592	0.000265111	0	0	0	0.000316798	0.000176874	0
>SD_Ssd-12741	0	0	0	0	0	0	0	0	0	0	0	0	0	0	0	0	0	0	0	0	0	0	0	0	0	5.61593e-05	0.00322562	0	0.000220621	0	0	0	0	0	0.000429092	0.000128164	0.000537634	0.00207586	0.000855578	0	0.00020674	0.00124342	0.000212089	0	0.000219744	0	7.91996e-05	0.000397966	0.000558005
>SD_Ssd-25555	0.000442674	0	0.00167019	0.000314795	0.00228426	0	0.00222363	0	0	0	0.000308718	0.000184451	0	0.000622554	0	0.000365297	0	0.000426024	6.50491e-05	0.00092285	0	0	0.000703194	0	0.000423934	5.61593e-05	0	0.000946562	0	0.000110628	0.000196909	0	0.000508388	0.00348193	0	0	0.000250896	0	0	0.000132784	8.26959e-05	0.00105213	0	0	5.4936e-05	0	0	0	0
>SD_Ssd-01199	0	0	0	0	0	0	0	0	0	0	0	0	0	0	0	0	0	0	0	0	0	0	0.000175798	0.00112605	0.000545058	0	0	0	0	0	0	0	0.000203355	0	0.0009297	0.00134572	7.16846e-05	0.000943574	0	0.00292126	0	0	0	0	5.4936e-05	0	0.000158399	0.000132655	5.58005e-05
>SD_Ssd-15319	0	0	0	0	0	0	0	0	0	0.000208052	0	9.22254e-05	0	0	0.000127324	0	0	0	0	0	0	0.00353083	0.000117199	0.000140756	0.00102955	0.000421195	0	0.00077446	0.000367701	0.000331883	0.000147681	6.4288e-05	0	0	0	0	3.58423e-05	0.00050324	0	0	0	0	0	0	0	0	0	0.000132655	0.000111601
>SD_Ssd-00032	0	0	0	0	0	0	0	0	0	0	0	0	0	0	0	0	0	0	0	0	0	0	0	0	0	0	0	0	0	0	0	0	0	0	0	0	0	0	0	0	0	0	0	0	0.000988848	0	0.000501597	0.00402388	0.000334803
>SD_Ssd-00567	0	0	0	0	0	0	0	0	0	0	0	0	0	0	0	0	0	0	0	0	0.00212491	0	0	0.000422268	0	0.00325724	0.00081612	0	0	0	0.00157527	0	0	0.000147124	0	0	0.000107527	0	0.000342231	0	0.000620219	0	0.000636267	0	0.000494424	0	5.27997e-05	0	0
>SD_Ssd-13131	0.000442674	0	0	0.00125918	0	0	0.000952986	0	0	0	0	0	0	0	0	0	0	0.000243442	0	0	4.61936e-05	0	0.000761793	0.00035189	0.000121124	0.00160054	0.000330334	0.000430256	0.000588322	0.000442511	0.000787634	0.0032144	0.000101678	0.00039233	7.15154e-05	0.000192246	0.000179211	0.000188715	0	0	0.00020674	0.000382592	5.30223e-05	0	0	0	7.91996e-05	4.42184e-05	0
>SD_Ssd-12493	0	0	0	0	0	0	0	0	0	0	0	0	0	0	0	0	5.2086e-05	0	0	0	0	4.83676e-05	0.000585995	0.000281512	6.0562e-05	0	0.000213746	0	0.000735402	3.68759e-05	0	0.000128576	0	0	0	0	0	0.00012581	0	0	0	0	0	0	0	0	0	0.000619058	0.00552425
>SD_Ssd-16866	0	0	0	0	0	0	0	0	0	0	0	0	0	0	0	0	0	0	0	0	0	0	0.000117199	0.000140756	0	0.000336956	0	0	0.000514782	0	0	0.000257152	0	0	0.000500608	0	7.16846e-05	0.00213877	0	0	0	0	0	0	0	0	0	0	0.000669605
>SD_Ssd-25556	0	0	0	0	0	0	0	0	0	0	0	0	0	0	0	0	0	0	0	0	0	0	0	0	0	0	0.000213746	0	0	0	0	0	0	0	0	6.4082e-05	0.00189964	0	0	6.63922e-05	0.000124044	0.000191296	0.000265111	4.95774e-05	0	0.000144804	0.000131999	0	0.000279002
>SD_Ssd-00885	0	0	0	0	0	0	0.000158831	0	0	0	0	0	0	0	0	0.000273973	0	0.000426024	6.50491e-05	0	0	0.00207981	0.000996191	0.00035189	0.00090843	0.000926628	0	0.000172102	7.35402e-05	7.37518e-05	0.00113222	0.000450016	0.000101678	4.90412e-05	0.000715154	0	0	0.000314525	0	0.000331961	0	0	0	0	0	0.000126704	2.63999e-05	0	0
>SD_Ssd-01102	0	0	0	0	0	0	0	0	0	0	0	0	0	0	0	0	0	0	0	0	0	0	0	0	0	0	0.000660669	0	0.000367701	0	0	0	0	0	7.15154e-05	0.000576738	0	0.000817764	0	0.000730315	0	0.000573888	0.000212089	0	0.000933912	0	0	8.84369e-05	0.00111601
>SD_Ssd-21705	0	0	0	0	0	0	0	0	0	0	0	0	0	0	0	0	0	0	6.50491e-05	0	0	0	0.00164079	0.000774157	0.000484496	0.000870469	0.00139906	0.00146287	0.00014708	0.000516262	0.000738407	0.00096432	0.000203355	0.000147124	0	6.4082e-05	7.16846e-05	0	0	0	0.000124044	0	0	0	0	0	0	0	0
>SD_Ssd-12532	0.000221337	0	0	0	0	0	0	0	0	0	6.17436e-05	0	0	0	0	0	0	0	0	0	0	0.000773881	0.000292997	7.03779e-05	0.000121124	0.000112319	5.82943e-05	0	7.35402e-05	0	0	0	0	0	0	0	3.58423e-05	0.00025162	0	0	0	0.000191296	0	0	5.4936e-05	0	2.63999e-05	8.84369e-05	0.000390603
>SD_Ssd-25557	0	0	0	0	0	0	0	0	0	0	0	0	0	0	0	0	0	0	0	0	0	0	0	0	0	0	0	0	0	0	0	0	0	0	0	0	0	0	0	0	0	0	0	0	0	0	0	0	0
>SD_Ssd-25558	0	0	0	0	0	0.000438885	0.000476493	0	0	0.000104026	0	0	0	0	0	0	0.000625033	0.000608606	0	0	0	9.67352e-05	0	0.000633401	0	0	9.71572e-05	0	0.00544198	0	9.84543e-05	0	0	0	0	0	7.16846e-05	0.000314525	0	0	4.13479e-05	0	0.000106045	0	0	0.000217206	0.000105599	0	0
>SD_Ssd-25559	0	0	0	0	0	0	0	0	0	0	0	0	0	0	0	0	0	0	0	0	9.23873e-05	0.000290206	0.00134779	0.00035189	0	0.00075815	0.00219575	0	7.35402e-05	7.37518e-05	0	0	0	0	0	0	0.000179211	0	0.000285193	0	4.13479e-05	0.000191296	0.000106045	0	0	0	0	0.00110546	5.58005e-05
>SD_Ssd-12953	0	0	0	0	0	0	0	0	0	0	0	0	0	0	0	0	0	0	0	0	0.000277162	0	0.00134779	0.00161869	0	0.000308876	1.94314e-05	0	0.000808942	0.000516262	0.00221522	0.00102861	0	0	0.000143031	0	0	0.001321	0	0.000863099	0	9.5648e-05	0	0	0	0	0	0	0
>SD_Ssd-25560	0	0	0	0	0	0	0	0	0	0	0	0	0	0	0	0	0	0	0	0	0.000138581	0.0100121	0.000292997	0.000422268	0	0.000336956	0.00040806	8.60511e-05	0.00014708	0	0	0	0.000203355	0	0.000357577	0.000256328	0.000107527	0.00113229	0.000456308	0	0	9.5648e-05	0	0	0	0	2.63999e-05	0.000530621	0.000167401
>SD_Ssd-25561	0.000221337	0	0.000222692	0	0.000507614	0.000438885	0.00111182	0	0	0.000416103	0.00265498	0.0011067	0	0.00204554	0	0.00146119	0	0.0128416	0.00312236	0	0	0.00019347	0	0.000140756	6.0562e-05	2.80796e-05	0	0	0	0	0	0	0	0	0	0	0	6.2905e-05	0	0	0	0	0	0	0	0	0	0	0
>SD_Ssd-12539	0	0	0	0	0	0	0	0	0	0	0	0	0	0	0	0	0	0	0	0	4.61936e-05	0	0.000234398	0	0.00030281	0.000196557	0.000485786	0	0.00176497	0.000331883	0.000787634	0	0	0	0	6.4082e-05	7.16846e-05	0.00025162	0	0	0	0	0	0	0	0	5.27997e-05	0.000132655	0.00156241
>SD_Ssd-00488	0	0	0	0	0	0	0	0	0	0	0	0	0	0	0	0	0	0	0	0	0	0	5.85995e-05	0.000492646	0	0	9.71572e-05	0.000172102	0.00367701	0.000110628	0.00068918	0.00141434	0.000203355	0	0.000143031	0.000448574	0.000645161	0.000314525	5.70386e-05	0	0	0	5.30223e-05	0	0.000164808	1.81005e-05	0.000343198	8.84369e-05	0.000167401
>SD_Ssd-00793	0	0	0	0	0	0	0	0	0	0	0	0	0	0	0	0	0	0	0	0	0	0	0	0.000703779	0.000181686	0	0	0	0.000588322	0.000147504	0	0	0.00132181	0.000147124	0.000357577	0.00128164	0	0.000691954	0.000456308	0.0025893	0	9.5648e-05	0.0004772	0	0	0	0.000184799	0.000265311	0
>SD_Ssd-25562	0.000664011	0	0	0.000104932	0	0	0.000476493	0	0.000716461	0	0	0	0	0.000266809	0	0	0	0	0	9.2285e-05	0	0	0	0	0	0	0	0	0	0	0	0	0	4.90412e-05	0	0.000256328	0	0	5.70386e-05	0	0	0	0.000106045	0.000223098	0.000164808	0.00195486	0.000131999	0	0
>SD_Ssd-25563	0	0	0	0	0	0	0	0	0	0	0	0	0	0	0	0	0	0	0	0	0.00050813	0	0	0.000140756	0	0.000112319	1.94314e-05	0.000258153	0.00426533	0.000221255	0.000246136	0.000128576	0	0	0	0	0	0	0	0	0	0	5.30223e-05	0	0.000109872	0	0	4.42184e-05	0
>SD_Ssd-00660	0	0	0	0	0	0	0	0	0	0	0	0	0	0	0	0	0	0	0	0	4.61936e-05	9.67352e-05	0.000234398	0	0	0	0	8.60511e-05	0.000441241	7.37518e-05	0	6.4288e-05	0.000203355	0.000833701	0	0.00032041	0.000430108	0.00037743	0.000228154	0	0	0.000669536	0.000106045	0	0.000439488	0.00173765	0.000475197	0.000132655	0.000167401
>SD_Ssd-12594	0	0	0	0.000209864	0	0	0	0	0	0	0	9.22254e-05	0	0	0	0	0	0	0	0	0	0	0	0.0120346	0.00102955	0.000168478	0.000116589	0	0.000220621	7.37518e-05	0.000147681	0.00572163	0.000305033	0	0	0.000128164	0.000107527	6.2905e-05	0	0.000199177	0.000248088	9.5648e-05	5.30223e-05	0	0	0	0	8.84369e-05	0
>SD_Ssd-16919	0	9.58313e-05	0	0	0	0	0	0	0	0	0	0	0	0	0	0	0	0	0	0.00055371	0	9.67352e-05	0.000117199	0	0.000787306	0	1.94314e-05	0	0	0	0	0	0.00345704	0.00147124	0.00300365	0.00147389	0.000681004	0.00201296	5.70386e-05	0.000796707	0.000620219	0	0	0	0	0	0.000184799	0	0.000781206
>SD_Ssd-25564	0.00929615	0.00114998	0.0197083	0.000104932	0.000126904	0	0	0.00315809	8.95576e-05	0	6.17436e-05	9.22254e-05	0	0.000266809	0.00241915	0.000365297	0	0.000547745	0.00286216	9.2285e-05	0	0	0	0.000140756	6.0562e-05	0	0	0.000344204	0	0	0	0	0	0	0	0	3.58423e-05	0	0	0.000199177	0	0	0	0	0.000109872	0	0	0	0
>SD_Ssd-10336	0	0	0	0	0	0	0	0	0	0	0	0	0	0	0	0	0	0	0	0	0	9.67352e-05	0.000761793	0	0.000423934	2.80796e-05	0.000738395	0	0.00014708	0.000147504	0	0	0.000101678	0.00255014	0	6.4082e-05	0	0	0.000114077	0	0.000413479	0.000382592	0.000265111	0	5.4936e-05	1.81005e-05	0	0.000176874	0
>SD_Ssd-25565	0	0	0	0	0	0	0	0	0	0	0	0	0	0	0	0	0	0	0	0	0	0	0	0	0	0	0	0	0	0	0	0	0	0	0	0	0.000143369	0	0	0	0	0	0	0.00937012	0	0	0	0	0
>SD_Ssd-25566	0	0	0	0	0	0	0	0	0	0	0	0	0	0	0	0	0	0	0	0	0	0	0	0	0	0	0	0	0	0	0	0	0	0	0	0	0.000573477	0	0.000171116	0	4.13479e-05	0	0	0.00894871	0	0	0	0	0
>SD_Ssd-25567	0.00199203	0	0.000111346	0	0.00266497	0.00175554	0.00142948	0	0	0.000208052	0.00253149	0.000276676	0	0.00284596	0	0.00374429	0	0.00918995	0.00299226	0.00018457	0	0	0	0	0	5.61593e-05	0	0	0	0	0	0	0	0	0	0	0	0	0	0	0	0	0	0	0	0	0	0	0
>SD_Ssd-25568	0	0	0	0	0	0	0	0	0	0.0391137	0	0	0	0	0	0	0.000208344	0	0	0	0	0	0	0	0	0	0	0	0	0	0	0	0	0	0	0	0	0	0	0	0	0	0	0	0	0	0	0	0
>SD_Ssd-25569	0	0	0	0	0.000126904	0	0	0	0	0	0	0	0	0	0	0	0	0	0	0	0	0	0	0	0	0	1.94314e-05	0	0	0	0	6.4288e-05	0	0	0	0	0.000179211	0	0	0	0	0	0	0	0.000219744	1.81005e-05	0.000659996	8.84369e-05	0.000558005
>SD_Ssd-25570	0	0	0	0	0	0	0	0	0	0	0	0	0	0	0	0	0	0	0	0	0.000415743	0.00019347	0.00216818	0.000914913	0	0.000252717	7.77257e-05	0.000688409	0	0.000331883	0.000836861	0.00199293	0	0	0	0	0.000394265	0	5.70386e-05	0	4.13479e-05	0	0.000159067	0	0.00104378	5.43016e-05	0.000131999	0.000353748	5.58005e-05
>SD_Ssd-25571	0	0	0	0	0.000253807	0	0	0	0.000268673	0	0	0	0	0	0	0	0	0	0	0	0	0	0	0	0	0	0	0	0	0	0	6.4288e-05	0	0	0	0	0.000179211	0.000188715	0.00638832	0	0	0	0	0.00550309	5.4936e-05	1.81005e-05	0	0	0.000279002
>SD_Ssd-25572	0	0	0	0	0	0	0	0	0	0	0	0	0	0	0	0	5.2086e-05	0	0	0	0	0.00314389	0.000175798	0	0.000787306	5.61593e-05	7.77257e-05	0	7.35402e-05	0.000885021	0.000393817	0.000385728	0	0	0	0	0.000179211	6.2905e-05	0	0	0	0.000286944	0	0	0	0	0	0	0.000279002
>SD_Ssd-21282	0	0	0.00133615	0	0.000761421	0.000438885	0.000794155	0	0.00107469	0	0.000123487	0	0.00013574	0	0	0.00538813	0	0	0.000975737	0.00036914	4.61936e-05	0	5.85995e-05	0	0.000484496	0.000421195	5.82943e-05	0	7.35402e-05	0.000184379	4.92271e-05	6.4288e-05	0	4.90412e-05	0	0.000128164	3.58423e-05	6.2905e-05	0.000228154	0.000863099	0	0.00105213	0	0	0	0	0	0	0
>SD_Ssd-25573	0.000221337	0.000287494	0.000556731	0.000104932	0	0.00241387	0.000317662	0	0.0130754	0	6.17436e-05	0.000184451	0	0.0029349	0.00369239	0	0	0.00511229	0.000390295	0.00018457	0	0	0	0	0	2.80796e-05	5.82943e-05	0	0	0	0	0	0	0	0	0	3.58423e-05	0	0	0	0	9.5648e-05	0	0	0	0	0	0	0
>SD_Ssd-12783	0	0	0	0	0	0	0	0	0	0	0	0	0	0	0	0	0	0	0	0	0	0	0.000527395	0.000140756	0	0	7.77257e-05	0	7.35402e-05	0	0	0.000257152	0.000203355	0	0	0	0	0.00150972	0.00039927	0	4.13479e-05	0	0	0	0	5.43016e-05	0	0.00084015	0.000111601
>SD_Ssd-01188	0	0	0	0	0	0	0	0	0	0	0	0	0	0	0	0	0	0	0	0.00036914	4.61936e-05	0	0.000410196	0.000703779	0.000423934	0.000365035	3.88629e-05	8.60511e-05	0.00014708	7.37518e-05	0	0.000192864	0.00193188	0	0.000572123	0.00134572	0.000215054	0.00012581	5.70386e-05	0.000331961	0	0.000286944	0	0	0.000329616	3.62011e-05	0.000395998	0.000619058	0.000167401
>SD_Ssd-21349	0	0	0	0	0	0	0	0	0	0	0	0	0	0	0	0	0	0	0	0	0	0	0.000175798	7.03779e-05	0.00151405	0.000196557	0	0	0	0	0	6.4288e-05	0.000508388	0	0.000715154	0.00108939	0	0.00100648	0	0.00152702	0	0	0	0	0	0	0	0	0
>SD_Ssd-25574	0	0	0	0	0	0	0	0	0	0	0	0	0	0	0	0	0	0	6.50491e-05	0	0	0	0	0	0	0	0	0	0	0	0	0	0	0	0	0	0.0009319	0	5.70386e-05	0	0.000124044	0	0	0.00840336	0	0	0	0	0
>SD_Ssd-12696	0	0	0.000556731	0.000839454	0.000253807	0	0	0	8.95576e-05	0.000208052	0.000246975	0	0.00013574	0.000177873	0.000636618	0	5.2086e-05	0.000243442	0.000195147	0	0.000230968	0.000918984	0.000410196	0	6.0562e-05	5.61593e-05	0.000466354	0.000344204	0	0.00118003	0.001083	0.00096432	0	0	0	0	0.000179211	6.2905e-05	0.000171116	0	0.000124044	0.000573888	0	0	0.000164808	0.000126704	2.63999e-05	8.84369e-05	0.000279002
>SD_Ssd-01251	0	0	0.0014475	0	0.000126904	0.000219443	0	0	0	0	0.000123487	0	0.00013574	0	6.36618e-05	9.13242e-05	0	0.000121721	0	0	0	0.000338573	0.000292997	0.000211134	0.00030281	0.00210597	0	0.000344204	0.000441241	0	0	0	0.000101678	9.80825e-05	0	0.000256328	7.16846e-05	0.00113229	0.000285193	0	0.000124044	0.000286944	0.000106045	0	0	1.81005e-05	0	4.42184e-05	5.58005e-05
>SD_Ssd-01279	0	0	0	0	0	0	0	0	0	0	0	0	0	0	0	0	0	0	0	0	0	0	0	0	0	0	0	0	0	0	0	0	0.000406711	0.00544358	0.00107273	0	0	6.2905e-05	0	0	8.26959e-05	0	0	0	0	0	0	0	0
>SD_Ssd-21253	0	0	0	0.000104932	0	0.0030722	0.00365311	0	0.000268673	0	0.00827365	0	0	0.000355745	0	0	0	0	0.000195147	0	0	0	0	0	0	2.80796e-05	0	0	0	3.68759e-05	4.92271e-05	0	0	0	0	0.00102531	0.000107527	0	0	0.000398353	0.000248088	0.00793879	0	0	0	0	0	0	0
>SD_Ssd-12484	0	0	0	0	0	0	0	0	0	0	0	0	0	0	0	0	0	0	0	0	0	0	0	0	0	0	0	0	0	0	0	0	0	0	0	6.4082e-05	0.00046595	0	0.000513347	0	0.000248088	0	0.000265111	0.000347041	0	0.000362011	0.000211199	0.000176874	0.000390603
>SD_Ssd-01173	0	0	0	0	0	0	0	0	0	0	0	0	0	0	0	0	0	0	0	0	0	0	0	0	0	0	3.88629e-05	0	0	3.68759e-05	0	0	0	0	0	0	3.58423e-05	0.00012581	0	0	0	0	0	0	0	7.24021e-05	0	0	0.000502204
>SD_Ssd-01120	0	0	0.000445385	0	0	0.0150318	0	0	0	0	0	0	0.00013574	0.000177873	0	0.000273973	0	0	0	0.00036914	0	0	0	0	0	0	0	0	0	0.000221255	0	0	0	9.80825e-05	0	0	0	0	0	0	0	0.00162602	5.30223e-05	0	0.00225238	1.81005e-05	0	0	0.000223202
>SD_Ssd-01144	0	0	0	0	0.000253807	0	0	0.00074308	0	0	0	0.000276676	0	0	0	0	0.000312516	0	0	0	0	0.000822249	0	0	0.00187742	2.80796e-05	0.000194314	0	0	0.00140128	9.84543e-05	0	0	0.000539454	0.000429092	0.000128164	0.000394265	0.000880669	5.70386e-05	0.000199177	4.13479e-05	0	0	0	5.4936e-05	0	0	0.000132655	0.00117181
>SD_Ssd-00670	0	0	0	0	0	0	0	0	0	0	0	0	0	0	0	0	0	0	0	0	0.000415743	0	0.000468796	0.000422268	0.000363372	8.42389e-05	0	0.000430256	0	0.000110628	0.00034459	0.000771456	0.000406711	0	0.00114425	0.00032041	0.000537634	0	0.00079854	0.00497942	0	0.000669536	0.000318134	0	0	0	0	8.84369e-05	0.000390603
>SD_Ssd-12689	0	0	0	0	0	0	0	0	0	0	0	0	0	0	0	9.13242e-05	0	0	0	0	0	0.00169287	0.000117199	0	0.000726744	0	0.000330334	0.000688409	0.000808942	0.000516262	0.000984543	0	0	9.80825e-05	0.000143031	0.000192246	0.000143369	0.00062905	0	0	0	0.000191296	0	0	0	0	0	0.000132655	0.00117181
>SD_Ssd-13801	0	0.00287494	0	0.000944386	0.0147208	0	0.000158831	0	0	0	0	0	0	0.000444682	0	0	0	0.00127807	0	0.00627538	0	0	0.000175798	0.00175945	0.000363372	0	0	8.60511e-05	0	0	0	6.4288e-05	0	0	0	0.000192246	0	0.000188715	0	0.00112867	0	0	0	0	0	0	0	0	0
>SD_Ssd-01230	0	0	0	0	0	0	0	0	0	0	0	0	0	0	0	0	0	0	0	0	0	0	0	0.00035189	0.00030281	5.61593e-05	0	0	7.35402e-05	0.000110628	0	0.000257152	0.000203355	0	0.000643639	0.00108939	0.000250896	0.00025162	0	0.00663922	0	0.000860832	5.30223e-05	0	0	0	0	0.000309529	0.000111601
>SD_Ssd-13464	0	0	0	0	0.000253807	0	0	0	0	0	0	9.22254e-05	0	0	0	0	0	0	0	0	0.000138581	0.00019347	5.85995e-05	0	0.000545058	0.000196557	0.000233177	0.000430256	0.00132372	0.00103252	0.00137836	0.00147862	0	0	0.000500608	0	0.000358423	0	0	0.000132784	4.13479e-05	0.000191296	0	0	0	0	5.27997e-05	4.42184e-05	0.000111601
>SD_Ssd-13273	0	0	0	0	0	0	0	0	0	0	0	0	0	0	0	0	0	0	0	0	0.000646711	0	0	0.000844535	0.000181686	0.00446466	0.000913278	0	0	0.000405635	0.000147681	6.4288e-05	0	4.90412e-05	0	0	3.58423e-05	0	5.70386e-05	0	0.000372131	9.5648e-05	0	0	0	0	0	0.000132655	0
>SD_Ssd-25575	0	0.000287494	0	0.000314795	0	0	0	0	0.000268673	0.000728181	0	0	0.000542962	8.89363e-05	0.000254647	0.000456621	0.00109381	0	6.50491e-05	0.00101513	0.000184775	0.000241838	0.000175798	0	6.0562e-05	0.000308876	0.000155451	0.000172102	0.00014708	0.000184379	0.00034459	0.00032144	0.000203355	0.00186357	0.000286062	0.00134572	0.00046595	0.00012581	0.00039927	6.63922e-05	8.26959e-05	0.000573888	0.000371156	0	5.4936e-05	0.000380111	0.000290398	4.42184e-05	0
>SD_Ssd-15322	0	0	0.000111346	0	0	0	0.000158831	0	8.95576e-05	0	0	0	0	0	0	0	0	6.08606e-05	0	0	0	0	0.00140639	7.03779e-05	0.00224079	0	0	0.00266758	0	0	0.00172295	0.0123433	0	0	0	0	7.16846e-05	0	0	0	4.13479e-05	0	0	0	0	0	0	0	0
>SD_Ssd-00687	0	0	0	0	0	0	0	0	0	0	0	0	0	0	0	0	0	0	0	0	0.000369549	0	0.00140639	0.000211134	0	0	0.000874415	0.000172102	0	0.00114315	9.84543e-05	0.00102861	0.000101678	0	0	0	0.00164875	0	0.00039927	0.000132784	0.000124044	0.00047824	0.000530223	0	0	0	0	0.000132655	5.58005e-05
>SD_Ssd-12664	0	0	0	0	0	0	0	0	0	0	0	0	0	0	0	0	0	0	0	0	0.000230968	4.83676e-05	0	0	0	0	7.77257e-05	0	0	0	0	0.000128576	0	0	0	6.4082e-05	0.000179211	0.000188715	0	0	0	0.000191296	5.30223e-05	0	0.000219744	0.000108603	0.000923995	0.000309529	0.000390603
>SD_Ssd-12808	0	0	0	0	0	0	0	0	0	0	0	0	0	0	0	0	0	0	0	0	0	0	0.000292997	0	0.00411822	0	0	0	0	0	0	0	0.0102694	0	0.000143031	0.00205062	0.000716846	0	0	0.00351879	0	0	0	0	0	0	0	0	0
>SD_Ssd-00245	0	0	0	0	0	0	0	0	0	0	0	0	0	0	0	0	0	0	0	0	0.000230968	0.000483676	0.000234398	0.000281512	0.00109012	2.80796e-05	0.000116589	0.000172102	0.00014708	0.00110628	0.00142759	6.4288e-05	0	0	0	0.000128164	7.16846e-05	0.000314525	0.000114077	0.000663922	0	0	0	0	0	0	0	0	0.000669605
>SD_Ssd-22553	0	0.000383325	0.00378577	0	0.0120558	0.000109721	0	0.00037154	0.00205982	0	0	0	0	0.00133404	0	0.00210046	0.00026043	0	6.50491e-05	0	0	0	0.000117199	0.000563023	0.000181686	0	0	0.000688409	0	0	4.92271e-05	0	0	0	0.000643639	0.00173021	0	6.2905e-05	0	0.00165981	0	0	0	0	0.000164808	0	0	8.84369e-05	0.000223202
>SD_Ssd-22333	0	0	0	0	0	0.000109721	0	0	0	0	0	0	0	0.000355745	0	0	0	0	0	0	0.00138581	0	0.000644594	0.000633401	0.000484496	0.00103895	0.000505217	0	7.35402e-05	0.00169629	0.001083	0.00064288	0	0.00132411	0	0.000128164	0.000286738	0.00213877	0.000855578	0.00106228	0.000124044	0.000573888	0.000212089	0	0	0	0	0	0
>SD_Ssd-25576	0	0	0	0	0	0	0	0	0	0	0	0	0	0	0	0	0	0	0	0	0	0	0	0	0	0	0	0	0	0	0	0	0	0	0	0	0	0	0	0	0	0	0	0.00882477	0	0	0	0	0
>SD_Ssd-25577	0	0	0	0	0	0	0	0	0	0	0	0	0	0	0	0	0	0	0	0	0	0	0	0	0	0	0	0	0	0	0	0	0.000305033	0	0	0	7.16846e-05	0	0	0	0.00363862	0	5.30223e-05	0.000892392	0.00955886	0	0.000211199	0.000442184	5.58005e-05
>SD_Ssd-01097	0	0	0	0	0	0	0	0	0	0	0	0	0	0	0	0	0	0	0	0	0	0	0	0.000281512	0	0	0	0	0	0	0	0	0.000305033	0	0	0	0	0	0	0	0	0	0	0	0.000878976	0	0.000184799	8.84369e-05	0.000167401
>SD_Ssd-20405	0.00221337	0	0	0.0118573	0	0.000109721	0.000635324	0.0133754	0.000268673	0.0036409	0.00166708	0	0	0	0.000127324	0.00283105	0	0.00298217	6.50491e-05	0	0	0	0	0	0	0	0	0	0	0	0	0	0	0	0	0	7.16846e-05	0	0	0	0	0	0	9.91547e-05	0	0	0	0	0
>SD_Ssd-25578	0	0	0	0	0	0	0	0	0	0	0	0	0	0	0	0	0	0	0	0	0	0	0	0	0	0	0	0	0	0	0	0	0.000203355	0	0	0	3.58423e-05	0	0.000285193	0	0.00194335	0	0	0.00121465	0.00862495	0	0.000316798	0.000486403	0
>SD_Ssd-00611	0.00486941	0	0	0	0	0	0	0	0.000985133	0.000624155	0.000370462	0	0	0	0	0	0	0	0	0	4.61936e-05	0	0	0	0.000968992	0	0	0	0.000367701	3.68759e-05	4.92271e-05	0	0.000406711	0	0.000286062	6.4082e-05	3.58423e-05	0.00025162	0.000114077	0.000398353	0.000289436	0.00047824	0.000795334	0	0.000109872	5.43016e-05	0	0	0
>SD_Ssd-17117	0	0	0	0	0	0	0	0	0	0	0	0	0	0	0	0	0	0	0	0	0	9.67352e-05	0.000175798	0	0.000363372	5.61593e-05	5.82943e-05	0	0	0	0.000295363	6.4288e-05	0	0	0	0	0	0.00100648	0	0	0	0	0	0	0	0	0	4.42184e-05	0
>SD_Ssd-25579	0	0	0	0.000209864	0	0	0	0	0	0	0.000246975	0	0	0	0	0	0.000156258	0	0	0.000461425	0.000277162	0.000290206	0.000175798	7.03779e-05	0.00030281	0.000505433	0	0.00137682	0.00132372	0.000700642	0.001083	0.000578592	0.000813421	0	0.000214546	0.00032041	0.000107527	0.00012581	5.70386e-05	0.00391714	0	0.00133907	5.30223e-05	0	0	0	0	4.42184e-05	0.000502204
>SD_Ssd-00207	0	0	0	0	0	0	0	0	0	0	0	0	0	0	0	0	0	0	0	0	0.000277162	0.000338573	0.000468796	0.00035189	0.00030281	0	0	0	0	0	0.000295363	0.00032144	0	0	0.000715154	0	0	0.000314525	5.70386e-05	0	0	0	0	0	0.000219744	0	2.63999e-05	0.000353748	0.000223202
>SD_Ssd-01254	0	0	0	0	0	0	0	0	0	0	0	0	0	0	0	0	0	0	0	0	0	0	0.000996191	0	0.0017563	0	0	0	0	0	0	0	0	0	0.00178789	6.4082e-05	0.000250896	0	0	0	0	0	0	0	0	0	0	4.42184e-05	0.000279002
>SD_Ssd-14256	0.000221337	0	0	0	0	0	0	0	0	0	0	0	0	0.000177873	0	0	0	0	0	0	0	0	0	0	0	5.61593e-05	0	0	0.00014708	0	0	0	0.000101678	0	0.000429092	0.000256328	0.000250896	0	0.000228154	0.000199177	4.13479e-05	0.00133907	0.00281018	0	5.4936e-05	0	2.63999e-05	0	0
>SD_Ssd-21374	0	0.0015333	0.000111346	0	0	0.000987492	0	0.00018577	0	0	0	0	0	0	0	0	0.000104172	0	0	0	0	0.00807739	5.85995e-05	0	0	0.00233061	0	0	0	0	0	0	0.000101678	0.000147124	0.000858185	0	0	0.00188715	0	0	0	0	0	0	0	0	0	0	0
>SD_Ssd-12823	0	0	0	0	0	0	0	0	0	0	0	0	0	0	0	0	0	0	0	0	0	4.83676e-05	0.000117199	0	0	0	7.77257e-05	0	0.00205913	0	0	0	0	0	0	0	0	0.00025162	0	0	0	0	0	0	0.000219744	0.000362011	0.000158399	0.00114968	0.000223202
>SD_Ssd-13068	0	0	0.000222692	0	0.000253807	0.00175554	0.000158831	0	0	0	0.000185231	0	0	0	0	0.000547945	0	0	0	0.00073828	0	0	0.000117199	0.000914913	0.00102955	0	0	0	0.000367701	0	0	0	0.000406711	0	0.000357577	0.00384492	0.000179211	0.000188715	0.000171116	0.00756872	0	0.000382592	0	0	0.000109872	0	5.27997e-05	0.000265311	5.58005e-05
>SD_Ssd-25580	0	0	0	0	0	0	0	0	0	0	0	0	0	0	0	0	0	0	0	0.00073828	0	9.67352e-05	0.000410196	0.000211134	0.000726744	0	0	0	0.000220621	0	0	0.000128576	0.00254194	0	0.00593578	0.00153797	7.16846e-05	0.00220167	0.000684463	0	4.13479e-05	0	0	0	0	0	0	0	0
>SD_Ssd-25581	0	0	0	0	0	0	0	0	0	0	0	0	0	0	0	0	0	0	0	0	0.000184775	0	0	0	0	0	1.94314e-05	0	0	3.68759e-05	0	6.4288e-05	0	0	0	0.000128164	3.58423e-05	0	5.70386e-05	0	0	0	5.30223e-05	0	0.000329616	5.43016e-05	0.000897595	0.000397966	0.000223202
>SD_Ssd-25582	0.000221337	0.00814566	0.000334039	0.000734523	0	0	0	0.00018577	0.00152248	0.000208052	0.000308718	0	0.00149315	0.000177873	0.0091673	0	0.00203136	0.000426024	0	0	0	0	5.85995e-05	0	0	0	0	0.000430256	0	0	9.84543e-05	0	0	0	0	0	0	0	0	0	0	0	0	0	0	0	0	0	0
>SD_Ssd-21652	0	0.0162913	0.0014475	0.000629591	0	0.000109721	0	0.00315809	0.000447788	0	0	0.0054413	0	0.000444682	6.36618e-05	9.13242e-05	0.00265639	0.000121721	0.000325246	0	0	0	0.000117199	0	0	0	0	0.000344204	0	3.68759e-05	0	0	0	0	0	0	0	0	0	6.63922e-05	0	0	0	0	0	0	0	0	0
>SD_Ssd-25583	0.000442674	0	0	0.000104932	0.000253807	0.000438885	0.000158831	0	0	0.00114428	0.00432205	9.22254e-05	0	0.000622554	0	0.00219178	5.2086e-05	0.00858134	0.0038379	0	0	0	0	0	6.0562e-05	0	0.000233177	0	0	7.37518e-05	0	0.000128576	0	0	0	0	3.58423e-05	0	0	0	0	0	0	0	0	0	0	0	0
>SD_Ssd-25584	0	0	0	0	0	0	0	0	0	0	0	0	0	0	0	0	0	0	0	0	0	0	0	0	0	0	1.94314e-05	0	0	0	0.000246136	6.4288e-05	0	0.00416851	0.000715154	0.00102531	0.000250896	0.000188715	0.000741501	0.000331961	0	9.5648e-05	5.30223e-05	0	0.000109872	7.24021e-05	0	4.42184e-05	0.000111601
>SD_Ssd-00128	0	0	0	0	0	0	0	0	0	0	0	0	0	0	0	0	0	0	0	0	0	0	0.000410196	0	0	0	0	0.00301179	0	0	9.84543e-05	0	0.000711744	9.80825e-05	0	0.000384492	0.00336918	0.00264201	0.000285193	0.000398353	0.0010337	0.00439981	0.000583245	0	0	0	2.63999e-05	8.84369e-05	0
>SD_Ssd-00778	0	0	0	0	0	0	0	0	0	0	0	0	0	0	0	0	5.2086e-05	0	0	0	0.00138581	0	0.00199238	0.0012668	0	0.000589672	9.71572e-05	0.000258153	0.000808942	0.000553138	0.00132913	0.000771456	0	0	0.000214546	0.000448574	0	0.00025162	5.70386e-05	6.63922e-05	0	0	5.30223e-05	0	0	0	0	0.000176874	0
>SD_Ssd-25585	0	0	0	0	0	0	0	0	0	0	0	0	0	0	0	0	0	0	0	0	0	0	0	0	0	0	0	0	0	0	0	0	0	0	0	0	0	0	0	0	0	0	5.30223e-05	0	0.000164808	0.00276938	0.000290398	0	5.58005e-05
>SD_Ssd-01305	0	0	0.000222692	0	0	0	0.000317662	0	0	0	0	0	0	0	0	0	0	0.000304303	0	0.00018457	0	0.000386941	0.00234398	0	0.000726744	0.000224637	3.88629e-05	0.000172102	0	0	9.84543e-05	0	0	0.00112795	0	0	7.16846e-05	0	0.000456308	0	0.000413479	0	5.30223e-05	0	0	3.62011e-05	5.27997e-05	0	0.000111601
>SD_Ssd-21254	0.00132802	0	0	0	0	0	0	0.00668772	0	0.0036409	0.00123487	0.000276676	0	0	0.0116501	0	0.000468774	0.00158237	0.00110583	0	0	0	0	0	0	0	0	0	0	0	0	0	0	0	0	0	0	0	0	0	0	0	0	0	0	0	0	0	0
>SD_Ssd-25586	0	0	0.000111346	0	0	0	0	0	0	0	0	0	0	0	0	0	0	0	0	0	0	0	0.000468796	0.000140756	6.0562e-05	0.0015163	0	0	0.000735402	0	0.000492271	6.4288e-05	0.000101678	0.000147124	0.000286062	0	0	0.00012581	0	6.63922e-05	0	0.000286944	0.000106045	0	0	0	0	4.42184e-05	0
>SD_Ssd-14694	0	0	0.000111346	0	0	0	0	0	0	0	0	0	0	0	0	0	0	0	0	0	4.61936e-05	0	0.000117199	0.000211134	0	0.000336956	5.82943e-05	0.000172102	0.000735402	0.000848145	0	0.000128576	0.000406711	0	7.15154e-05	0.000512656	7.16846e-05	0.00050324	0.000342231	0.000199177	4.13479e-05	0.000765184	0.000318134	0	0.000604296	0	0.000158399	0.000309529	5.58005e-05
>SD_Ssd-25587	0	0	0.00478789	0	0.000253807	0.000329164	0.000635324	0	0	0	0	0	0	0.000266809	0.0148332	0.000273973	0	0	0.00123593	0	0	0	0	7.03779e-05	0.000242248	0	0	0.00154892	0	0	0	0	0	0	0	0	0	0	0	0	0	0	0	0	0	0	2.63999e-05	0.000221092	0
>SD_Ssd-01082	0	0	0	0	0	0	0	0	0	0	0	0	0	0	0	0	0	0	0	0	0	0	0	0	0	0	0	0	0	0	0	0	0.000203355	0	0	0	0	0.000440335	0.000969655	0	0	0.00353898	0	0	0.000604296	0	0	0.000707495	0.000781206
>SD_Ssd-25588	0	0	0	0	0	0	0	0	0	0	0	0	0	0	0	0	0	0	0	0	0.000138581	0	0	7.03779e-05	0.000181686	0.00073007	0.000155451	0.000172102	0.000588322	0	4.92271e-05	0	0.000203355	0	0.000643639	0	0.000430108	0.00012581	0.000456308	0.000464746	0.000744263	0.000382592	0.000371156	0	0.00027468	0.000108603	0.000263999	0.000530621	0.000167401
>SD_Ssd-25589	0.000442674	0.000287494	0	0.000209864	0	0	0	0	0.000268673	0.000104026	0.000123487	0.00156783	0	0.000533618	0.000891266	0.000273973	0.000104172	0	0.000390295	0	0.000323356	4.83676e-05	0.000175798	0	0	0.000196557	0	0	0	0.000110628	0.000590726	0.000257152	0	0	0	0.000256328	0	0	0.000285193	0	0	0.000191296	0	0	0.000659232	0	2.63999e-05	0.000486403	0.000111601
>SD_Ssd-01161	0	0	0	0	0	0	0	0	0	0	0	0	0	0	0	0	0	0	0	0	0	0	5.85995e-05	0	0	0.0017971	0	0	0	0	9.84543e-05	6.4288e-05	0.00162684	0	7.15154e-05	0.0014098	0.00258065	0.000754859	0.000456308	0.000132784	0.000372131	0.000573888	0.000583245	0	0	0	5.27997e-05	0.000176874	0.000334803
>SD_Ssd-25590	0.00110668	0.00412075	0.000556731	0.00451207	0.000126904	0	0	0.00074308	0.0029554	0.000104026	0.0033959	0	0.000407221	0.000177873	0.000190985	0.0030137	0.0015105	0.000973769	0.00110583	0.00055371	0	0	0	7.03779e-05	0.000121124	0	1.94314e-05	8.60511e-05	0	7.37518e-05	4.92271e-05	0.000385728	0	0	0	0.000192246	0	0	0	6.63922e-05	0	0	0	0	0	0	0	0	0
>SD_Ssd-01156	0	0	0	0	0	0	0	0	0	0	0	0	0	0	0	0	0	0	0	0	0	0	0	0	6.0562e-05	0	0	0.000430256	0	0	0	6.4288e-05	0.000305033	0.0016674	0.000214546	0.000833066	0.000107527	0.00025162	0	0.00756872	0	9.5648e-05	0	0	0	0	0	0.000132655	0.000446404
>SD_Ssd-25591	0	0.00939147	0.000779423	0.000209864	0.000507614	0.000219443	0.000317662	0.00018577	0.00035823	0	0.000432205	0	0	0.000266809	0	0.000547945	0.000364602	0.000426024	0.00071554	0.000276855	4.61936e-05	0.000386941	0.000175798	7.03779e-05	0	0	0	0	0	0.000110628	0	0	0	0	0.000143031	0.00032041	7.16846e-05	0.00012581	0	0.000464746	0	0	0	0	5.4936e-05	0	2.63999e-05	0.000176874	5.58005e-05
>SD_Ssd-00711	0	0	0	0	0	0	0	0	0	0	0	0	0	0	0	0	0	0	0	0	0	0	0	0	0	0	0	0	0	0	0	0	0.000406711	0	0.000286062	0.00115348	3.58423e-05	0.000566145	0.000114077	0.000265569	0	0.000669536	0.00318134	0	0.000164808	0	0	0.000309529	0.000558005
>SD_Ssd-01088	0	0	0	0	0	0	0	0	0	0.000208052	0	0	0	0	6.36618e-05	0	0	6.08606e-05	0.000130098	0	4.61936e-05	0	5.85995e-05	0.000140756	0.000121124	5.61593e-05	0.000194314	0	0	0.000258131	0.000246136	0.000192864	0.000610066	0	0	0.000448574	0.000107527	0	0	0	4.13479e-05	9.5648e-05	0.000265111	0	0.000933912	0.000199106	0.000422398	0.00101702	0.00223202
>SD_Ssd-01123	0	0	0	0	0	0	0	0	0	0	0	0	0	0	0	0	0.00104172	0	0	0	0.000277162	0.000290206	0	0	0	0.000112319	0.000310903	0	0	3.68759e-05	0	0	0.000101678	0	0	0	0.000358423	0.000691954	0.000285193	0	0.00128179	0	0.000371156	0	0.00181289	0	0.000105599	0.000265311	0.000446404
>SD_Ssd-21311	0.000442674	0.000287494	0.00122481	0.00115425	0.000634518	0	0.000476493	0.00055731	0.000447788	0	0	0	0	0.000355745	0	0.00109589	0	0.000182582	0	9.2285e-05	0	0	0.000644594	0.000633401	0.0025436	0	0	0.000516307	0	0.000147504	9.84543e-05	0.000514304	0.000508388	0	0.00078667	0.000256328	0.000322581	0.000440335	0	0.00444828	0	0	0	0	0	0	0.000105599	4.42184e-05	5.58005e-05
>SD_Ssd-25592	0	0.00124581	0.000890769	0.000104932	0.000126904	0.000219443	0.00111182	0	0.00600036	0	0.00191405	0.000737803	0	0.00160085	0.00203718	0.00292237	5.2086e-05	0.000791187	0.00071554	9.2285e-05	0	4.83676e-05	0	0.00035189	0	0.000224637	0	0.00292574	0	0	0	0	0.000203355	0	0	0.000256328	0	0.000188715	0	0	0	0	0	0	0.000109872	0	0	0	0
>SD_Ssd-00168	0	0	0	0	0	0	0	0	0	0	0	0	0	0	0	0	0	0	0	0	0	0	0	0	0	0	0	0	0	0	0	0	0.000508388	4.90412e-05	0	0	0.00046595	0	0	0	0.00219144	0	0.000424178	0.0050321	0	0	7.91996e-05	0	0
>SD_Ssd-20064	0	0	0	0	0	0	0	0	0	0	0	0	0	0	0	0	0	0	0	0	0	0	0	7.03779e-05	0	0	0	0.0038723	0	0.000405635	9.84543e-05	0.00340726	0.00355872	0	0.000572123	0.00416533	0	0	0	0.00185898	0	0.00172166	0	0	0	0	0	0	0
>SD_Ssd-13357	0	0	0	0	0	0	0	0	0	0	0	0	0	0	0	0	0	0	0	0	0	0	0.000527395	0	0	0.00146014	0.000291472	0.000688409	0.00617738	0.000516262	0.000196909	6.4288e-05	0.000101678	0	7.15154e-05	0.00032041	0.000215054	6.2905e-05	0.000114077	0	0	0.000286944	5.30223e-05	0	0.000329616	0	2.63999e-05	0.000265311	0
>SD_Ssd-25593	0	0	0	0	0	0	0	0	0	0	0	0	0	0	0	0	0	0	0	0	0	0	0	0	0	0	0	0	7.35402e-05	0	0	0	0	0	0	0	3.58423e-05	6.2905e-05	0	0	0	0	0	0	0.000164808	0.000108603	0.000263999	0.000132655	0.000502204
>SD_Ssd-00009	0	0	0	0	0	0	0	0	0	0	0	0	0	0	0	0	0	0	0	0	0	0	0	0	0	0	0	0	0	0	0	0	0	4.90412e-05	0	0.00275553	0.000609319	0	0.00245266	0	0.00694645	0	0	0.000421408	0	0.000108603	2.63999e-05	0	5.58005e-05
>SD_Ssd-01262	0	0	0	0	0	0	0	0	0	0	0	0	0	0	0	0	0	0	0	0	0	0	0	0	0	0	0	0	0	0	0	0	0	0	0.00357577	0.00108939	0	0.00289363	0	0	0	0	0.000106045	0	0	0	0.000527997	0.000309529	0.000279002
>SD_Ssd-22585	0	0	0	0	0.000253807	0	0	0	0	0	0	0	0	0	0	0	0	0	0	0.000461425	0	0.000967352	0.000644594	0.000633401	0.00145349	0.00120742	0	0.000602358	0.00367701	0	0	6.4288e-05	0.000305033	0	0.00286062	0.000512656	0	0.000440335	0	0.0017262	0	0.000191296	0	0	0	0	0	0	0
>SD_Ssd-25594	0	0	0	0	0	0	0.000158831	0	0	0	0.0150654	0	0	0	0	0.00420091	0.000416688	0	0	0.000645995	0	0	5.85995e-05	0	0	0	0	0.000516307	0	0	9.84543e-05	0	0	0	0	0	0	0	0	0	0	0	0	0	0	0	0	0	0
>SD_Ssd-25595	0	0	0	0	0	0	0	0	0	0	0	0	0	0	0	0	0	0	0	0	4.61936e-05	0	0.000703194	0	0.000181686	0.000421195	0.00101043	0	0.00014708	0.000258131	0	0	0.000203355	0.00181453	0.000143031	0	0	0	0.000627424	0	0.000620219	0.000191296	0.000318134	0	0	0	0	0	0
>SD_Ssd-25596	0	0	0	0	0	0	0	0	0	0	0	0	0	0	0	0	0	0	0	0	0	0	0	0	0	0	0	0	0	3.68759e-05	0	0	0	0	0	0	0	0	0	0	0	0	0	0	0.000219744	0.00200916	0.00166319	0	0.000111601
>SD_Ssd-25597	0.000442674	9.58313e-05	0.000556731	0.000314795	0	0.000109721	0	0.00055731	0.000626903	0.000624155	0.000864411	0.00682468	0	0.000622554	0.00713012	9.13242e-05	0.000156258	0.000791187	0.00117088	0	0	0.000628779	5.85995e-05	0.000281512	0	0	0	0.000688409	0	3.68759e-05	0	0	0	0	0	0	0	0	5.70386e-05	0	0	0	0	0	0	0	0	0	0
>SD_Ssd-25598	0	0	0	0	0	0	0	0	8.95576e-05	0	0	0	0	0	0	0	0	0	0	0	0	0	0	0	0	0	0	0	0	0	0	0	0	0	0	0	0	0	0.000285193	0	0.00020674	0	0	0.00780843	0	0	0	0	0
>SD_Ssd-25599	0	0	0	0	0	0	0	0	0	0	0	0	0	0	0	0	0	0	0	0	0	0	0	0	0	0.00143206	0	0	0	0	9.84543e-05	0.000514304	0.000101678	0	0	0.000512656	0.00218638	0.000754859	0.000114077	0.00059753	0.000289436	9.5648e-05	0.00153765	0	0	0	0	0.000442184	0.000111601
>SD_Ssd-25600	0	0	0	0	0.00748731	0	0	0	0	0	0	0	0	0	0	0	0	0	0	0	0	0	0	0	0.0112645	0	0	0	0	0	0	0	0.000305033	0	0.000429092	0.000128164	0.000286738	6.2905e-05	0.000228154	0	0	0	0	0	0	0	0	4.42184e-05	0.000279002
>SD_Ssd-25601	0.00531208	9.58313e-05	0	0.000629591	0	0	0	0.025079	0.000179115	0.000312077	0.000185231	9.22254e-05	0.00149315	0.000355745	0.00108225	0.000639269	0.00255222	0.000669466	0.00260196	0	0	0	0	0	0	0	0	0	0	0	0	0	0	0	0	0	0	0	0	0	0	0	0	0	0	0	0	0	0
>SD_Ssd-13252	0	0	0	0	0	0	0	0	0	0	0	0	0	0	0	0	0	0	0	0	0	0	0.000585995	0.000140756	0	0	0	0	0	0	0	0.000128576	0	4.90412e-05	0	0	0.000143369	0.000440335	5.70386e-05	0	0	0	0	0	0.000109872	0.000235307	0.000105599	0.000353748	0
>SD_Ssd-25602	0	0	0	0	0	0	0	0	0	0	0	0	0	0	6.36618e-05	0	0	0	0	0	0.000138581	0	5.85995e-05	0	0	0	0	0.000172102	0	0	9.84543e-05	6.4288e-05	0	0	0	0	3.58423e-05	0	0	0	0	9.5648e-05	0	0	0	0	0	0	0
>SD_Ssd-00267	0	0	0	0.000209864	0	0	0	0	0	0	0	0	0	0	0	0	0	0	0	0	0	0	0	7.03779e-05	6.0562e-05	0	0	0	0	0	0	0.00032144	0.000203355	0.00985729	0	0	0.000179211	0	0	0	4.13479e-05	0.000286944	0	0	0.000659232	0	0	4.42184e-05	0
>SD_Ssd-01237	0.000442674	0	0.000556731	0.000209864	0.000507614	0.000658328	0	0.00130039	0.00161204	0	0.000123487	0	0	0.000266809	0	0	0	0.000121721	0	0.0011997	0.000230968	9.67352e-05	0.000234398	0.000914913	0	0.000252717	0	0.00154892	0.000220621	0	0.000246136	0.000128576	0.00111845	4.90412e-05	0.000643639	0.000192246	0.000286738	0	0.000285193	0.000398353	0	0	0.000159067	0	0.000164808	0	7.91996e-05	0.000751713	0.000223202
>SD_Ssd-01154	0.0349712	0	0	0.00493179	0	0	0	0.00055731	0.000179115	0	0.00302544	9.22254e-05	0.00162889	0.000622554	0	0	0	0.0023127	6.50491e-05	0	0	0	0	0	0	0	0	0	0	0	4.92271e-05	0	0	0	0	0	0	0	0	0	0	0	0	0	0	0	0	0	0
>SD_Ssd-23170	0	0	0	0	0	0	0	0	0	0	0	0	0	0	0	0	0	0	0	0	0	0.000338573	0.00140639	0	0.000181686	8.42389e-05	0.000116589	8.60511e-05	0.000220621	0.000184379	0	0	0.000406711	0.00196165	0.000357577	0	0	0	0.00039927	0	4.13479e-05	0.000191296	0	0	0	0	2.63999e-05	0	0
>SD_Ssd-19234	0	0	0	0	0	0	0	0	0	0	0	0	0	0	0	0	0	0	0	0	0.000692905	4.83676e-05	0.000585995	0	0.00060562	0.000365035	0	0.000946562	0.00176497	3.68759e-05	4.92271e-05	0.000385728	0.000101678	0	0	0	0	0.00012581	0.000228154	0	0	0	0	0	0	0	0	0	0
>SD_Ssd-00052	0	0	0	0	0	0	0	0	0	0	0	0	0	0	0	0	0	0	0	0	0	0	0	0	0	0	0	0	0	0	0	0	0	0	0	0.000192246	0.000752688	0	0.00131189	0	0.0039694	9.5648e-05	0.00360551	0.00126422	0.000164808	0	2.63999e-05	4.42184e-05	0
>SD_Ssd-25603	0	0	0	0	0	0	0	0	0	0	0	0	0	0	0	0	0	0	0	0	0.000831486	0	0.000234398	7.03779e-05	0	0	0.00221518	0	0.00014708	0.00062689	0.000295363	0	0	0	0	0	0.000430108	0	5.70386e-05	0	4.13479e-05	0	0.000106045	0	5.4936e-05	0	2.63999e-05	4.42184e-05	0
>SD_Ssd-00586	0	0.000287494	0.000890769	0	0.00431472	0.000658328	0.00111182	0	8.95576e-05	0	0	0	0	0.000533618	0	0	0	0.000365163	0	0	0	0	0.000175798	0.000563023	6.0562e-05	0.000196557	3.88629e-05	0	0	7.37518e-05	0	0.00115718	0.000915099	4.90412e-05	7.15154e-05	0.00032041	0.000179211	0.00025162	0.000171116	0.000331961	0.00020674	0.000669536	0.000318134	0	5.4936e-05	0	0	0.000221092	0
>SD_Ssd-00935	0	0	0	0	0	0	0.000158831	0	0	0	0	0	0	0	0	0	0	0	0	0	0.000369549	0	0.00123059	0	6.0562e-05	0.000393115	0.000155451	0.000172102	0.000441241	3.68759e-05	0.000935316	0.00276438	0.000813421	0.000245206	0.000143031	0	3.58423e-05	0.000754859	0.000114077	0	0	0.000286944	0.000159067	0	0	0	2.63999e-05	0	0
>SD_Ssd-00227	0	0	0	0.000314795	0	0	0	0	8.95576e-05	0	0	0.00212118	0	0	6.36618e-05	0	0.000104172	0	0.00461849	0	0	0	0	0	0	0	0	0	0	0	0	0	0	0	7.15154e-05	0.000128164	0.00078853	0	0.000171116	0	0.00136448	0	0.00106045	0	5.4936e-05	9.05027e-05	0	0	5.58005e-05
>SD_Ssd-25604	0	0.00143747	0.000222692	0.000104932	0.000253807	0.000219443	0.000476493	0	0.000806018	0	0	0	0	0.00133404	6.36618e-05	0.000913242	5.2086e-05	0.000121721	6.50491e-05	0.00036914	0.000461936	0	0.000234398	0	0	2.80796e-05	7.77257e-05	0.000430256	0.000294161	0.00062689	0.000246136	0.000257152	0.000101678	4.90412e-05	0	0	0.000537634	0.000314525	0.000114077	0	0	0.000286944	0.000106045	0	5.4936e-05	0	0.000105599	0.000353748	0
>SD_Ssd-20058	0	0	0	0	0	0	0	0	0	0	0	0	0	0	0	0	0	0	0	0	0.000877679	0	0	0.00168907	0.00060562	0	0	8.60511e-05	0	0	0	0.00623594	0	4.90412e-05	0.00150182	0.000192246	3.58423e-05	0.00050324	0	0.00112867	8.26959e-05	0.000573888	0.000795334	0	0	0	0	0	0
>SD_Ssd-00633	0	0	0	0	0	0	0	0	0	0	0	0	0	0	0	0	0	0	0	0	0.000646711	0	5.85995e-05	0.00035189	0	8.42389e-05	0.00114645	0	0	0.00062689	0	0.000385728	0	0	0	0	0.000394265	0	5.70386e-05	0.000132784	0.000330784	0	0.000265111	0	0.000219744	0	0.000158399	0.000397966	5.58005e-05
>SD_Ssd-00845	0	0	0	0.000209864	0.000253807	0	0	0.00018577	0	0	0	0	0.00108592	0	0	0	0	0.000182582	0	0	0	0.000290206	0.000468796	7.03779e-05	0.000121124	0.000393115	0	0.00103261	7.35402e-05	3.68759e-05	4.92271e-05	6.4288e-05	0.000305033	0	0.000500608	0.00269145	7.16846e-05	0.000314525	5.70386e-05	0.00272208	0.000165392	0	0.0004772	0	0.000384552	0	0.000131999	0.000751713	5.58005e-05
>SD_Ssd-01195	0	0	0	0	0.000507614	0.000109721	0	0	0	0	0	0	0	0	0	0	0	0.000121721	0	0.00036914	4.61936e-05	0.000580411	0.000468796	0.00035189	6.0562e-05	0.000196557	1.94314e-05	0.00111866	0.000661862	7.37518e-05	0.000295363	0.00032144	0.000406711	0	0.000357577	0.000448574	0.000358423	0.000440335	0.000114077	0.00146063	8.26959e-05	0	0.000106045	0	0.000109872	0.000126704	5.27997e-05	0.000176874	0
>SD_Ssd-21614	0	0.00747484	0	0	0	0	0	0.0204347	0	0.000104026	0.000123487	0	0.00013574	0.000355745	0.00445633	0	5.2086e-05	0.000243442	0.000260196	0	4.61936e-05	0.000967352	0	0	0	0	0	0	0	0	0	0	0	0	0	0	0	0	0	0	0	0	0	0	0	0	0	0	0
>SD_Ssd-25605	0	0	0	0	0	0	0	0	0	0	0	0	0	0	0	0	0	0	0	0	0.00194013	4.83676e-05	0.000410196	0.00105567	0	0.000196557	0.00126304	0	0	0.000110628	9.84543e-05	0	0.000305033	0	7.15154e-05	6.4082e-05	0	0.00012581	0	0	0	9.5648e-05	0.00111347	0	0	0.000289608	2.63999e-05	0.000663277	0
>SD_Ssd-25606	0	0	0	0	0	0	0	0	0	0	0.000123487	0	0	8.89363e-05	6.36618e-05	0	0	0	0	0	9.23873e-05	0.000145103	0	0	6.0562e-05	0	0	0	0	0.000221255	0.00068918	6.4288e-05	0	0	0	0	0	0	0	0	0	0	0	0	0	0	2.63999e-05	0	0
>SD_Ssd-01243	0	0	0	0	0	0	0	0	0	0	0	0	0	0	0	0	0	0	0	0	0	0	0	0	0.00278585	0	0	0	0.00014708	0.000479386	0	0	0.000101678	9.80825e-05	0.000858185	0.00064082	0.000322581	0.00050324	0	0	0	0.000765184	5.30223e-05	0	0	0	0	8.84369e-05	0.000334803
>SD_Ssd-01111	0	0	0	0	0	0	0	0	0	0	0	0	0	0	0	0	0	0	0	0	0	0	0	0	0	0	0	0	0	0	0	0	0	0	0	0	0	0	0	0	0	0	0	0	0.000439488	0	0	0.00137077	0.000558005
>SD_Ssd-25607	0	0	0	0	0	0	0	0	0	0	0	0	0	0	0	0	0.000156258	0	0	0	0.00295639	0	0.000117199	0.000140756	0	0.000421195	0.000155451	8.60511e-05	0	0.000590014	4.92271e-05	6.4288e-05	0	0	0	0	0.000107527	0.00025162	0.000114077	0	0.000372131	0	0.000159067	0	0.000384552	0	0.000131999	0.000132655	0
>SD_Ssd-00466	0	0	0	0	0	0	0	0	0	0	0	0	0	0	0	0	0	0	0	0	0.00207871	0	0.000117199	0	0	0	0.00027204	0	0	0.0012169	0.000492271	0.00032144	0	4.90412e-05	0	0	0	6.2905e-05	0.000513347	0	0.000124044	0	0.000636267	0	0.000109872	0	0	8.84369e-05	0
>SD_Ssd-00841	0	0	0	0	0	0	0	0	0	0	0	0	0	0	0	0	0	0	0	0	0.000138581	0	0	0	0	0	0.000174883	0	0	0.000258131	0	0	0	4.90412e-05	0	0	0	0	0	0	0	0	5.30223e-05	0	0.000494424	0	0.000105599	0.000530621	0.000111601
>SD_Ssd-17169	0	0.000479157	0	0	0	0	0.000317662	0	0.000447788	0.000520129	0.000123487	0	0	8.89363e-05	0	0.000182648	0.000104172	6.08606e-05	0	0	0	0.00459492	0.000761793	0	0.00115068	0.000617752	0	0.000430256	0.00117664	7.37518e-05	0.000196909	0	0	0	0	0	0	0	0	0	0	0	0	0	0	0	0	0	0
>SD_Ssd-25608	0	0	0	0	0	0	0	0	0	0	0	0	0	0	0	0	0	0	0	0	0	0	5.85995e-05	0	0	0	0.000194314	0	0	0	0	6.4288e-05	0	0	0	0	3.58423e-05	6.2905e-05	0	0	0	0	0	0	0.000329616	0.000380111	0.000554397	0.000176874	0.000223202
>SD_Ssd-01052	0	0	0	0.000419727	0	0.000219443	0	0	0	0	0	0	0	0	0	0	5.2086e-05	6.08606e-05	0.000130098	0.00036914	9.23873e-05	0.00101572	0.000527395	7.03779e-05	0.000847868	8.42389e-05	0	0.000258153	7.35402e-05	0.000110628	0.000787634	0	0.000610066	0	7.15154e-05	0	0	0.00012581	5.70386e-05	0	0	0	0	0	0	0.000199106	0.000184799	4.42184e-05	0.000167401
>SD_Ssd-25609	0	0	0	0	0	0	0	0	0	0	0	0	0	0	0	0	0	0	0	0	0	0	0.000175798	0	0	0	7.77257e-05	0	7.35402e-05	0	0	0	0	0	0	0	0	0	0.000114077	0	4.13479e-05	0	0.000106045	0	0.000384552	0.000488714	0.000897595	0.000663277	0.000279002
>SD_Ssd-25610	0	0	0	0	0	0	0	0.00037154	0	0	0	0	0	0	0	0	0	0	0	0	0	0	0.00275418	0.0012668	0.000242248	0	0	0.000258153	0.000220621	0.000221255	0	6.4288e-05	0.000406711	0	7.15154e-05	0.000192246	0.00078853	6.2905e-05	0	0	0	0	0	0	0.000109872	0	0	0.000132655	5.58005e-05
>SD_Ssd-00813	0	0	0	0	0.000507614	0.000219443	0.000794155	0	8.95576e-05	0	0	0	0	0.000711491	6.36618e-05	0	0	0	0	0	0	0	5.85995e-05	7.03779e-05	0.000121124	2.80796e-05	0.000116589	0	0	3.68759e-05	0	0.000514304	0.000508388	0.00156932	0.000715154	0	0	0.00811474	0.000228154	0	0.000124044	0	0	0	0.000494424	0	7.91996e-05	0	5.58005e-05
>SD_Ssd-13045	0	0.000479157	0.000111346	0	0	0.000109721	0.000476493	0.00037154	0.000447788	0	0	0.000368902	0	0	0	0	5.2086e-05	0.000121721	0	0.00036914	0	0	0.000410196	0.000281512	0.000726744	0	0	0.000172102	0	0.000184379	4.92271e-05	0	0.000406711	0	0.000286062	0.00198654	0.000143369	6.2905e-05	5.70386e-05	0.000464746	0	0	0.000159067	0	0.00082404	0	0	8.84369e-05	0.000167401
>SD_Ssd-21279	0	0	0	0	0	0	0	0	0	0	0	0	0	0	0	0	0	0	0	0	0	0	0	0	0.00030281	0	0	0	0	0	0	6.4288e-05	0	0	0.00722306	0.000448574	3.58423e-05	0.00150972	0	0.00365157	0	0	0	0	0	0	0	0.000221092	5.58005e-05
>SD_Ssd-25611	0.000221337	0.000191663	0.000334039	0.000104932	0.000380711	0.000109721	0.00158831	0	0.00447788	0.000728181	0.0014201	0.00221341	0	0.000533618	0.00140056	0.000730594	5.2086e-05	0.00328647	0.00201652	0	0	0.000145103	0	0	0	0.000112319	0	0.00189312	0	0	4.92271e-05	0	0	0	0	0	0	0.00012581	0	0	0	0	0	0	0	0	0	0	0
>SD_Ssd-25612	0.00818946	0.0033541	0.00968712	0.000524659	0	0	0	0.0037154	8.95576e-05	0	0.000926155	9.22254e-05	0	0.000622554	0.000127324	0.000182648	5.2086e-05	0.000912909	0.00292721	0.00018457	0	0	0	0	0	0	0	0.000172102	0	0	9.84543e-05	0	0.000305033	4.90412e-05	0	0	0	0	0	6.63922e-05	0	0	0	0	0	0	0	0	0
>SD_Ssd-01157	0	0	0	0	0	0	0	0	0	0	0	0	0	0	0	0	0	0	0	0	0	0.000435308	0.000175798	0	0	2.80796e-05	0.000388629	0	0.00014708	0.000221255	9.84543e-05	0	0.000203355	0	0	6.4082e-05	0.000394265	0.00012581	0.00039927	0	0.000372131	0	0.000265111	4.95774e-05	0.000109872	9.05027e-05	0.000475197	0.000176874	0.000390603
>SD_Ssd-01249	0	0	0.000222692	0	0	0	0	0	0.00134336	0.00260064	0	0	0.00013574	0.0009783	0	0	0.00286473	0	0.000130098	0	0	0	5.85995e-05	0	0	0	0	0	0.000514782	0.000184379	0	0	0.000203355	0.000343289	0	0	7.16846e-05	0	0	0.000265569	0	9.5648e-05	0	0.000223098	0	5.43016e-05	0	0	0
>SD_Ssd-25613	0	0	0.000779423	0	0.000126904	0	0	0.0135612	0	0.000104026	0	0	0.000271481	0	0	9.13242e-05	0.00239596	0	0	0	0	0.000241838	0	0	0	0	0	0.00860511	0	0.00118003	0	0	0	0	0	0	0	0	0	0.000199177	0	0	0	0	0	0	0	0	0
>SD_Ssd-21444	0.000221337	0.00258745	0.000779423	0.00104932	0.000253807	0.000329164	0.00142948	0.00705926	0.000626903	0.000312077	0.00271672	0.00156783	0.00013574	0.0009783	0.000381971	9.13242e-05	0.000208344	0.000912909	0.000455344	0	4.61936e-05	0.000822249	0	0	0	0.000112319	5.82943e-05	0.000258153	7.35402e-05	0	0.000196909	0	0	0	0	0	0	0	0.000171116	0	0	0.000191296	0	0	0	0	0	0	0
>SD_Ssd-25614	0	0	0	0	0	0	0	0	0	0	0	0	0	0	0	0	0	0	0	0	0	0	0	0	0	0	0	0	0	0	0	0	0	0	0	0	3.58423e-05	0	0	0	0	0	0	0	0.000164808	0.000923127	0.00414478	4.42184e-05	5.58005e-05
>SD_Ssd-14503	0	0	0	0	0	0.00789993	0	0	0	0	0	0	0	0	0	0	0	0	0	0.00941307	0	0	0	0	0	0.000168478	0	0	0	0	0	0	0	0	0	0.000128164	0	0	0.000570386	0.00106228	0.000124044	0.00124342	0	4.95774e-05	0	0.000108603	0	0	0
>SD_Ssd-00103	0	0	0	0	0	0	0	0	0	0	0	0	0	0	0	0	0	0	0	0	0.000138581	0.000145103	0	0.00105567	0	0.00131974	0.00134077	0.000172102	0.000220621	0.00151191	0.00034459	0.000578592	0	9.80825e-05	0	0	0.000322581	0.00025162	0.00039927	0	0.00169527	9.5648e-05	0.000212089	0	0.000219744	0	0	0	0
>SD_Ssd-25615	0	0	0	0	0	0	0	0	0	0	0	0	0	0	0	0	0	0	0	0	0.000923873	0	0.000351597	0	0	0.000112319	0.0013602	0	7.35402e-05	0.000516262	0.000295363	0	0	0	0	0	0.000645161	6.2905e-05	0.000171116	0	0.000372131	0	5.30223e-05	0	0	0	0	4.42184e-05	5.58005e-05
>SD_Ssd-21732	0	0.000670819	0.00167019	0	0.0035533	0.00219443	0.00127065	0.00297232	8.95576e-05	0	0.000185231	0	0.00230759	0.000444682	0.000763942	0.000273973	0	0.000182582	0.000260196	0	9.23873e-05	0.000290206	0.000703194	0	0.000121124	2.80796e-05	0	0.000516307	0.000441241	0.000147504	4.92271e-05	0	0	0	0	0	0	0	0	0	0	0	0.000106045	0	0	0	0	0	0
>SD_Ssd-25616	0	0	0	0	0	0	0	0	0	0	0	0	0	0	0	0	0	0	0	0	0	4.83676e-05	0.00275418	0.000211134	0.00817587	0	0	0	0.000294161	0	0	6.4288e-05	0.000203355	0	0.000500608	0.000512656	0.000573477	0.000188715	0	0.00126145	0	0.000286944	0.000371156	0	0	0	0	0	0
>SD_Ssd-25617	0	0	0	0	0	0	0	0	0	0	0	0	0	0	0	0	0	0	0	0	0	0	0	0	0	0	0	0	0	0	0	0	0	0	0	0	3.58423e-05	0	0.00353639	0	0.000868307	0	0	0.00527999	0	0	0	0	0
>SD_Ssd-18720	0	0	0	0	0	0.000109721	0	0	0.00035823	0.000104026	0	0.00387347	0	0.000533618	0.000318309	0	0	0.000730327	0.0107331	0	0	0	0	0	0	0	0	0	0	0	0	0	0.000305033	0	7.15154e-05	0.000128164	0.000143369	0	0.000114077	0	4.13479e-05	0	0	0	0	1.81005e-05	0	0	0
>SD_Ssd-25618	0	0	0	0	0	0	0	0	0	0.00156039	0	0.000276676	0	0	0	0	0	0	0.000130098	0	0.000415743	9.67352e-05	0	0	0.000121124	0	0.000174883	8.60511e-05	0	0.000221255	0.00113222	0.000514304	0	0	0	0	0	6.2905e-05	0.000456308	0	0	0	0	0	0.000109872	5.43016e-05	0.000184799	4.42184e-05	0.000167401
>SD_Ssd-00609	0	0	0	0	0	0	0	0	0	0	0	0	0	0	0	0	0	0	0	0	0.00226349	9.67352e-05	0	0.000281512	6.0562e-05	0.0012355	0.0013602	0	0	0.000848145	0.000443044	0.000385728	0.000101678	4.90412e-05	0	0	0.000107527	0.00012581	0.000228154	0	0.000289436	0	0	9.91547e-05	0	0	5.27997e-05	4.42184e-05	0
>SD_Ssd-19678	0	0	0	0	0	0	0	0	0	0	0	0	0	0	0	0	0	0	0	0	0	0	0.000703194	0.00035189	0.00218023	0.00306068	0	0.000860511	0.00272099	0	0	0	0.000101678	0	0	0	0	0.00283072	0.000171116	0	0	0	0	0	0	0	0	0	0
>SD_Ssd-20377	0	0	0	0	0	0	0	0	0	0	0	0	0	0	0	0	0	0	0	0	0	0	0	0	0	0	0	0	0	0	0	0	0	0	0	0	0	0	0.000285193	0	0	0	0	2.47887e-05	0.00027468	0.00034391	0.000263999	0.000132655	0.000279002
>SD_Ssd-12250	0	0	0	0	0.000888325	0	0.000476493	0	8.95576e-05	0	0	9.22254e-05	0	0	0	0	0	0.000730327	0.000130098	0.00073828	0.000230968	0	0.00269558	0.00035189	0	0.000870469	1.94314e-05	0.000430256	0.000441241	0.000147504	0.001083	0.00064288	0.000101678	0.000441371	0.000572123	0	3.58423e-05	0.00106938	0.000114077	0.000132784	0	0.000382592	0.000318134	0	0	0	0	4.42184e-05	0
>SD_Ssd-25619	0.000221337	0	0	0.000839454	0.000253807	0.00592495	0.000158831	0.00037154	0.00116425	0.000312077	0.00172882	0	0.00149315	0.000177873	0.00146422	9.13242e-05	0.000104172	0.000121721	0.000130098	9.2285e-05	4.61936e-05	0	0.000117199	0.000281512	6.0562e-05	0	0	0	0	0	0	0	0.000305033	0	0	0	0.000143369	0	0	0	0	0	0	0	5.4936e-05	1.81005e-05	2.63999e-05	0	0
>SD_Ssd-25620	0	0	0	0	0	0	0	0	0	0	0	0	0	0	0	0	0	0	0	0	0.000230968	0.000725514	0.000175798	7.03779e-05	0	0	0.000213746	0	0	0.000590014	0.000295363	0	0	0	0	0.000256328	0.000215054	0.000188715	0.000228154	0	0	9.5648e-05	0	0	0	0	0	0	0.000334803
>SD_Ssd-25621	0	0	0	0	0	0	0	0	0	0	0	0	0	0	0	0	0	0	0	0	0	0	0	0	0	0	0	0	0	0	0	0	0	0	0	0	0	0	5.70386e-05	0	0.000165392	0	0	0.0070152	0	0	0	0	0
>SD_Ssd-00941	0	0	0	0	0	0	0	0	0	0	0	0	0	0	0	0	0	0	0	0	4.61936e-05	0.00623942	0.00105479	0	0	0.000336956	0	0	0.000882483	0	9.84543e-05	0	0	0.000147124	0	0	0.000430108	0.00012581	0.00393566	0.000929491	0	0.000191296	0	0	0	1.81005e-05	2.63999e-05	0	0
>SD_Ssd-21342	0	0	0	0	0	0	0	0	0	0	0	0	0	0	0	0	0	0	0	0	0	0	0	0	0	0	0	0	0.000220621	0	0	0	0	0	0.00150182	0	0.0009319	0	0	0.0145399	8.26959e-05	0	0	0	0	0	0	0	0
>SD_Ssd-00964	0	0	0	0	0	0.000109721	0	0	0.000179115	0	6.17436e-05	0	0	0	0	0.000182648	0	0.000182582	0.000390295	9.2285e-05	0	0.00145103	0.000761793	0	0.000363372	0.000393115	9.71572e-05	0.000516307	0	0.000147504	0.000295363	0.000128576	0.000406711	0.000245206	0.0009297	0	0.000322581	0	0.000228154	0.000663922	4.13479e-05	9.5648e-05	0.000265111	0	0	0	0	0	5.58005e-05
>SD_Ssd-12518	0	0	0	0	0	0	0	0	0	0	0	0	0	0	0	0	0	0	0	0	9.23873e-05	0.00140266	0.000175798	7.03779e-05	0.000726744	8.42389e-05	0.000505217	0	0	0.00062689	0.00142759	0	0	0	0	6.4082e-05	0.000107527	0.00025162	0	0	0	0	0	0	0	0	0	4.42184e-05	0.000111601
>SD_Ssd-00644	0	0	0	0	0	0	0	0	0	0.000104026	0	0	0	0	0	0	0	0	0	0	0	9.67352e-05	0	0	0	2.80796e-05	0.000213746	0	0.00014708	3.68759e-05	0	0	0.00122013	0	0.000357577	0.000448574	0.000107527	0.000188715	0.000741501	0.000265569	0.000165392	0.000191296	0.000795334	0	0.000164808	0	0.000105599	0.000928587	0.000223202
>SD_Ssd-00933	0	0	0	0	0	0	0	0	0	0	0	0	0	0	0	0	0	0	0	0	0.000739098	0	0.000292997	0.000211134	0	0	0.000330334	0	0	0.00177004	0.00034459	6.4288e-05	0	9.80825e-05	0	0.000833066	0.000430108	0.00037743	0.000228154	0.000132784	4.13479e-05	0.00047824	0.000159067	0	0.000384552	0.000181005	0.000131999	0.000176874	0.000223202
>SD_Ssd-01103	0.000221337	0.000191663	0	0	0.000380711	0.000329164	0.000317662	0.00092885	8.95576e-05	0.000208052	0	0	0	0.000266809	6.36618e-05	9.13242e-05	0.000468774	6.08606e-05	0.000130098	9.2285e-05	0	0.00019347	0.000234398	7.03779e-05	0.000121124	0	0	0.000344204	0.00014708	0.000258131	0.000147681	0	0.000610066	0.000147124	0.000357577	0.000128164	7.16846e-05	0.00050324	0.000171116	6.63922e-05	8.26959e-05	0	0	0	0	1.81005e-05	7.91996e-05	0	5.58005e-05
>SD_Ssd-12914	0	0	0	0	0	0	0	0	0	0	0	0	0	0	0	0	0	0	0	0	0	0	0.000117199	0	0	0	0	0	0	0	0	0	0.000203355	0	0	0	0	0.00157262	5.70386e-05	0	0	0	0	0	0.000219744	0	0.000184799	0.000176874	5.58005e-05
>SD_Ssd-25622	0	0	0.000111346	0	0	0.000329164	0	0	0	0	0	0.000461127	0	0	0	0	0	0.000730327	0.00487868	0	0	0	0	0	0	0	0	0	0	0	0	0	0.000305033	0	0.000143031	6.4082e-05	0.000250896	0	0	0	0.00281166	0	0.000954401	4.95774e-05	0	0	0	0	0
>SD_Ssd-25623	0	0	0.00256096	0.00178384	0.000380711	0.000329164	0.000476493	0	0.000268673	0	0.000308718	0.00304344	0	8.89363e-05	0	0.000182648	0.00833377	6.08606e-05	0.000520393	0.000645995	0	0	0	7.03779e-05	0	5.61593e-05	0	0	0	0	4.92271e-05	0	0	0	0	0	0	0	0	0	0	0	0	0	0	0	0	0	0
>SD_Ssd-00595	0	0	0	0	0	0	0	0	0	0	0	0	0	0	0	0	0	0	0	0	4.61936e-05	0	5.85995e-05	0	0	0	3.88629e-05	8.60511e-05	0	0	9.84543e-05	0	0	0.000196165	0	0	3.58423e-05	6.2905e-05	0	0	0	0	0	0	0.00131846	0.000705921	0.00150479	0.000442184	0.000279002
>SD_Ssd-20483	0	0	0	0	0	0	0	0	0	0	0	0	0	0	0	0	5.2086e-05	0	0	0	0	0.000145103	0.000937592	7.03779e-05	0.000787306	5.61593e-05	5.82943e-05	0.000602358	0	0.000442511	0.000295363	0.00250723	0.000610066	4.90412e-05	0	0.000256328	0.000143369	0.000314525	0	0	0	0	5.30223e-05	0	0.000109872	0	0	4.42184e-05	0
>SD_Ssd-25624	0	0	0	0	0	0	0	0	0	0	0	0	0	0	0	0	0	0	0	0	0	0	0	0	0	0	0	0	0	0	0	0	0	0	0	0	0	0.00012581	0	0	0	9.5648e-05	0	0	0.00120859	0.000905027	0.00285118	0.000132655	0
>SD_Ssd-25625	0	0	0	0	0	0	0	0	0	0	0	0	0	0	0	0	0	0	0	0	9.23873e-05	0	0	0	0	0	0.000155451	0	0	0	0	6.4288e-05	0.000203355	0	7.15154e-05	6.4082e-05	0.00272401	0	0	6.63922e-05	0	0.000573888	0	0	0.000329616	0	0.000184799	4.42184e-05	0.000223202
>SD_Ssd-01267	0	0	0	0	0	0	0	0	0	0	0	0	0	0	0	0	0	0	0	0	4.61936e-05	4.83676e-05	0.000175798	0	0	0	1.94314e-05	8.60511e-05	0	0	4.92271e-05	0	0	0.000245206	0	0	0	0.00012581	0.000285193	0	0.000124044	0	0	0	0.000384552	5.43016e-05	0.000290398	8.84369e-05	0.000167401
>SD_Ssd-14857	0	0	0	0	0	0	0	0	0	0	0	0	0	0	0	0	0	0	0	0	9.23873e-05	0.00594921	0.000351597	0	0	5.61593e-05	0.000524649	0	0	7.37518e-05	9.84543e-05	0	0	0	0	0	0	0.00012581	0	0	0	0	0	0	0	0	0	0.000176874	0.000334803
>SD_Ssd-25626	0	0.000479157	0	0	0	0	0.000158831	0	0	0	0	0	0	0	0	0	0.000104172	0	0	0	0	0.00116082	0.000234398	0	0.00030281	0	7.77257e-05	0	0.000220621	0.00062689	0	0.000578592	0	0	0	0	0.000107527	0.00012581	5.70386e-05	0	0	0	0	0	0	0	0	8.84369e-05	0.000558005
>SD_Ssd-25627	0.00221337	0.0094873	0.000779423	0.00104932	0.00380711	0.000329164	0.00190597	0.00037154	0.00268673	0	0.000864411	0.000368902	0	0.000533618	0	0.000730594	0	0.000121721	0.000585442	0	0	9.67352e-05	0	0	0	0	0	0	7.35402e-05	0	0	6.4288e-05	0	9.80825e-05	0	0	0	6.2905e-05	0	0	0	9.5648e-05	0.000106045	0	0	0	0	0	0
>SD_Ssd-01118	0	0	0.000222692	0	0	0.000109721	0	0	0	0	0	0	0	0	0	9.13242e-05	0	0	0	9.2285e-05	0	0	0.000292997	0.00182983	0.000666182	0.000140398	0	0.000172102	0	0.000110628	0.000196909	0.000128576	0.000305033	0	0.000643639	0.000704902	3.58423e-05	0.00037743	0	0.000265569	0	0	0.000106045	0	0	0	2.63999e-05	0.000176874	0.000279002
>SD_Ssd-00758	0	0	0	0	0	0	0	0	0	0	0	0	0	0	0	0	0	0	0	0	0.000877679	0	5.85995e-05	0.00035189	0	0	0.000660669	0	0.000294161	0.00313445	0.000196909	0.000835744	0	0	0	0	0.000358423	6.2905e-05	0	0	4.13479e-05	0	5.30223e-05	0	0.000109872	1.81005e-05	0.000131999	0.000353748	5.58005e-05
>SD_Ssd-22478	0	0	0	0	0	0	0	0	0	0	0	0	0	0	0	0	0	0	0	0	0	0	0	0.00394116	0	0	0	0	0	3.68759e-05	0.00231368	6.4288e-05	0.000101678	0	0.000143031	0.0014098	0	0	0	0	0	0	0	0	0	0	2.63999e-05	0.000663277	0.000725406
>SD_Ssd-25628	0	0	0.00267231	0.000839454	0.000380711	0.000548607	0.000476493	0	0.000716461	0	0.000864411	0.00147561	0	0	0	0.000365297	0.00942757	0	0	0.000461425	4.61936e-05	0	0	0	0	0	0	0	0	0	4.92271e-05	0	0	0	0	0	0	0	0	0	0	0	0	0	0	0	0	0	0
>SD_Ssd-19950	0.000221337	0.000191663	0	0.000524659	0	0	0	0	0.000268673	0.012275	0.000370462	0.00922254	0	0.000533618	0.000318309	0	0.000156258	0.000182582	0.000260196	0.00018457	0	0	0	0	0	0	0	0	0	0	0	0	0	0	0	0.000192246	3.58423e-05	0	0.00039927	0	8.26959e-05	0	0	4.95774e-05	0	0	0	0	0
>SD_Ssd-25629	0	0	0	0	0	0	0	0	0	0	0	0	0	0	0	0	0	0	0	0	4.61936e-05	0	0	0	0	0	1.94314e-05	0	0	7.37518e-05	4.92271e-05	6.4288e-05	0.000101678	0.00716002	0.000143031	0.000448574	7.16846e-05	0.000440335	0	0.000331961	0	0.000191296	0	0	0	1.81005e-05	0.000105599	8.84369e-05	5.58005e-05
>SD_Ssd-12932	0	0	0.000779423	0	0	0.000548607	0	0	0	0	0	0	0	0	0	9.13242e-05	0	0	0	0	0	0	0.00111339	0	0.00030281	0	0.000330334	0	0.000367701	0.000147504	0	0	0.000305033	0	0.000357577	0.000256328	7.16846e-05	0.00012581	0.000285193	6.63922e-05	0	0	0.000318134	0	0.000164808	0	0	0	0.000837007
>SD_Ssd-25630	0	0	0	0.000104932	0	0	0	0	0	0	0	0	0	0	0	0	0	0	0	0	0.000230968	0	0.000117199	0.000985291	0.000181686	0.00188134	1.94314e-05	0	0	7.37518e-05	0.000738407	0.000514304	0	9.80825e-05	0	0.000256328	0.000430108	0	0.000114077	0	0	0	5.30223e-05	0	0.00027468	0	5.27997e-05	0.000397966	0
>SD_Ssd-00865	0	9.58313e-05	0.000334039	0	0.000126904	0	0	0.00037154	0	0	0.000185231	0	0	8.89363e-05	0	0	0	0.000182582	0	0.00092285	0.000277162	4.83676e-05	0.000117199	0.000211134	0.00030281	8.42389e-05	1.94314e-05	0.00103261	0.000294161	7.37518e-05	0	0	0.00111845	0	0.00100122	0.00032041	0.000250896	0.00050324	0	0.00152702	4.13479e-05	0.000286944	0.000159067	0	0.000109872	0	0	0.000265311	0.000111601
>SD_Ssd-13418	0	9.58313e-05	0	0.000104932	0	0	0	0	0	0	0	0	0	0	0.000127324	0	0	0	0	0	0.000138581	9.67352e-05	0.000351597	0.000140756	6.0562e-05	0.000140398	3.88629e-05	0.000344204	0.00257391	0.000885021	0.000639953	6.4288e-05	0	0	0	0.00032041	0.000250896	0	0.000342231	0.000464746	0	0.000191296	0	0	0.000164808	1.81005e-05	0	0.000132655	5.58005e-05
>SD_Ssd-25631	0	0	0	0	0	0	0	0	0	0	0	0	0	0	0	0	0	0	0	0	4.61936e-05	0	0	7.03779e-05	0	0	3.88629e-05	0	0	0.000110628	0.000196909	0.000128576	0.000101678	4.90412e-05	0.000357577	0.00115348	0.000286738	0.000188715	0.000342231	0.000265569	0.000454827	0.00047824	0.0004772	0	0.000164808	9.05027e-05	7.91996e-05	8.84369e-05	5.58005e-05
>SD_Ssd-01198	0	0	0.000222692	0.000104932	0.000126904	0.000219443	0.000158831	0	0	0	0	0	0	0	0	9.13242e-05	0	0.000121721	0	0.00018457	0	0	0.000761793	0.000422268	0.000545058	2.80796e-05	0	0.00120472	0	0.000147504	0	0.000192864	0.000305033	0	0.000572123	6.4082e-05	7.16846e-05	0.00012581	0	0.000929491	0	0	0	0	0	0	2.63999e-05	0	0.000167401
>SD_Ssd-10144	0	0	0	0	0	0	0	0	0	0	0	0	0	0	0	0	0	0	0	0	0.00106245	0	0	7.03779e-05	0	0.00277988	0.000757826	0	0	0.000147504	0.000492271	0	0	0	0	0	0	0	0.000114077	0	0.000330784	0	0.000371156	0	0.000164808	0	0	0	0
>SD_Ssd-12675	0	0	0	0.000104932	0	0	0	0	0	0	0	0	0	0	0	0	0	0	0	0	0	4.83676e-05	0.000292997	7.03779e-05	0	0	9.71572e-05	0	0.00014708	0	0	6.4288e-05	0	4.90412e-05	7.15154e-05	6.4082e-05	0	0.00106938	0.000228154	0	0	0	0.000106045	0	0.000604296	0	0.000369598	0.000132655	0.000334803
>SD_Ssd-25632	0	0	0	0	0	0	0	0	0	0	0	0	0	0	0	0	0	0	0	0	0	0	0.000117199	0	0	5.61593e-05	1.94314e-05	0	0	0.000663766	0.00989465	0.000450016	0	0	7.15154e-05	0	0	0	0	0	0	9.5648e-05	0	0	0	0	0	0	0
>SD_Ssd-25633	0.000664011	9.58313e-05	0.000222692	0.000524659	0	0	0	0.00037154	0.000537346	0	0.000123487	0.00590243	0	0.000444682	0	0.00182648	0.00536486	0.000547745	0.00156118	9.2285e-05	9.23873e-05	9.67352e-05	0.000117199	0	0	0	0	0	0	0	0	0	0	0	0	0	0	0	0	0	0	0	0	0	0	0	0	0	0
>SD_Ssd-21910	0	0.000287494	0.000111346	0.000209864	0.000126904	0.000109721	0.000476493	0	0.000268673	0	0	0	0.00013574	0	0	0	5.2086e-05	0	0	0.00110742	0	0	5.85995e-05	0	0.00030281	8.42389e-05	1.94314e-05	0.000258153	0.000882483	7.37518e-05	0	0.000128576	0.000406711	0	0	0.000576738	0.000215054	0.00025162	0.000171116	0	0	0.000191296	0	0	0.000219744	1.81005e-05	0	0.000176874	0
>SD_Ssd-12495	0	0	0	0	0	0	0	0	0	0	0	0	0	0	0	0	0	0	0	0	9.23873e-05	0	0.000234398	0	0.00030281	0	0.00159338	0	0	0.000331883	0.000393817	0.000192864	0	0	0	0	0.000501792	0	0	0	4.13479e-05	9.5648e-05	0	0	0	0	0	0.000132655	0
>SD_Ssd-13288	0	0	0.00178154	0.000209864	0.00152284	0	0.000952986	0.00074308	0	0	0.000308718	0	0	0	0	0.000913242	0.00052086	0	0.000780589	0.000461425	0.000184775	0	0	0.000140756	0	0	1.94314e-05	0	0	0	0	0	0.00203355	0	0	0.000384492	0.000250896	0	0.000171116	0.000331961	0	0.000191296	5.30223e-05	0	0.000329616	0	2.63999e-05	8.84369e-05	0
>SD_Ssd-22744	0	0	0	0	0.000253807	0	0.000317662	0	0.00035823	0	0	0	0	0	0	0	0	0	0	0	9.23873e-05	0	0.000292997	0	6.0562e-05	0	9.71572e-05	0.000860511	0.000367701	3.68759e-05	0	0.000128576	0.000305033	0	7.15154e-05	0	0.000430108	0.00025162	0.000684463	0	0.000330784	0	0.000954401	0	0.00054936	0	0.000131999	0.000221092	5.58005e-05
>SD_Ssd-13080	0	0	0	0	0	0	0	0	0	0	0	0	0	0	0	0	0	0	0	0	0.000138581	0.00295042	0.000117199	0	0.00248304	0.000112319	7.77257e-05	0	0.00117664	0.000147504	0.000836861	0.000192864	0	4.90412e-05	0	0	0	0	0	0	0	0	0	0	0	0	0	0	5.58005e-05
>SD_Ssd-19728	0	0.0033541	0.00133615	0.000419727	0.00114213	0.000109721	0	0.00278655	0.0023285	0	0.000617436	0	0.00203611	0	6.36618e-05	0.00118721	0.000729205	0	0.00117088	0.00018457	0	0.000290206	0.000117199	0	0	0	0	0	0.000441241	0.000479386	0	0	0	0.00039233	0	0	0	0	0	0.000132784	0	0	0	0	0	0.000217206	0	0	0
>SD_Ssd-10628	0	0	0	0	0	0	0.000317662	0	0	0	0	0	0	0	0	0	0	0.000121721	0	0	0	0	0.000117199	7.03779e-05	0	0.000168478	7.77257e-05	0.00189312	0.00014708	0.000958773	9.84543e-05	0	0	0	0	0.000128164	0.000501792	0.00037743	0.00039927	0	0.000330784	0.00105213	0	0	0.000219744	0	0	0	0
>SD_Ssd-12957	0	0	0	0	0	0	0	0	0	0	0	0	0	0	0	0	0	0	0	0	0	0	0	0	0	2.80796e-05	1.94314e-05	0	0	0	0	0.000128576	0	0	0	0.00166613	3.58423e-05	0	0.000456308	0	0	0.0071736	0	0	0	0	0	0.00420075	0
>SD_Ssd-25634	0	0	0	0	0	0	0	0	0	0	0	0	0	0	0	0	0	0	0	0	0	4.83676e-05	0	0	0	0	1.94314e-05	0	0	0	0	0	0	0	0	0	0	0	0	0	0	0	0	0	0.000329616	0.00104983	0.00150479	0	0
>SD_Ssd-13073	0	0	0	0	0	0	0	0	0	0	0	0	0	0	0	0	0	0	0	0	0	0	0.00123059	0	0.000968992	0.00115126	0	0	0.00102956	0	0	0.000128576	0.000406711	0	0.00078667	0.00102531	7.16846e-05	0.00157262	0	6.63922e-05	0	0	5.30223e-05	0	0.000604296	0	5.27997e-05	0.000707495	0.000279002
>SD_Ssd-13250	0	0	0	0	0	0	0	0	0	0	0	0	0	0	0	0	0	0	0	0	9.23873e-05	0	5.85995e-05	0.000140756	0	0	0	0	0.00014708	0.000147504	4.92271e-05	0.000192864	0	0.000147124	0	0.00108939	0.000430108	0.00012581	0.000114077	0	0	0.000286944	0.000159067	0	0.000384552	0.000271508	0.000659996	0.00128233	0.000279002
>SD_Ssd-22489	0.000221337	0	0	0	0	0	0.000317662	0	8.95576e-05	0.000624155	0	9.22254e-05	0	0	0	0	0	0	0	0	0.000785292	0	0.000117199	0.000140756	0.000242248	0	7.77257e-05	8.60511e-05	0.00014708	7.37518e-05	0.000836861	0.000192864	0.000101678	0	0.000143031	0	3.58423e-05	6.2905e-05	0.000342231	0	0	0	5.30223e-05	0.000123943	0.000164808	5.43016e-05	5.27997e-05	0.000132655	0.000223202
>SD_Ssd-00954	0	0	0	0	0	0	0	0	0	0	0	0	0	0	0	0	0	0	0	0	0	0	0.00228538	0.000140756	0.00242248	0	0	0	0.00448595	3.68759e-05	0	6.4288e-05	0.000305033	0	0.000715154	0.00032041	0.000215054	0.00037743	0.000114077	0.00139424	0	9.5648e-05	0.000636267	0	0	0	0	4.42184e-05	0
>SD_Ssd-13097	0	0	0	0	0	0	0	0	0	0	0	0	0	0	0	0	0	0	0	0	0.000184775	9.67352e-05	5.85995e-05	0	0	0.000252717	1.94314e-05	0.000172102	0.000514782	0	0.000492271	0.000128576	0.00101678	0	0.000643639	0.00115348	0.000215054	0.000566145	0.000342231	0.0017262	4.13479e-05	9.5648e-05	0.000318134	0	5.4936e-05	0.00068782	0.000237599	0.000663277	5.58005e-05
>SD_Ssd-18661	0	0	0	0	0	0	0	0	0	0	0	0	0	0	0	0	0	0	0	0	4.61936e-05	0.000145103	0.000117199	0	0	0	0	0	7.35402e-05	0	4.92271e-05	0	0	0	0.000143031	0	0	0	5.70386e-05	0	0	0	0	0	0	0	0.000131999	0.000530621	0.000837007
>SD_Ssd-25635	0	0	0	0	0	0	0	0	0	0	0	0	0	0	0	0	0	0	0	0	0	0	0	0	0	0	0	0	0	0	0	6.4288e-05	0.00111845	0	0.00586426	0.00128164	0.000645161	0	0.000171116	0.00132784	0	0.00114778	0.000159067	0	0	0	5.27997e-05	0.000442184	0.000223202
>SD_Ssd-00033	0	9.58313e-05	0	0	0	0	0	0	0	0	0	0	0	0	0	0	0	0	0	0	0.000692905	9.67352e-05	0.000351597	0.000211134	0	0.000224637	0.000388629	0.000344204	7.35402e-05	0.000700642	0.000393817	0.00315011	0	4.90412e-05	0	0	0.000250896	0	0.000114077	0	0.000620219	0	0.000265111	2.47887e-05	0.00027468	0	0.000105599	8.84369e-05	0
>SD_Ssd-22323	0.00686144	0.000958313	0.000111346	0.000839454	0.000761421	0.000768049	0.000317662	0	0	0	0	0	0.0100448	0	0	0.000639269	0	0.00139979	6.50491e-05	0.00535253	0	0	0	0	0	0	0	0	0	0	0	0	0	0	0	0	0	0	0	0	0	0	0	0.000768449	0	0	0	0	0
>SD_Ssd-25636	0.00951749	0	0.00512192	0	0	0	0	0.00650195	0.00161204	0.00977843	0	0	0	0	0.000190985	0	0.000104172	0.000912909	6.50491e-05	0	0	0	0	0	0	0	0	8.60511e-05	0	0	0	0	0	0	0	0	0	0	0	0	0	0	0	0	0	0	0	0	0
>SD_Ssd-00820	0	0	0	0	0	0	0	0	0	0	0	0	0	0	0	0	0	0	0	0	0	0	0.000175798	0.00035189	0	0	0.00176826	0	0	0.00129066	0	0	0	0	0	6.4082e-05	0	0	0	0	0	0	0.000106045	0	0	0	0	0	0
>SD_Ssd-13430	0	0	0.000222692	0	0	0.00109721	0	0	8.95576e-05	0	0	0	0	0	0	9.13242e-05	0	0	0	0	0	0	0.000234398	0	0	0	0	0	0	0	0	0	0	0	0	0.000256328	0	0.00012581	0	0	0	0	5.30223e-05	0	0.000219744	0	0.000316798	0.000132655	0.000334803
>SD_Ssd-25637	0	0	0	0	0	0	0	0	0	0	0	0	0	0	0	0	0	0	0	0	0.000138581	0	0	0.000281512	0	0	1.94314e-05	0	0	0.000110628	9.84543e-05	6.4288e-05	0	4.90412e-05	0	0.00115348	0.000967742	6.2905e-05	0	0	8.26959e-05	0	0.000106045	0	0.000988848	0	0.000395998	0.000884369	0.000334803
>SD_Ssd-25638	0	0	0	0	0.00152284	0	0	0.00018577	0	0	0	0	0	0.000355745	0	0	0	0	0	0	0	0	0.00128919	0.00112605	0.0017563	0	0	8.60511e-05	0	3.68759e-05	0	0	0.000203355	0	0.000143031	0.000448574	0.000537634	0	0	0.000199177	0	0	0	0	0.000164808	0	0	4.42184e-05	0.000111601
>SD_Ssd-14604	0	0	0	0	0.000126904	0	0	0	0	0	0	0	0	0.000800427	0	0	0.000312516	6.08606e-05	0	0.00018457	0.000138581	0	0.000644594	0.000422268	6.0562e-05	0.000814309	0.000330334	0.00137682	0	0.000663766	0.00123068	0.00064288	0.000101678	0.000343289	0	0.000192246	0.000394265	0	0.000456308	0.000132784	0.000454827	0.000860832	0.000159067	0	0	0	0	0	0
>SD_Ssd-13067	0	0	0	0	0	0	0	0	0	0	0	0	0	0	0	0	0	0	0	0	0	0	0	0	0	2.80796e-05	0.000233177	0	0.000294161	0	0	0	0.000101678	0	0.00200243	0.00185838	0.000286738	0.00345977	0.000969655	0	0	0.00210426	0.000106045	0	0	0	0	0.000265311	0.000223202
>SD_Ssd-25639	0	0	0	0	0	0	0	0	0	0	0.000123487	0.0223185	0	0.000622554	0	0	0	0.000121721	0	0	0	0	0	0	0	0	0	0	0	0	0	0	0	0	0	0	0	0	0	0	0	0	0	0	0	0	0	0	0
>SD_Ssd-01135	0	0	0	0	0	0	0	0	0	0	0	0	0	0	0	0	0	0	0	0	0.000230968	0	0	0	0	0	0.000446923	0	0	0	0	0	0	0	0	0.000576738	0.000752688	0	0	0	0	0.000382592	0	0	0.00027468	0	2.63999e-05	0.00145921	0.00128341
>SD_Ssd-21636	0	0	0	0	0	0	0	0	0	0	0	0	0	0	0	0	0	0	0	0	0	0	0	0	0	0	0	0	0	0	0	0	0.000203355	0	0.00228849	0.0119193	0.000716846	0	0	0	0	0	0	0	0	0	0	4.42184e-05	0
>SD_Ssd-25640	0	0	0	0	0	0	0	0	0	0	0	0	0	0	0	0	0	0	0	0	0	0	0	0	0	0	0	0	0	0	0	0	0	0	0	0	7.16846e-05	0	0	0	0	0	0	0	0.000219744	0.00146614	0.000501597	0	5.58005e-05
>SD_Ssd-00570	0	0	0.000111346	0	0	0	0	0	0	0	0	0	0	0	0	0	0	0	0	0	0.00240207	0	5.85995e-05	0	0	0	0.00266211	0.000688409	0	0	0	0	0	0	0	0	7.16846e-05	6.2905e-05	0	6.63922e-05	4.13479e-05	9.5648e-05	0.000212089	0	0	0	2.63999e-05	0.000176874	5.58005e-05
>SD_Ssd-00948	0	0	0	0	0	0	0	0	0	0	0	0	0	0	0	0	0	0	0	0	0	0	0	0	0	0	0.000641237	0.000172102	7.35402e-05	0	0	0	0	0	0.000214546	0.000192246	0.000179211	6.2905e-05	0.000228154	0	0	0.000191296	0.00127253	0	0	0	0	4.42184e-05	5.58005e-05
>SD_Ssd-25641	0	0	0	0	0	0	0	0	0	0	0	9.22254e-05	0	0	0	0	0	0	0	0	9.23873e-05	4.83676e-05	0.000117199	0	0.000666182	0.000224637	1.94314e-05	0.000516307	0.00132372	7.37518e-05	0.00103377	6.4288e-05	0.000305033	0	0.00078667	0.000512656	0.000107527	0.000566145	0.000285193	0.00119506	0	9.5648e-05	0	0	0	3.62011e-05	5.27997e-05	0.000132655	0.000502204
>SD_Ssd-25642	0	0.000191663	0	0	0	0	0	0	0	0	0	0	0	0	0	0	0	0	0	0	0	0.000967352	0.000761793	0.000914913	6.0562e-05	2.80796e-05	0	0.000860511	0.00242683	0.000258131	0.000295363	0.000385728	0.000203355	0.000539454	0.00100122	0.00064082	0.000107527	0.000691954	5.70386e-05	0.000265569	0.000124044	0	0.000265111	0	0	0	0.000131999	0	0.000111601
>SD_Ssd-13630	0	0	0	0	0	0	0	0	0	0	0	0	0	0	0	0	0	0	0	0	0	0	0.000175798	0.000281512	0.00508721	0	0	0.000860511	0.000220621	0	0.000541498	0	0	0	0.000643639	0.000256328	3.58423e-05	0.00012581	0	0	0	9.5648e-05	0	0	0	0	0	0	0
>SD_Ssd-22023	0	0	0	0	0	0	0	0	0	0	0	0	0	0	0	0	0	0	0	0	0	0	0	0	0	0	0	0	0	0	0	0	0	0	0	0	0	0	0	0	0	0	0	0	0	0	0	0	0
>SD_Ssd-25643	0	0	0	0	0	0	0	0	0	0	0	0	0	0	0	0	0	0	0	0	4.61936e-05	0	0.000175798	0	0.00030281	0.000140398	0.00147679	0.000172102	0.000367701	0.000295007	0.000590726	0.00122147	0	0	0	0.000128164	0.000286738	0	0	0	0	9.5648e-05	5.30223e-05	7.4366e-05	0	0	0	4.42184e-05	0.000223202
>SD_Ssd-25644	0	0.0015333	0.000779423	0.00115425	0.00164975	0.000219443	0.00651207	0.00018577	0.00268673	0	6.17436e-05	0	0	0.000444682	0	0.000639269	0	6.08606e-05	0	0.000276855	0	4.83676e-05	0.000292997	0	0.000121124	0.000673911	0	0.000946562	0.00169143	0	0	0	0	0	0	6.4082e-05	0	0	0	0	0	0	0	0	0	0	0	0	0
>SD_Ssd-25645	0.000221337	0.00402492	0.00222692	0.00188877	0	0.000219443	0.000476493	0	0.00035823	0.000208052	0.000246975	0.000368902	0.00108592	0.00222341	0.00101859	0	0.00468774	0	0	0.00055371	0	0	0	0	0	0	0	0	0	0	0	0	0	0	0	0	0	6.2905e-05	0	0	0	0	0	0	0	0	0	4.42184e-05	0
>SD_Ssd-25646	0	0.000862482	0.000890769	0	0	0.000219443	0	0.00761657	8.95576e-05	0	0	0	0	8.89363e-05	0	0	0.000156258	0	6.50491e-05	0	0	0	0.000878992	0.00035189	0.000666182	0	0	0.000344204	0	0.000368759	9.84543e-05	0	0.000711744	0	0.00114425	0.000192246	0.000250896	0	0	0.000132784	0	0	0	0	0.000109872	0	0.000158399	4.42184e-05	0.000223202
>SD_Ssd-17476	0	0	0	0	0	0	0	0	0	0	0	0	0	0	0	0	0	0	0	0	0.000461936	9.67352e-05	0	0.000703779	6.0562e-05	0.00328532	0.000971572	0	7.35402e-05	0.000516262	9.84543e-05	6.4288e-05	0	9.80825e-05	0	0	0.000215054	6.2905e-05	0	0	0.000124044	0.000191296	0	0	0	0	0	0	0
>SD_Ssd-25647	0	0	0	0	0	0	0	0	0	0	0	0	0	0	0	0	0	0	0	0	9.23873e-05	0.00019347	0.000644594	0.000140756	0.00199855	0.00314492	0	0.000172102	0.000220621	0.000221255	0	0	0	0	0.000858185	0	0	0.000188715	0	0	0	0	0	0	0	0	0	0	0
>SD_Ssd-25648	0.000664011	0.00239578	0.000111346	0.000209864	0.00139594	0	0.00412961	0	0.00035823	0	0.000555693	0	0	0.000444682	0	0	0.000416688	0.000243442	0	0.00018457	0	0	0.000117199	0.000140756	0.00115068	0	0	0	0	0	0.000147681	0.000128576	0.000406711	0	0.00157334	0.000128164	0.000250896	0	0	6.63922e-05	0	0	0	0	0	0	0.000131999	0	0.000111601
>SD_Ssd-25649	0	0	0	0	0	0	0	0	0	0	0	0	0	0	0.000127324	0	0	0	0	0	0	0.00420798	0.000644594	7.03779e-05	0	5.61593e-05	0.000369197	0	0	0.000110628	4.92271e-05	0	0	0	0	0	0	0	0	0	0	0.000191296	0	0	5.4936e-05	1.81005e-05	2.63999e-05	0.000309529	0.000167401
>SD_Ssd-25650	0	0	0	0	0	0	0	0	0	0	0	0	0	0	0	0	0	0	0	0	0.000739098	0.000580411	0.00128919	0.000492646	0.00030281	0.00154438	0	0.000688409	0.00198559	0	4.92271e-05	0.000128576	0	0	0.000214546	0	0	0	0	6.63922e-05	0	0	0	0	0	0	0	0	0
>SD_Ssd-00917	0	0	0	0	0	0	0	0	0	0	0	0	0	0	0	0	0	0	0	0	0.000277162	0	0.000234398	0.000140756	0	0	0.000738395	8.60511e-05	0.000882483	0.000221255	0	0.000128576	0	0	7.15154e-05	0.000192246	0.000250896	0	0	0	0.000248088	0.000286944	0.000159067	0	0	0	5.27997e-05	0.000397966	0.000111601
>SD_Ssd-01158	0	0	0	0	0	0	0	0	0	0	0	0	0	0	0	0	0	0	0	0	0	0	0	0	0	0	0	0.00189312	0	0	0	0	0.00396543	0	0	0.000512656	7.16846e-05	0	0	6.63922e-05	0	0	0.000371156	0	0.000219744	0	7.91996e-05	0.000928587	0.000223202
>SD_Ssd-20686	0	0	0	0	0	0	0	0	0	0	0	0	0	0	0	0	0	0	0	0	0	0	0	0.000140756	0	0	0	0	0.00404471	0	4.92271e-05	0	0.000203355	0	0	0	0.000107527	0.000314525	0.000171116	0	8.26959e-05	0	0	0	0	0.000289608	7.91996e-05	0	0
>SD_Ssd-25651	0	0	0	0	0	0	0	0	0	0	0	0	0	0	0	0	0	0	0	0	0.000138581	9.67352e-05	0.000410196	0.00112605	0.000121124	0.000252717	0	0	7.35402e-05	0.000110628	0	0.000192864	0.00122013	4.90412e-05	0.00128728	0.00153797	0.000107527	0.001321	5.70386e-05	0.000464746	4.13479e-05	0.000191296	0	0	0.000219744	0	0.000105599	0.000309529	5.58005e-05
>SD_Ssd-25652	0	0	0	0	0	0	0	0	0	0	0	0	0	0	0	0	0	0	0	9.2285e-05	0	0	5.85995e-05	0	0.000181686	0.000533513	0	0.000172102	0.000808942	0	0	0	0.000813421	0	0.00307516	0.000833066	3.58423e-05	0.00150972	0.000114077	0.00192538	0.000124044	0.000191296	0.000265111	0	0	0	7.91996e-05	0.000176874	0.000167401
>SD_Ssd-21802	0	0	0	0	0	0	0	0	0	0	0	0	0	0	0	0	0	0	0	0	9.23873e-05	0	5.85995e-05	0.000140756	0.00109012	0	0	8.60511e-05	0.000220621	3.68759e-05	0	0.000128576	0	4.90412e-05	0	0	0.000537634	0	0	0	0.00107505	0.0113821	0	0	0	0	7.91996e-05	0.000176874	0.000111601
>SD_Ssd-25653	0.000221337	0.00373742	0	0.00146905	0.000253807	0.000438885	0.000317662	0.00204347	0.00241805	0	0.000246975	0.00239786	0.00013574	0.00426894	0.00070028	9.13242e-05	0.000208344	0.000243442	0.000130098	0.000461425	0	0	0	0	0	0	0	0	0	3.68759e-05	0	0	0.000101678	4.90412e-05	0.000143031	6.4082e-05	7.16846e-05	0	0	6.63922e-05	4.13479e-05	0	0.000106045	0	0	9.05027e-05	5.27997e-05	0	0
>SD_Ssd-12429	0.000221337	0.000383325	0	0.00398741	0	0	0	0.00222924	0	0.0134193	0.000185231	0.000184451	0	0	0.000572956	0.000365297	0.00145841	0	6.50491e-05	0	0	0	0	0	0	0	0	0	0	0	0	0	0	0	0	0	0	0	0	0	0	0	0	0.000247887	0	0	0	0	0
>SD_Ssd-14240	0	0	0	0	0	0	0	0	0	0	0	0	0	0	0	0	0	0	0	0	9.23873e-05	4.83676e-05	0.000234398	0.000211134	0	0	0	0	0	0.000258131	4.92271e-05	0	0	0	0	0.000128164	0.000322581	0.000691954	5.70386e-05	0	0	0	0.000106045	0	0.000219744	0.000524915	0.000211199	0.000132655	0.000502204
>SD_Ssd-21770	0	0	0	0	0	0	0	0	0	0	0	0	0	0	0	0	0	0	0	0	0	0	0	0	0.000121124	0.000112319	0	0	0	0	4.92271e-05	0.00032144	0	4.90412e-05	0.00078667	0.00512656	0.00129032	0	0	0.000398353	0	0	0	0	0	0	0	0	0
>SD_Ssd-21620	0	0.0018208	0	0	0.000253807	0	0	0	0	0.000104026	0	0	0	8.89363e-05	0	0.00420091	0.00385437	0.00523401	0	0	0	0	0	0	0.000363372	0	0	0	0	0	0	0	0	0	0.000214546	0	0	0	0	0	0	0	0	0	0	0	0	0	0
>SD_Ssd-25654	0	0	0	0	0.00114213	0	0	0	0	0.000104026	0.000370462	0.000184451	0	0.000266809	0	9.13242e-05	5.2086e-05	0.00194754	0.00169128	0	0	0	5.85995e-05	0	0	8.42389e-05	0.000466354	0	0	0.000147504	0.000196909	0.000385728	0	0	0	0	0.000179211	0	0	0	0.000124044	0.000382592	0	0	5.4936e-05	0	0.000158399	0.000265311	0.000111601
>SD_Ssd-25655	0	0	0	0	0	0	0	0	0	0	0	0	0	0	0	0	0	0	0	0	0	0	0	0	0	0	0	0	0	0	0.000147681	0	0	0	0	6.4082e-05	0.000250896	0	0	0	0.000413479	0	5.30223e-05	0	0.00346097	0	0.000633596	4.42184e-05	0
>SD_Ssd-20668	0	0	0	0	0	0	0	0	0	0	0	0	0	0	0	0	0	0	0	0	0	0	0.000175798	7.03779e-05	0	0	0.000155451	0	0.000220621	0	0	0	0	0	0	0	0.000143369	0	0.000114077	0	0	0	5.30223e-05	2.47887e-05	0.000329616	0.000217206	0.000131999	0.000309529	0
>SD_Ssd-25656	0	0	0	0	0	0	0	0	0	0	0	0	0	0	0	0	0	0	0	0	9.23873e-05	9.67352e-05	0.000351597	0	0	0.000982787	0.000854983	0	0	0	0	0	0	0.000735619	0	0	0.000107527	0.000188715	0.000114077	0	0.00165392	9.5648e-05	5.30223e-05	0	0	0	0	0	0
>SD_Ssd-14408	0	0	0	0	0	0	0	0	0	0	0	0	0	0	0	0	0	0	0	0	0	0	0	0	0	0	0	0	0	0	0	0	0.000203355	0	0.000429092	0.00237103	3.58423e-05	0.00025162	0.000114077	0.00232373	0	0	0	0	0	0	0	0.000176874	0.000167401
>SD_Ssd-12492	0	0	0	0	0	0	0	0	0	0	0	0	0	0	0	0	0	0	0	0	0	0.00120919	0.000585995	0.000140756	0.00181686	8.42389e-05	0.000155451	0	0.000220621	0.00110628	0.00103377	0.000257152	0	0	0	0	0	0	0	6.63922e-05	0	0	0	2.47887e-05	0	0	0	4.42184e-05	0.000613805
>SD_Ssd-25657	0	0	0	0.000524659	0.00101523	0	0.000635324	0	0	0	0	0	0	0	0	0	0	0.00626864	0	0	0	0	0.000292997	0.00365965	0.00115068	2.80796e-05	1.94314e-05	0.000172102	7.35402e-05	3.68759e-05	0	0.000192864	0.000813421	0.000490412	7.15154e-05	0	0.000107527	0	0	6.63922e-05	0	0.000191296	0	0	0	0	0	0	0
>SD_Ssd-01283	0	0	0	0.000104932	0	0	0	0	0	0	0	0	0	0.000800427	0	0	0	0	0	0	0	0.00188634	0.000234398	0.000422268	0.00169574	0	0	0.00137682	0	0	0	0	0.00203355	4.90412e-05	0.000286062	0.000256328	0.000107527	0.00157262	0	0.000331961	0	0	0	0	0	0	0	0.000132655	0.000111601
>SD_Ssd-12595	0	0	0	0	0	0	0	0	0	0	0	0	0	0	0	0	0	0	0	0	0	0	0	0	0	0	0	0	0	0	0	0	0	0	0	0	3.58423e-05	0	0	0	0.00496175	0.000286944	0	0	0	0	5.27997e-05	0	0
>SD_Ssd-12738	0	0	0	0	0	0	0	0	0	0	0	0	0	0	0	0	0	0	0	0	0	0	5.85995e-05	0.00394116	0	0	1.94314e-05	0	0.000220621	0	0	0.000128576	0.000203355	0.00039233	7.15154e-05	0.00064082	0.000430108	0.00295653	0.000456308	0.000199177	0	0	0	0	0.000219744	1.81005e-05	7.91996e-05	0.000221092	0.000279002
>SD_Ssd-25658	0	0	0	0	0	0	0	0	0	0	0	0	0	0	0	0	0	0	0	0	0	0	0	0	0	0	0	0	0	0	0	0	0	0	0	0	0	0	0	0	0	0	0	0.00585013	0	0	0	0	0
>SD_Ssd-25659	0	0	0	0	0	0	0	0	0	0	0	0	0	0	0	0	0	0	0	0	0.000323356	0	0.000117199	0.00161869	0	0.00412771	0	0	0	7.37518e-05	0	0	0	0	0	0	0	0	0	0	0	0	0.000106045	0	0	0	0	0	0
>SD_Ssd-25660	0	0	0	0	0	0	0	0	0	0	0	0	0	0	0	0	0	0	0	0	0.000138581	0	0.000585995	0.000140756	0	0.000252717	0.000116589	0.000258153	0.000220621	0.000737518	9.84543e-05	0.000257152	0	4.90412e-05	0	0	0.000143369	0.00012581	0.000114077	0	4.13479e-05	0.000669536	0	0	0	0	2.63999e-05	0	0
>SD_Ssd-25661	0	0.00105414	0.000445385	0.000209864	0.00291878	0.000548607	0.00111182	0	0.00367186	0	0	0	0	0.00355745	0	0.00255708	0	0.000243442	6.50491e-05	0.00230712	0	0	5.85995e-05	0	0	0	0	0	0.00014708	0	0	0	0.000305033	0	0	0	0	6.2905e-05	0.000114077	6.63922e-05	0	0	0	0	0	0	0	0	0
>SD_Ssd-19736	0	0	0	0	0	0.000109721	0	0	0	0	0	0	0	0	0	9.13242e-05	0	0	0	0	0	0	0	0	0	0	0	0	0	0	0	0	0	0.000588495	0	0	0	0	0	0	0	9.5648e-05	0	0	0	0	0	0	0
>SD_Ssd-25662	0	0	0	0	0	0	0	0	0	0	0	0	0	0	0	0	0	0	0	0	0	0	0	0	0	0	0	0	0	0	0	0	0	0.00421755	0.000357577	0	0	0	0	0	0	0	5.30223e-05	0	0	0	0	0	0
>SD_Ssd-14213	0	9.58313e-05	0.000111346	0	0	0.000109721	0.000317662	0	0	0	0.000123487	9.22254e-05	0	0	0	9.13242e-05	0	6.08606e-05	0	0	0.000600517	0.000725514	0.000585995	7.03779e-05	6.0562e-05	8.42389e-05	0	0.000860511	0.000735402	7.37518e-05	0.000196909	0.000128576	0	0.000637536	0.00107273	0.000128164	3.58423e-05	0.000188715	0.000228154	0	0	9.5648e-05	0	0	0.000164808	1.81005e-05	0.000158399	0.000353748	0
>SD_Ssd-25663	0	0	0	0	0	0	0	0	0	0	0	0	0	0	0	0	0	0	0	0	0	0	0	0	0	0	0	0	0	0	0	0	0.000203355	0	0	0	0.000250896	0	0	0	0.00136448	0	0.000371156	0.00342084	0	0	5.27997e-05	4.42184e-05	0
>SD_Ssd-13784	0	0	0	0	0	0	0	0	0	0	0	0	0	0	0	0	0	0	0	0	4.61936e-05	0	0	0	0.000121124	0.000112319	0.00145736	0.00146287	0.000882483	0.000331883	0	0.000128576	0	0	0	0	0.000358423	0	0.000114077	0.000199177	0	0.000382592	0.000371156	0	0.000219744	0	2.63999e-05	0.000221092	0
>SD_Ssd-14407	0	0	0	0	0.000126904	0	0	0	0	0	0	0	0	0	0	0	0	0	0	0	4.61936e-05	0.000290206	0.00257838	0.00119642	0.000666182	0.000393115	5.82943e-05	0.000258153	0.0011031	0.000184379	4.92271e-05	0.000450016	0	0	0.000143031	0	0.000107527	0.00012581	0	0.000132784	0	9.5648e-05	0	0	0	0	0	8.84369e-05	5.58005e-05
>SD_Ssd-12566	0	0	0	0	0	0	0	0	0	0	0	0	0	0	0	0	0	0	0	0	0	0.00140266	0.000351597	0.000140756	0.00139293	8.42389e-05	0	0.000344204	0.000588322	0.000110628	0.00034459	0	0	0	0.000143031	6.4082e-05	0.000143369	6.2905e-05	0	0.000531138	0	0	0	0	0	0	0	4.42184e-05	5.58005e-05
>SD_Ssd-12911	0	0	0	0	0	0	0	0	0	0	0	0	0	0	0	0	0	0	0	0	0.00050813	0	5.85995e-05	0.000422268	0	2.80796e-05	3.88629e-05	0	0.000661862	0	4.92271e-05	0.00096432	0.0027453	4.90412e-05	0.000214546	6.4082e-05	0	0.00012581	0.000171116	0	4.13479e-05	9.5648e-05	0.000848356	0	0	1.81005e-05	0	8.84369e-05	0
>SD_Ssd-25664	0.00464807	0.0018208	0	0.00293809	0.000126904	0	0.000635324	0.00018577	0.00170159	0.00717778	0.00135836	0.000645578	0	0.000266809	0.000318309	0.000182648	0.00026043	0.000182582	0.000260196	9.2285e-05	0	0	0	0	6.0562e-05	0	3.88629e-05	0	0	0	0.000196909	0.000128576	0	0	0	0	0	0	0	0	0	0	0	9.91547e-05	0	0	0	0	0
>SD_Ssd-25665	0	0	0	0	0	0	0	0	0	0	0	0	0	0	0	0	0	0	0	0	4.61936e-05	0	5.85995e-05	0.000140756	0	0	0.000194314	0	0.00014708	0	0	0	0	0	0	0	3.58423e-05	0.000188715	0.000228154	0	0	0	0	0	0.00120859	1.81005e-05	0.000422398	0.000486403	5.58005e-05
>SD_Ssd-16961	0.000664011	0.000191663	0.000222692	0.000104932	0	0	0	0.00018577	0.000179115	0	0	0	0	0	0	0.000547945	5.2086e-05	6.08606e-05	0	0.000276855	0	0	5.85995e-05	7.03779e-05	0	0	0	0.000516307	0	3.68759e-05	4.92271e-05	6.4288e-05	0	0.000539454	0.00107273	0	0	0	0	0.000132784	0	0	0	0	0	0	0	4.42184e-05	5.58005e-05
>SD_Ssd-23182	0	0.000383325	0.000779423	0.000209864	0.000380711	0	0.000158831	0.00074308	0.000179115	0	0.000123487	0.000645578	0	0.000177873	0.000318309	0.000821918	5.2086e-05	0.000486885	0.000260196	9.2285e-05	0	0	0	7.03779e-05	0	0	0	0	0	0	0	0	0	0	0.000214546	0.0014098	0.000143369	0	0	0.000730315	0	0	0	0	0.000164808	0	2.63999e-05	0.000221092	0.000279002
>SD_Ssd-17474	0	9.58313e-05	0.000334039	0	0.00469543	0.000109721	0	0.00037154	0.00367186	0	0	0	0	0.00168979	0	0.00164384	0	0	0	0.00055371	0	0	0	0.000211134	6.0562e-05	0	0	0.000602358	0	0	0	0	0.000101678	0	0.000429092	0.00108939	3.58423e-05	0	0	0.000331961	0	0	0	0	5.4936e-05	0	2.63999e-05	0	0
>SD_Ssd-25666	0	0	0	0	0	0	0	0	0	0	0	0	0	0	0.000509295	0	0	0	0	0	0.000230968	0	0.000175798	0.000422268	0	0.000898548	7.77257e-05	0.00266758	0.00102956	0.000442511	4.92271e-05	0.000385728	0.000101678	0	0	0	0.000107527	0	0	0	0	0	0	0	0	0	0	0	0
>SD_Ssd-12642	0	0	0	0	0	0	0	0	0	0	0	0	0	0	0	0	0	0	0	0	0	0	5.85995e-05	0	0	0	0	0	0	0	0	0	0	0	0	0	0	0	0.000171116	0	0	0	5.30223e-05	0	0.000219744	0.00034391	0.000659996	0	0.000446404
>SD_Ssd-13539	0	0	0	0	0	0	0	0	0	0	0	0	0	0	0	0	0	0	0	0	0	0	0	0	0	0	0	0	0	0	0	0	0.000203355	0	0.00114425	0.00121756	3.58423e-05	6.2905e-05	0.000342231	0.00564334	0	0	0.000159067	0	5.4936e-05	0	0	8.84369e-05	5.58005e-05
>SD_Ssd-14691	0	0.000191663	0.000890769	0.000104932	0.00329949	0	0	0	0.00438832	0	0	0	0	0.000889363	0	0.00127854	0	0	6.50491e-05	0	0	0	0	0.000211134	0	0	0	8.60511e-05	0	7.37518e-05	0.000196909	0	0.000101678	0	0.000429092	0.00108939	7.16846e-05	0.00012581	5.70386e-05	0.00146063	0	0	5.30223e-05	0	0	0	0.000184799	0	0.000167401
>SD_Ssd-25667	0	0	0	0	0	0	0	0	0	0	0	0	0	0	0	0	0	0	0	0	0	0	0	0	0	0	0	0	0	0	0	0	0	0	0	0	0	0	0	0	0	0	0	0	0.000384552	0.00108603	0.000871195	0	0.000111601
>SD_Ssd-12674	0	0	0	0	0	0	0	0	0	0	0	0	0	0	0	0	0	0	0	0	0	0	5.85995e-05	7.03779e-05	0	0	0	0	7.35402e-05	0	0	0	0	0	0	0	0	0.000314525	0.000114077	0	0	0	0	0	0.000494424	0.000217206	7.91996e-05	0.000132655	0.00106021
>SD_Ssd-25668	0	0	0	0	0	0	0	0	0	0	0	0	0	0	0	0	0	0	0	0	0	0	0	0	0	0	0	0	0	0	0	0	0	0	0	0	0	0	0	0	0	0	0	0	0.000109872	0.00190056	0.00174239	0.000176874	5.58005e-05
>SD_Ssd-25669	0	0	0	0	0	0	0	0	0	0	0	0	0	0	0	0	0	0	0	0	0	0	0	0	0	0	0	0	0	0	0	0	0	0	0	0	0	0	0	0	4.13479e-05	0	0	0	0.00230731	5.43016e-05	0.00298318	0	0
>SD_Ssd-01239	0	0	0	0	0	0	0	0	0	0	0	0	0	0	0	0	0	0	0	0	0	0	0.000117199	0	0	0	0	0	7.35402e-05	0	0	0	0	0	0	0	0	0	5.70386e-05	0	0	0	0	0	0.00027468	3.62011e-05	0.000316798	0.000132655	0.000669605
>SD_Ssd-13202	0	0	0	0	0	0	0	0	0	0	0	0	0	0	0	0	0	0	0	0	0	0	0	0	0	0	0	0	0	0	0	0	0.00538892	0	0.00243152	0.000704902	0.000716846	6.2905e-05	0.000171116	0.000331961	0	0	5.30223e-05	0	0.000329616	0	0	0.000442184	0.000167401
>SD_Ssd-16351	0	0	0	0	0	0	0	0	0	0	0	0	0	0	0	0	0	0	0	0	0	0	0.000175798	0	0	0	0	0	0.00014708	0	0	0	0	0	0.000643639	6.4082e-05	0.00078853	0	0	0.0104236	0.000248088	0	0	0	0	0	0	0	0
>SD_Ssd-25670	0	0	0	0	0	0	0	0	0	0	0	0	0	0	0	0	0	0	0	0	4.61936e-05	0.00212817	0.00251978	7.03779e-05	0.000423934	0.000393115	0	0.000430256	0.000514782	0.000110628	0	0.000385728	0.000203355	0	7.15154e-05	0	3.58423e-05	0.00050324	0	0	0	0	0	0	0	0	0	0	0
>SD_Ssd-25671	0	0	0	0	0	0	0	0	0	0	0	0	0	0	0	0	0	0	0	0	0.000277162	0	5.85995e-05	7.03779e-05	0	0	0.00176826	0	0	0.000553138	0.00034459	0	0	0	0	6.4082e-05	0.000107527	0	0	0	0.000248088	0.000286944	0	0	0.000109872	3.62011e-05	0.000158399	4.42184e-05	0
>SD_Ssd-25672	0	0	0	0	0	0	0	0	0	0	0	0	0	0	0	0	0	0	0	0	0	0	0	0	0	0	0	0	0	0	0	6.4288e-05	0.000101678	0	0	0	0	0	0.00296601	0	0.00144718	0	5.30223e-05	0.00332168	0	0	0	0	0
>SD_Ssd-18811	0.000221337	0	0.000222692	0.000104932	0.000761421	0.000219443	0.000158831	0.00055731	0.000268673	0	0.000123487	0.000553352	0	0.000622554	0	0.000639269	0	0.00115635	0	9.2285e-05	0	0.000725514	0	0	0.00060562	0	3.88629e-05	0.000344204	0	0	9.84543e-05	0	0.000203355	0	0	0.00147389	0.000143369	0	0.000171116	0.000796707	0	0	0	0	0.000164808	0	2.63999e-05	4.42184e-05	0
>SD_Ssd-25673	0	0	0	0	0.000126904	0	0	0	0	0	0	0	0	0	0	0	0	0.000243442	0	0.0018457	0	0	0.000292997	7.03779e-05	0.000121124	8.42389e-05	0	0	0.000588322	0	0	0	0.000508388	9.80825e-05	0.00214546	0.00128164	0.000107527	6.2905e-05	0	0.0025893	0	0	5.30223e-05	0	0	0	0	8.84369e-05	0
>SD_Ssd-00779	0	0	0	0	0	0	0	0	0	0	0	0	0	0	0	0	0	0	0	0	0.000877679	0	0	0.00035189	0	0.00112319	0.00122418	0	0	0.000147504	0.00068918	0	0	4.90412e-05	7.15154e-05	0	0.000107527	6.2905e-05	0	0	0.000454827	0	0.000106045	0	0.000494424	0	0	0.000132655	0
>SD_Ssd-01193	0	0	0	0.000209864	0	0.000109721	0	0	0	0	0	0	0	0	0	0.000639269	0	0	0	0	0.000138581	0	0.000117199	7.03779e-05	0	0	0.000174883	0	0	0	0	0	0	0.000147124	0.000143031	0.000192246	7.16846e-05	0.00012581	0.000513347	0.000531138	4.13479e-05	0.000191296	0.000636267	0	0.000109872	0.000235307	2.63999e-05	0.000442184	0.000111601
>SD_Ssd-12533	0	0	0	0	0	0	0	0	0	0	0	0	0	0	0	0	0	0	0	0	0	0	0	0	0	0	0	0	0	0	0	0	0	0	0	6.4082e-05	3.58423e-05	0	0	0	0.00318379	0	0	0	0	9.05027e-05	7.91996e-05	0	0
>SD_Ssd-25674	0	0	0.000111346	0	0	0	0	0	0	0	0	0	0	0	0	0	0	0.000182582	0	0	0	0	0.000117199	0.000563023	0	0	5.82943e-05	0	0	0.000110628	0.000984543	0.00128576	0	0.00210877	0.000143031	0.000192246	0.000358423	6.2905e-05	0.000171116	0	4.13479e-05	0.000860832	5.30223e-05	0	0	0	0	0	0
>SD_Ssd-25675	0.000442674	0.00162913	0	0.000209864	0	0.000219443	0	0	0.00385098	0	0.000308718	0.000461127	0.00013574	0.000355745	0.00407436	0	0	0.00310389	0.00104079	0	0	0	0	0	0	0	0	0	0	0	0	0.000192864	0	0	0	0	0	0	0	0	0	0	5.30223e-05	0	0	0	0	0	0
>SD_Ssd-25676	0	0	0	0	0	0	0	0	0	0	0	0	0	0	0	0	0	0	6.50491e-05	0	0	0	0	0	0	2.80796e-05	0	0.000172102	0	0	0	0.000192864	0.000101678	0	0	0	0	0	5.70386e-05	0	4.13479e-05	0.000191296	5.30223e-05	0	0	0	0	0	0
>SD_Ssd-25677	0	0	0	0	0	0	0	0	0	0	0	0	0	0	0	0	0	0	0	0	0.000277162	0	0	0.000211134	0	0	9.71572e-05	0	0	0.000516262	9.84543e-05	0	0	0	0	0.000128164	0.000250896	0	0.000171116	0	0	0.000382592	0.000106045	0	0.000164808	0.00128514	0.000263999	0.000397966	0.000390603
>SD_Ssd-00923	0	0	0	0	0	0	0.000158831	0	0.000179115	0	0	0	0	0	0	0	0	0	0	0	0	0	0	0.000211134	0	0.000168478	0.00013602	8.60511e-05	0	0	0	0	0.000508388	0	0.000429092	0.000192246	3.58423e-05	0.00050324	0.000114077	0.000730315	4.13479e-05	0.00047824	0.000159067	0	0.000109872	5.43016e-05	5.27997e-05	0.000176874	0.000111601
>SD_Ssd-13040	0	0	0	0.000104932	0	0	0	0	0	0	0	0	0	0	0	0	0	0	0	0	0	0	0	7.03779e-05	0	0	0	0	0	0	0	0	0.000813421	0.000735619	7.15154e-05	0	3.58423e-05	0	0	0	0.000372131	0	0	0	0.00219744	0	0.000211199	0.000221092	0.000111601
>SD_Ssd-25678	0	0	0	0	0	0	0	0	0	0	0	0	0	0	0	0	0	0	0	0	0	0	0	0	0	0	0	0	0	0	0	0	0	0.000147124	0	0	3.58423e-05	0	5.70386e-05	0	0	0	0.000159067	0	0.000219744	0.000742122	0.000263999	8.84369e-05	0.000167401
>SD_Ssd-25679	0	9.58313e-05	0	0	0	0	0	0	0.000268673	0	0.000123487	0	0	0	0	0.000182648	0	0	0	9.2285e-05	0	0.000338573	0.00105479	0	6.0562e-05	0.00160054	0	0.000258153	0.00132372	3.68759e-05	0.000147681	0.00032144	0	0	0	0	0	6.2905e-05	0	0	0	0	0	0	5.4936e-05	0	0	0	0
>SD_Ssd-25680	0.000664011	0	0	0	0.000634518	0.0020847	0.00238247	0	0	0	0.000246975	0	0	0.00329064	0	0.000821918	0	0.00377336	0.000325246	0	4.61936e-05	0	5.85995e-05	0	0	0.000112319	0.000349766	0	0	7.37518e-05	0	0	0.000203355	0	0	0	0.000286738	6.2905e-05	0	6.63922e-05	0	0.000191296	0	0	0	0	0	0	0.000111601
>SD_Ssd-12140	0	0	0	0	0	0	0	0	0	0	0	0	0	0	0	0	0	0	0	0	0	0.00019347	0.000234398	0	0.000666182	0	0	0	0	0.000110628	0	6.4288e-05	0.000610066	0.00132411	0	6.4082e-05	0.000716846	0	5.70386e-05	0	0.000289436	0.00172166	0	0	0	0	0	0	0
>SD_Ssd-21535	0	0.00316243	0	0.000104932	0	0	0	0.00427271	0	0.000416103	0.000370462	0.000553352	0.000678702	8.89363e-05	0.000572956	0.000182648	0	0.000182582	0.000845638	0	0	0	0.000703194	0	0	0	0	0.000172102	0.000588322	0	0	0	0	0	7.15154e-05	0	0	0	0	0	0	0	0	0	0	0	0	0	0
>SD_Ssd-25681	0	0	0	0	0	0	0	0	0	0	0	0	0	0	0	0	0	0	0	0	0	0	0	7.03779e-05	0	0	0.000310903	0	7.35402e-05	0	0	0.000257152	0	0	0	0	0.000215054	6.2905e-05	5.70386e-05	0	4.13479e-05	0	0	0	0.000109872	0	7.91996e-05	0.000442184	0
>SD_Ssd-21358	0	0	0	0	0	0.000548607	0.00937103	0	0	0	0.000802667	0	0	0	0.000127324	0	0	0	0	9.2285e-05	4.61936e-05	0	0.000234398	0	0.00145349	0.00160054	0	0.000602358	0	0	0	0	0	0	0	0	0	0.00100648	0	0	0	0	0	0	0	0	0	0	0
>SD_Ssd-25682	0	0.000191663	0	0.000209864	0	0	0	0.00167193	0.000447788	0.000728181	0	0.000184451	0	0.000266809	0	0.000182648	0.000885463	0	6.50491e-05	0	0	0.00314389	5.85995e-05	0	0	5.61593e-05	0	0	0.000220621	7.37518e-05	0	6.4288e-05	0	0	0	0	0	0	0	0	0	0	0	0	0	0	0	0	0
>SD_Ssd-25683	0	0	0	0	0	0	0	0	0	0	0	0	0	0	0	0	0	0	0	0	4.61936e-05	0	0	7.03779e-05	0	0.000561593	0.00118532	0	0	0	0.000295363	0.000128576	0	0	0	0	0.000967742	6.2905e-05	0.000171116	6.63922e-05	0.000248088	9.5648e-05	0.000530223	0	0.000109872	0	0.000211199	0.000397966	5.58005e-05
>SD_Ssd-00143	0.000221337	0	0	0	0	0	0	0	0	0	0	0	0	0	0	0	0	0	0	0	0	0	0	0	0	2.80796e-05	0.000252609	0.000258153	0.000220621	0	0	0.000128576	0	0	0	0.000448574	0	0.00207586	0.000114077	0.000796707	4.13479e-05	0	0.000901379	0	0.00027468	0	5.27997e-05	0.000353748	0.000390603
>SD_Ssd-21791	0	0	0	0	0	0.000768049	0	0	0.00223894	0	0	0	0	0	0	0.000730594	0	6.08606e-05	0	0.00535253	0	0	0	0	0.000423934	0	0	0	0	0	4.92271e-05	0	0.000610066	0	0	0.00307594	0	0	0.000114077	0	4.13479e-05	0	0	0	0	0	0	8.84369e-05	0
>SD_Ssd-13086	0	0	0	0	0	0	0	0	0	0	0	0	0	0	0	0	0	0	0	0	0.000230968	0	5.85995e-05	0	0	0	0	0.000172102	0	0.000221255	0.000295363	0.000385728	0.000305033	0.000833701	0	0.000128164	0.00412186	0	5.70386e-05	0.00119506	0	9.5648e-05	5.30223e-05	0	0.000164808	1.81005e-05	2.63999e-05	0.000132655	5.58005e-05
>SD_Ssd-21623	0.00177069	0.000574988	0	0	0	0.000109721	0	0.00222924	8.95576e-05	0.00436908	6.17436e-05	0.00415014	0.00217185	0.000533618	0.000954927	9.13242e-05	0.000833377	0.000791187	0.000390295	0	0	0.000241838	0	0	0	0	0	0	0	0	0	0	0	0	0	0	0	0	0	0	0	0	0	0	0	0	0	0	0
>SD_Ssd-25684	0	0.000287494	0	0	0	0	0	0.00074308	0.00161204	0	0	0	0	8.89363e-05	0	0.000182648	0	0	0	0.00415282	0	0	0	0	0.00030281	0	0	8.60511e-05	0	7.37518e-05	0	0	0.000508388	0	0.000572123	0.00346043	0.000107527	0.000440335	0	6.63922e-05	0	0.000286944	0	0	0	0	0.000105599	4.42184e-05	0.000111601
>SD_Ssd-14680	0	0	0	0	0	0	0	0	0	0	0	0	0	0	0	0	0	0	0	0	4.61936e-05	0	0.000234398	0.000422268	0	2.80796e-05	3.88629e-05	0	0.000588322	7.37518e-05	0	0.000192864	0.000508388	0	0.000357577	6.4082e-05	0.000215054	0.000440335	0.000855578	0.000132784	4.13479e-05	0.00181731	0.0004772	0	0	0	2.63999e-05	4.42184e-05	0
>SD_Ssd-25685	0	0	0	0.000524659	0	0	0	0	8.95576e-05	0	0	0	0	0	0	0	0	0	0.000650491	0	0	0	0	0	0	0	0	0	0	0	0	0	0	0	0	6.4082e-05	0.000358423	0	0.000342231	0	0.00111639	0	0.00068929	0.000297464	0	0.000126704	5.27997e-05	0	0
>SD_Ssd-01186	0	0	0	0	0	0	0	0	0	0.000104026	0	0	0	0	0	0	0	0	0	0	0.000323356	0	0	0.00035189	6.0562e-05	0.000112319	0	0	0	7.37518e-05	0.000295363	0	0.000203355	0.00122603	7.15154e-05	6.4082e-05	0.000322581	0.000566145	0.000513347	0.000132784	0.000620219	0.000765184	0.00127253	0	0	3.62011e-05	0	8.84369e-05	0
>SD_Ssd-24014	0.000885347	0	0.00222692	0.00241343	0.00862944	0	0	0.00260078	0	0	0	0	0	0.000622554	0	0.000913242	0	0.00352991	0	0.000276855	0	0	0	0	0	0	0	0	0	0	0	0	0	0	0	0	0	0	0	0	0	0	0	0	0	3.62011e-05	0	0	0
>SD_Ssd-00703	0.00110668	0	0	0	0	0.000109721	0	0	0	0	0	0	0	0	0	0	0.000104172	0	0	9.2285e-05	0.000877679	0	0.000117199	0	0	0	0	0	0	0	0	0	0.000101678	4.90412e-05	0	6.4082e-05	0.000107527	0	0.000228154	0.0017262	0	0.00047824	0	0	0.000164808	0.000181005	7.91996e-05	8.84369e-05	0.000223202
>SD_Ssd-25686	0	0	0	0	0	0	0	0	0	0	0	0	0	0.000177873	0	0	0.000156258	6.08606e-05	0	0	0.000184775	0	0.000175798	0	0	0	0	0	0	0.000184379	0.000147681	0	0.000101678	0	0	0	0	6.2905e-05	0	0	0	0	0.000106045	0	5.4936e-05	0	0	0	0
>SD_Ssd-25687	0	0	0	0	0	0	0	0	0	0	0	0.000184451	0	0	0	0	0	0	0.000325246	0	0	0	0	0	0	0	0	0	0	0	0	0	0	0	0	0	0.000286738	0	0.000741501	0	0.000248088	0	0.0004772	0.000495774	0	7.24021e-05	2.63999e-05	0	0
>SD_Ssd-25688	0	0	0	0	0	0	0	0	0	0	0	0	0	0	0	0	0	0	0	0	0	0	0	0	0	0	0	0	0	0	0	0	0	0	0	0	0	0	0	0	0	0	0	0	0.000219744	0.00255217	0.000739196	0	0
>SD_Ssd-25689	0	0	0.000222692	0	0	0	0	0	0	0	0	0	0.00013574	0.000177873	0	0	0	0	0	0	0	0.0016445	0.000292997	0	0.000363372	0	1.94314e-05	0.000258153	0.00588322	0.000110628	0	0.000128576	0.000101678	0	0	0	0	0	0	0	0	0	0	0	0	0	0	0	0
>SD_Ssd-25690	0	0	0	0	0	0	0	0	0	0	0	0	0	0	0	0	0	0	0	0	0	0	0	0	0	0	0	0	0	0	0	0	0	0	0	0	0	0	0	0	0	0	0	0.00515604	0	0	0	0	0
>SD_Ssd-25691	0	0	0	0	0	0	0	0	0	0	0	0	0	0	0	0	0	0	0	0	0	0	0	0	0	0	3.88629e-05	0	0	0	0	0	0	0	0	0.00032041	7.16846e-05	0	0	0	0	0	0	0	5.4936e-05	1.81005e-05	0.000131999	8.84369e-05	0
>SD_Ssd-00762	0	0	0	0	0.000253807	0	0	0	0	0	0	0	0	8.89363e-05	0	0	0	0	0	0.00018457	0	0.000628779	0	7.03779e-05	0	0	0.000291472	0	0.000294161	0.000221255	0	0	0.000610066	0.00215781	0.000715154	0.000128164	0.000645161	0.000440335	5.70386e-05	0.000132784	0.000248088	0.00248685	0.000106045	0	0	0	0	0	0
>SD_Ssd-01084	0	0	0.000334039	0	0	0	0.000794155	0	0	0	0	0	0	0.000889363	0	0	0	0	0	0	0	0	0.000468796	0.000281512	0.00109012	0	0	8.60511e-05	0	0.000110628	0	6.4288e-05	0.000915099	0	0.000143031	0.000192246	0.000215054	0.000188715	0	0	0	0	0	0	0	0	5.27997e-05	4.42184e-05	0.000669605
>SD_Ssd-12678	0	0	0	0	0	0	0	0	0	0	0	0	0	0	0	0	0	0	0	0	0	0	0.000117199	0	0	0	0	0	0	0	0	6.4288e-05	0	0	0	0	0	0.00025162	0	0	4.13479e-05	0	0	2.47887e-05	0.000714168	9.05027e-05	0.000475197	0.000353748	0.000167401
>SD_Ssd-12771	0	0	0	0	0	0	0	0	0	0	0	0	0	0	0	0	0	0	0	0	4.61936e-05	9.67352e-05	0.000703194	7.03779e-05	0.000545058	0.000533513	3.88629e-05	8.60511e-05	0.00014708	0.00118003	0.000147681	0.000192864	0	0	7.15154e-05	6.4082e-05	0.000179211	0	0	0.000331961	0	0	0	0	0	0	0	0.000221092	0.000613805
>SD_Ssd-25692	0.000221337	0.000862482	0.000111346	0	0.000380711	0	0	0	0.000179115	0	0.000123487	0	0	0	6.36618e-05	0.000182648	5.2086e-05	6.08606e-05	0.000520393	9.2285e-05	0	0.00817412	5.85995e-05	0	6.0562e-05	0	0	0	0	0	0	0	0	0	0	0	0	0	0	0	0	0	0	0	0	0	0	0	0
>SD_Ssd-01329	0	0	0	0.00115425	0	0	0	0	0	0	0	0	0	0	0	0	5.2086e-05	0	0	0	0	0	0	0	0	0	0	0	0	0	0.00339667	0	0.00172852	9.80825e-05	0.000286062	0.00134572	0.000322581	0.00012581	0	0.000929491	0.000413479	0.00047824	5.30223e-05	0	0	0	0	0	0
>SD_Ssd-14081	0.000442674	0	0.000111346	0.000104932	0.00469543	0.000219443	0.00476493	0	0.000626903	0	0.000308718	0	0	8.89363e-05	0	0.000730594	0	0.000486885	0	0.000461425	4.61936e-05	0.000290206	0.000410196	0	0	0	0	0.000430256	0	0	4.92271e-05	0	0	0.000147124	0	6.4082e-05	0	6.2905e-05	0	0	0	9.5648e-05	0	0	0	0	5.27997e-05	0	0
>SD_Ssd-25693	0	0	0	0	0	0	0	0	0	0	0	0	0	0	0	0	0	0	0	0	0	0	0	0	0	0	0	0	0	0	0	0	0	0.0072581	0	0.000256328	0	0.000188715	5.70386e-05	0	0	0	0	0	0	0	7.91996e-05	4.42184e-05	0
>SD_Ssd-25694	0.000442674	0.000479157	0	0.00167891	0	0	0	0	8.95576e-05	0.000520129	0.0067918	0.000276676	0.00122166	0.000355745	0.00190985	0	0.000312516	0.000365163	0.000455344	0	0	0	0	0	0	0	0	0	7.35402e-05	0	0	0	0	0	0	0	0	0	0	0	0	0	0	0	0	0	0	0	0
>SD_Ssd-21292	0	0	0	0	0	0	0	0	0	0	0	0	0	0	0	0	0	0	0	0	4.61936e-05	0	0	0.000422268	0	0	0	0	0	0.000147504	0	0	0.000101678	0	0	0.000192246	7.16846e-05	0	0	0	0	0.000669536	0.000212089	0	0	5.43016e-05	2.63999e-05	8.84369e-05	0
>SD_Ssd-22122	0.000885347	0	0	0	0.000380711	0.00274303	0	0.0104031	0.00179115	0.00520129	0	0	0.00108592	8.89363e-05	6.36618e-05	0.000182648	0.000104172	0	0	0	0	0	0	0	0	0	0	0	0	0	0	0	0.000101678	0	0	0	0	0	0	0	0	0	0	0.00074366	0	0	0	0	0
>SD_Ssd-25695	0	0	0	0	0	0	0	0.00018577	0	0	0.000432205	0	0	0	0	0	5.2086e-05	6.08606e-05	0.000195147	0	0	0.000290206	0.000175798	0	0	2.80796e-05	0.000194314	8.60511e-05	0	0.000553138	4.92271e-05	0.00032144	0.000203355	0	0	0	3.58423e-05	0	5.70386e-05	0	8.26959e-05	0.000286944	0	0	0.00027468	0.000253407	0.000290398	0.000176874	0.000167401
>SD_Ssd-25696	0	0.000574988	0	0	0	0	0	0	0	0	0	0	0	0	0.000190985	0	0	6.08606e-05	0	0	0	0	5.85995e-05	0	0	0	0	0.00499096	0	0	0	0	0.000406711	0	0.000143031	6.4082e-05	0.00175627	0.00062905	0.000114077	0	0.000124044	0.00267814	0.000106045	0	5.4936e-05	0	0	0.000353748	0
>SD_Ssd-25697	0	0	0.000334039	0	0	0	0	0.00390117	0	0	0	0	0	0	0	0	0.000833377	0	0	0	0	0.00019347	0	0	0	0	0	0.00877721	0	0.000774393	0	0	0	0	0	0	0	0	0	0	0	0	0	0	0	0	0	0	0
>SD_Ssd-14082	0	0	0	0	0	0	0	0	0	0	0	0	0	0	0	0	0	0	0	0	0	0	5.85995e-05	7.03779e-05	0	8.42389e-05	0.000854983	0.000258153	0.00139726	0.000331883	0	6.4288e-05	0.000305033	0	0	6.4082e-05	0.000501792	0.00012581	5.70386e-05	0	0	0	0.000106045	0	5.4936e-05	0	0	8.84369e-05	0.000167401
>SD_Ssd-25698	0	0	0	0	0	0	0	0	0	0	0	0	0	0	0	0	0	0	0	0	0	0	0	0	0	0	0	0	0	0	0.000246136	0.000128576	0	0	0	0	0.000143369	0	5.70386e-05	0	0.000124044	0	0	0.000470985	0.00159314	1.81005e-05	0.000290398	0.000132655	0
>SD_Ssd-16177	0	0	0	0	0	0	0	0	0	0	0	0	0	0	0	0	0	0	0	0	0	0.00270859	0.000292997	0.00035189	0	0	0.000505217	0	0	0	0.000246136	0	0	0	0	0	7.16846e-05	6.2905e-05	0.000171116	0	8.26959e-05	0.000286944	0	0	5.4936e-05	0	2.63999e-05	0.000176874	0.000111601
>SD_Ssd-25699	0	0	0	0	0	0	0.000158831	0	0.000179115	0	0	0.000553352	0	0.000177873	0	0	5.2086e-05	0	0.00221167	0	0	0	0	0	0	0	0	0	0	0	0	0	0.000915099	0	0.00078667	0.00121756	0.000537634	0	0	0	4.13479e-05	0	0.000424178	0	0	0	2.63999e-05	0	0
>SD_Ssd-25700	0	0	0	0	0	0	0	0	0	0	0	0	0	0	0	0	0	0	0	0	0	0	5.85995e-05	0	0	0	0	0	0	0	0	0	0	0	0	0	3.58423e-05	0	0	0	0	9.5648e-05	0.000212089	0	0.000109872	0	0.000158399	0.00212249	0.000167401
>SD_Ssd-25701	0.000221337	0	0.000111346	0.00167891	0	0	0	0	8.95576e-05	0.000312077	6.17436e-05	0	0	0	6.36618e-05	9.13242e-05	0	0	0	0	0.000138581	0.000290206	0.000351597	0	6.0562e-05	0	0.000349766	0	0	0.000295007	0.000147681	0	0	0	0	0	0	0	0.000114077	0	4.13479e-05	0	0.000106045	0	0.000109872	9.05027e-05	7.91996e-05	0	5.58005e-05
>SD_Ssd-25702	0	0.000191663	0	0.000629591	0	0.000219443	0.000317662	0	0.000268673	0	0	0	0	0.00506937	0.000318309	0	0.00125007	0.000182582	0	0	0	9.67352e-05	0.000234398	0	0	2.80796e-05	0	0.000430256	0.00014708	0.000221255	0.000147681	0.000128576	0	4.90412e-05	0	0	0.000143369	0	5.70386e-05	0.000199177	0	0.000669536	0	0	0	0	0	8.84369e-05	0
>SD_Ssd-21877	0	0	0	0	0	0	0	0	0	0	0	0	0	0	0	0	0	0	0	0	0	0	0	0.000492646	0.00090843	0.00485778	0	0	0	0	0	0	0.000305033	0	0	0	0	0	0	0	0	0	0	0	0	0	0	0	0
>SD_Ssd-25703	0.000885347	0.00440824	0.000556731	0.000209864	0.00279188	0.000109721	0.00698856	0.00018577	0.00197027	0	0.00067918	0	0	0	0	0.000365297	0	0.000304303	0.000130098	0	0	0.00019347	0	0	0	0	0	0.000172102	0	0	0	0	0	4.90412e-05	0	0	0	0	0	0	0	0.000191296	0	0	0	0	0	0	0
>SD_Ssd-00116	0	9.58313e-05	0	0.00251836	0	0	0	0	0	0.00416103	0.000493949	0.000461127	0	0	0.000254647	0	0	0.000182582	0.00539908	0.00018457	0	0	0	0	0	0	0	0	0	0	0	0	0	0	0	0	0	0	0	0	0	0	0	0.000718872	0	0	0	0	0
>SD_Ssd-19668	0	0.000383325	0	0.000104932	0.00164975	0.00087777	0.00190597	0.00055731	0.000895576	0.000104026	6.17436e-05	0	0	0	6.36618e-05	9.13242e-05	5.2086e-05	0.000426024	0	0.00036914	0.000184775	0	5.85995e-05	0.00035189	0.00060562	0.000421195	5.82943e-05	0.000602358	0	3.68759e-05	0.000147681	0.00032144	0.000305033	9.80825e-05	0	6.4082e-05	0.000143369	0.000314525	0	0.000398353	8.26959e-05	9.5648e-05	0	0	0	0	0	0	0
>SD_Ssd-25704	0	0	0	0	0	0	0	0	0	0	0	0	0	0	0	0	0	0	0	0	0	0	0	0.00204096	0.00151405	0	1.94314e-05	0.000172102	0.000220621	0	0.00034459	0.00064288	0.000406711	0	0	0	0.000681004	0	0	0	0	0	0	0	0	0	0	0	0
>SD_Ssd-25705	0.000885347	0	0	0.000209864	0.00596447	0.000438885	0.000635324	0	0	0	6.17436e-05	0	0	0.00204554	0	0.00283105	0	0.00292131	0.00104079	0	0	0	5.85995e-05	0	6.0562e-05	0	1.94314e-05	0	0	0	0	0	0	0	0	0	0.000179211	0	0	0.000265569	0	0	0	0	0	0	0	4.42184e-05	0
>SD_Ssd-00780	0	0	0	0	0	0	0	0	0	0	0	0	0	0	0	0	0	0	0	0	0.000369549	0.000290206	0	7.03779e-05	0.000121124	0.0016567	0.00054408	0	0	0.000184379	9.84543e-05	0.000450016	0	0.000147124	0	0	0.000107527	6.2905e-05	0.000228154	0	8.26959e-05	0.000191296	0.000212089	0	5.4936e-05	0	0	4.42184e-05	0
>SD_Ssd-25706	0	0	0.0134729	0.0023085	0	0	0	0	0.000806018	0	0	0.000276676	0	0	6.36618e-05	0.00310502	0	0.000182582	0	0	0	0	0	0	0	0	0	0	0	0	0	0	0	0	0	0	0	0	0	0	0	0.000382592	0	0	0	0	0	0	0
>SD_Ssd-13108	0	0	0	0	0	0	0	0	0	0	0	0	0	0	0	0	0	0	0	0	0.00535846	0	0	0.000140756	0	0	0	8.60511e-05	0	0	0.000246136	0.00424301	0	0	0	0	0	0	0	0	0	0	0	0	0	0	0	0	0
>SD_Ssd-21432	0	0	0	0	0	0	0	0	0	0	0	0	0	0	0	0	0	6.08606e-05	0.00448839	9.2285e-05	0	0	0	0	0	0	0	0	0	0	0	0	0.000101678	0	0.00143031	0.000768984	0	0	0	0.00179259	0	0	0	0	5.4936e-05	0	5.27997e-05	0.000132655	0
>SD_Ssd-24033	0	0	0	0	0	0	0	0	0	0	0	0	0	0	0	0	0	0	0	0.00036914	0	0	0.000527395	0	0.000787306	0.000645832	0	0	0.000367701	0	0	6.4288e-05	0.00162684	0	0.000715154	0.00134572	0	0.00062905	0	0.00212455	0	0	0	0	0	0	0	8.84369e-05	0.000111601
>SD_Ssd-13209	0	0	0	0	0	0	0	0	0	0	0	0	0	0	0	0	0	0	0	0	0.000415743	0.000677146	0.000351597	0	0	0.000421195	9.71572e-05	0.000258153	0.000294161	0.000958773	0	0.00199293	0.000101678	0	0	6.4082e-05	0.000107527	0	0	0	0	0	0	0	5.4936e-05	0	7.91996e-05	0.000132655	0
>SD_Ssd-25707	0	0	0	0	0	0	0	0	0	0	0	0	0	0	0	0	0	0	0	0	0	0.00623942	0.000117199	0.000140756	0	0	1.94314e-05	8.60511e-05	7.35402e-05	0	0	0.000192864	0.000203355	0	7.15154e-05	0.000128164	3.58423e-05	6.2905e-05	0	0.000199177	0	0	0	0	0	0	0	4.42184e-05	0
>SD_Ssd-25708	0	0	0	0	0	0	0	0	0	0	0	0	0	0	0	0	0	0	0	0	0.000600517	0	0	0	0	0.000140398	0.000388629	0	0	0.000295007	4.92271e-05	0	0	0.00294247	0	0	0.000179211	6.2905e-05	0.000456308	0	0.000248088	9.5648e-05	0.000212089	0	0.000109872	1.81005e-05	2.63999e-05	4.42184e-05	0
>SD_Ssd-21831	0	0	0	0	0	0	0	0	0	0	0	0	0	0	0	0	0	0	0	0	0	0	0	0	0	0	0	0	0	0	0	0	0	0	0.00100122	0.00871516	0.00100358	0	0	0	0	0	0	0	0.000109872	0	2.63999e-05	0	0
>SD_Ssd-12839	0	0	0	0	0	0	0	0	0	0	0	0	0	0	0	0	0	0	0	0	0	0	0.000292997	7.03779e-05	0	8.42389e-05	0.000116589	0	0	3.68759e-05	0.000147681	6.4288e-05	0	0	0.000143031	0.000128164	0.000573477	0.00025162	0.000171116	0	0.000165392	0	0.000212089	0	5.4936e-05	0	5.27997e-05	0.000442184	0.000390603
>SD_Ssd-25709	0	0	0	0	0	0	0	0	0	0	0.000123487	9.22254e-05	0	0	0	0	0	0	0	0	0	0	0	0	0	0	0	0	0	0	0	0	0	0	0	0	0	0	0	0	0	0	0	0.00473464	0	0	0	0	0
>SD_Ssd-25710	0	0	0	0	0	0	0	0	0	0	0	0	0	0	0	0	0	0	0	0	0.000415743	4.83676e-05	0.000234398	0.000281512	0	0.000421195	9.71572e-05	0	7.35402e-05	0.00125378	0.000639953	0.000128576	0.000203355	0.000490412	0	0.000192246	0.000143369	0.000188715	0.000114077	6.63922e-05	8.26959e-05	0.000286944	0.000212089	0	0	0	5.27997e-05	0	0
>SD_Ssd-21320	0	0	0.000779423	0	0.00253807	0	0.00174714	0.00018577	0	0	0	0	0	0	0	0.000182648	0	6.08606e-05	0.000195147	9.2285e-05	0	9.67352e-05	0.000175798	0.000211134	6.0562e-05	0	1.94314e-05	0.000516307	0.000441241	3.68759e-05	0	0.000128576	0.000203355	0	0.000143031	0.0014098	0.000179211	0.00025162	0	0.000929491	0	9.5648e-05	5.30223e-05	0	0	0	5.27997e-05	8.84369e-05	0
>SD_Ssd-20262	0	0	0	0	0	0	0	0	0	0	0	0	0	0	0	0	0	0	0	0	9.23873e-05	0.00203144	0.000292997	0	0.00181686	0	0	8.60511e-05	0	0.000258131	9.84543e-05	0	0	0	0	0	7.16846e-05	6.2905e-05	0	0.000265569	0	9.5648e-05	0	0	0	0	0	4.42184e-05	0.000223202
>SD_Ssd-21353	0	0	0	0	0	0	0	0	0	0	0	0	0	0	0	0	0	0	0	0	0.000184775	0	0	0.00147794	6.0562e-05	0	0	8.60511e-05	0	0	0	0.00186435	0.00213523	0	0.000286062	0.00256328	0	0	0	0.000199177	0	0	5.30223e-05	0	0	0	0	0	0
>SD_Ssd-01143	0	0	0	0	0.000126904	0	0	0	0	0	0	0	0	8.89363e-05	0	0	0.000208344	6.08606e-05	0	0.00110742	0	9.67352e-05	0.00152359	0	0.00375484	0	0	0.000344204	0	0.000479386	4.92271e-05	0	0	0.00039233	7.15154e-05	6.4082e-05	0	0	0	0.000265569	0	9.5648e-05	0	0	0	0	2.63999e-05	8.84369e-05	0.000111601
>SD_Ssd-00782	0	0	0.000111346	0	0	0.000109721	0	0	0.000179115	0	0	0	0	0	0	0.000547945	0	0	0.000130098	9.2285e-05	0	0	0.000703194	0	0.000545058	0	3.88629e-05	0.000430256	0	0.000405635	0.00246136	0.000578592	0	0	0	0	0.000322581	0.000314525	0	0	0	0	0	0	0.000109872	0	2.63999e-05	0	0.000279002
>SD_Ssd-22112	0	0.000287494	0.000779423	0.000209864	0.000126904	0.000109721	0.000158831	0.00111462	8.95576e-05	0	0	0	0	0.000355745	0.000445633	0.00127854	0	0.000547745	0.000195147	0.000276855	0	0	0	0.00035189	0	0	0	0	0	0	0	0	0	0	0.000214546	0.00096123	3.58423e-05	0	0	0.00112867	0	0	0	0	0	0	0	4.42184e-05	0
>SD_Ssd-12728	0	0	0	0	0	0	0	0	0	0	0	0.000737803	0	0	0	0	0	0	0.000650491	0	0	0	0	0	0	0	0	0	0	0	0	0	0	0	0.000357577	0.000128164	0.000681004	0	0.000342231	0	0.000951003	0.000191296	0.000954401	0	0	0	2.63999e-05	0	0
>SD_Ssd-21626	0.000221337	0.00143747	0	0.000944386	0.000126904	0	0	0	8.95576e-05	0	0.000555693	0.000368902	0.000407221	0	0.000127324	0.00958904	0.000416688	0.000121721	0.000195147	0	0	0	0	0	0	0	0	0	0	0	9.84543e-05	0	0	0	0	0	0	0	0	0	0	0	0	0	0	0	0	0	0
>SD_Ssd-21828	0	0	0	0	0	0	0	0.00167193	0	0.00884219	0.000185231	0.00175228	0	0	0.00146422	0	0.000833377	0.000304303	0.000585442	0	0	0.000532044	0.000117199	0	0	0	0	0	0.000220621	0	0	0	0	0	0	0	0	0	0	0	0	0	0	0	0	0	0	0	0
>SD_Ssd-25711	0	0	0	0	0	0	0	0	0	0	0	0	0	0	0	0	0	0	0	0	0	0	0	0.000140756	0	0	1.94314e-05	0	0.000588322	0	0	0	0	0	0	0.00032041	0	0	0	0	0	0	5.30223e-05	0	0.000219744	0	7.91996e-05	0.00123812	0.000223202
>SD_Ssd-25712	0	0.000766651	0.000445385	0.000419727	0.00139594	0	0.000158831	0	0	0	0	0	0	8.89363e-05	0	0.0056621	0	0.000547745	0	0.00110742	0	0	0	0	0.00030281	2.80796e-05	0	0.000602358	0	0	0	0	0	0	0.000429092	0.000128164	3.58423e-05	0	0	0.0017262	0	0	0	0	0	0	0	0	0
>SD_Ssd-25713	0.000664011	0.00162913	0.000111346	0.000734523	0.000253807	0.000109721	0.000952986	0	0.00313452	0.000208052	0.000246975	0	0	0.000177873	0	0.00374429	0.000312516	0.00109549	0.000650491	0.000276855	0	0	0	0	0	0	7.77257e-05	0	0	3.68759e-05	0	0.000578592	0	0	0	0	0	0	0	0	0	0	0	0	0	0	0	0	0
>SD_Ssd-25714	0	0	0	0	0	0	0	0	0	0	0	0	0	0	0	0	0	0	0	0	0	0	0	0	0	0	0	0	0	0	0	0	0	0	0	0	0	0	0	0	0	0	0	0	0.000164808	0	0	4.42184e-05	0
>SD_Ssd-13010	0	0	0	0	0	0	0	0	0	0	0	0	0	0	0	0	0	0	0	9.2285e-05	4.61936e-05	0.00019347	0.000351597	7.03779e-05	0	5.61593e-05	9.71572e-05	0.000602358	0.00139726	0.000442511	0.000147681	0.000257152	0.000203355	0	7.15154e-05	6.4082e-05	0	6.2905e-05	0.000114077	0.000132784	0.000124044	9.5648e-05	5.30223e-05	0	0.000164808	0	0.000105599	0	0
>SD_Ssd-21437	0	0	0	0	0.000126904	0.000329164	0.000635324	0	0.00143292	0.000208052	6.17436e-05	9.22254e-05	0	0	0.000127324	0	0	0	0	0.00110742	0	0.000241838	0.000117199	7.03779e-05	0.000847868	0.000252717	3.88629e-05	0	0	0.000147504	9.84543e-05	0.000128576	0.000101678	9.80825e-05	0	0	0.000215054	0	0.000171116	0.00239012	0	0.000286944	0	0	0	0	0	0	0
>SD_Ssd-25715	0	0	0	0.000104932	0	0	0	0	0	0	0	0	0	0	0	0	0	0	0	0	0	0	0	0	0	0	0	0	0	0	0	0	0	0	0	0	0.000322581	0	5.70386e-05	0	8.26959e-05	0	0	0.00433802	0	0	0	0	0
>SD_Ssd-00984	0.000664011	0	0	0	0	0	0	0	0	0	0.000185231	0	0	0	0	0	0.000312516	0	0	0	0.000415743	0	0	0	6.0562e-05	0	0	0	0	0	0.000443044	0	0.000203355	0	0	0	0.000215054	6.2905e-05	0.000342231	0	0.00107505	9.5648e-05	0	7.4366e-05	0.000659232	0.000217206	0.000211199	0.00057484	0
>SD_Ssd-13197	0	0	0	0	0	0	0	0	0	0	0	0	0	0	0	0	0	0	0	0	0	0	0	0	0	0	0	0	0	0	0	0	0	0	0	0	3.58423e-05	0	0	0	0	0	5.30223e-05	0	0.000659232	0.000108603	0.000290398	0.000884369	0.00145081
>SD_Ssd-25716	0	0	0	0	0	0	0	0	0	0	0	0	0	0	0	0	0	0	0	0	0.000138581	4.83676e-05	0	0.000140756	0.00060562	8.42389e-05	7.77257e-05	8.60511e-05	0.000220621	0.000995649	0.000935316	0.000128576	0	0	0.000429092	0.000192246	0.000179211	6.2905e-05	0	0.000199177	0	0	0	0	0.000109872	0	0	4.42184e-05	0.000669605
>SD_Ssd-25717	0	0	0	0	0	0	0	0	0	0	0	0	0	0	0	0	0	0	0	0	0	0.000145103	0.00169938	7.03779e-05	0.000666182	0.000673911	0	0	0.000367701	0	0	0	0.00132181	0	0.000429092	0.000576738	7.16846e-05	0	0	0.000199177	0	0	0	0	0	0	0	8.84369e-05	5.58005e-05
>SD_Ssd-25718	0	0	0	0	0	0	0	0	8.95576e-05	0	0.00598913	0	0.0115379	0	0	0	0	0	6.50491e-05	0	0	0	0	0	0	0	0	0	0	0	0	0	0	0	0	0	0	0	0	0	0	0	0	0	0	0	0	0	0
>SD_Ssd-01181	0	0	0	0.000209864	0	0	0	0	0.000179115	0	0	0	0	0	0	0	0	0.000121721	0	0	0	0	0	0	0	2.80796e-05	0	0	0.00014708	3.68759e-05	0	0	0.000101678	0.00107891	0.00107273	0.000192246	0	0	0	0.00146063	8.26959e-05	0	0.000106045	0	0	0.000253407	2.63999e-05	8.84369e-05	0
>SD_Ssd-19746	0	0	0	0	0	0.000109721	0	0	0	0	0	0	0	0	0	0	0	0.000121721	0	0	0	0	0	7.03779e-05	0	0.000112319	0.00013602	0.000258153	0.000294161	0.000368759	4.92271e-05	0	0.000101678	0.00230494	0.000357577	6.4082e-05	7.16846e-05	6.2905e-05	0.000114077	0	4.13479e-05	0	0	0	0.000109872	1.81005e-05	5.27997e-05	0.000176874	0
>SD_Ssd-25719	0	0	0	0	0	0	0	0	0	0	0	0	0	0	0	0	0	0	0.000130098	0	0	0	0	0	0	0	0	0	0	0	0	0	0	0	0	0	0.000430108	0	0.00039927	0	0.0030184	0	0.00153765	0	0.000109872	3.62011e-05	5.27997e-05	0	0
>SD_Ssd-21248	0	0	0	0	0	0	0	0	0	0	0	0	0	0	0	0	0	0	0	0	0	0	0	0	0	0	0	0	0	0	0	0	0	0	0	0	3.58423e-05	0	0	0	0	0	0.000212089	0	0.00219744	0	0.000158399	0.00110546	0.000334803
>SD_Ssd-14366	0	9.58313e-05	0.000222692	0.000314795	0	0.000109721	0	0	0	0	0.000926155	0	0	0	0	0	0	0.000608606	0	9.2285e-05	0.000138581	0	0	0.00429305	6.0562e-05	2.80796e-05	0	0	7.35402e-05	0.000368759	0.00206754	0.000707168	0	0	0	0	0	0	0	0	0	0	0	0	0	0	0	0	0
>SD_Ssd-25720	0	0	0	0.000104932	0.00177665	0	0.000794155	0	0.000268673	0	0	0	0	0.00996087	0	9.13242e-05	0	6.08606e-05	0	0	0	0	0.000117199	0	0	8.42389e-05	0	0	7.35402e-05	7.37518e-05	4.92271e-05	0.000128576	0	0	0	6.4082e-05	0	0	5.70386e-05	0	0.000165392	0.000191296	0	0	5.4936e-05	1.81005e-05	0	0	0
>SD_Ssd-01212	0	0	0	0	0.00291878	0.000768049	0	0	0	0	0	0	0	0	0	0	0	0	0	0	0.000831486	0.000241838	0.00275418	0.000140756	6.0562e-05	0	3.88629e-05	0	0.00102956	0.000110628	0	0	0	0	0	0	0.000107527	0	0	0	0	0	0	0	0	0	0	0.000176874	0
>SD_Ssd-25721	0	0	0	0	0	0	0	0.00092885	0	0.000936232	0	0	0	0	0.00108225	0	0	0	0.00975737	0	0	0	0	0	0	0	0	0	0	0	0	0	0	0	0	0	0	0	0	0	0	0	0	0	0	0	0	0	0
>SD_Ssd-25722	0	0	0.000111346	0	0.000380711	0	0	0.00501579	0	0	0	9.22254e-05	0	0	0	0.00164384	0	0.000486885	0.000130098	0	0	0	0.000820393	7.03779e-05	0.000242248	0	0	0.00413045	0	0.000258131	0	0.00032144	0	0	0.000143031	0	0	0	0	0.000331961	0	0.00047824	0	0	0	0	0	0	0
>SD_Ssd-25723	0	0	0	0.00188877	0	0	0	0	0	0.000624155	0.00839714	0	0.000814443	0	6.36618e-05	0	0.000208344	0	0.000520393	0	0	4.83676e-05	0	0	0	0	0	0	0	0	0	0	0	0	0	0	0	0	0	0	0	0	0	0	0	0	0	0	0
>SD_Ssd-25724	0	0	0	0	0	0	0	0	0	0	0	0	0	0	0	0	0	0	0	0	9.23873e-05	0	5.85995e-05	0	0	0	0	8.60511e-05	0	0	0	0	0	0.000196165	0	0	0	0	0.000228154	0	0	0	0.000212089	0	0.00027468	0.000380111	7.91996e-05	0.000176874	0.000111601
>SD_Ssd-25725	0.000221337	9.58313e-05	0.000111346	0	0	0	0	0.00037154	0.00161204	0.000208052	0.000123487	0.00839251	0	0.000266809	0.000318309	0.000182648	0.000208344	0.000365163	0.00117088	0	0	4.83676e-05	0	0	0	0	0	0.000172102	0	0	0	0	0	0	0	0	0	0	0	0	0	0	0	0	0	0	0	0	0
>SD_Ssd-25726	0.000885347	0.00421658	0.000779423	0.000629591	0.000253807	0	0.000158831	0.00278655	0.000626903	0.000104026	0.000185231	0	0.000814443	8.89363e-05	0.000254647	9.13242e-05	0	0.00109549	0.000390295	0	0	9.67352e-05	5.85995e-05	0	0	0	0	8.60511e-05	0	0	0	0	0	0	0	0	0	0	0	0	0	9.5648e-05	0	0	0	0	0	0	0
>SD_Ssd-25727	0.000664011	0	0	0	0.00114213	0.00120693	0	0	0	0	6.17436e-05	0	0	0.0009783	0	0.00118721	0	0.00188668	0.000260196	9.2285e-05	0	0	0	0	6.0562e-05	5.61593e-05	5.82943e-05	0	0	0	0	0	0	0	0	0	0.000430108	0.00012581	0	0	4.13479e-05	0.000191296	0	0	5.4936e-05	0	7.91996e-05	0	0.000167401
>SD_Ssd-00972	0	0	0	0	0	0	0	0	0	0	0	0	0	0	0	0	0	0	0	0	0.000323356	0	0	0	0	0.000168478	0.000563512	0	0.000514782	0.000553138	0.000147681	0	0	0	0	0	0.000394265	0	0	0	0	9.5648e-05	0	0	0.000109872	0	5.27997e-05	4.42184e-05	0.000279002
>SD_Ssd-21381	0	9.58313e-05	0.000222692	0	0	0	0	0	0	0	0	0	0	0	0	0	0	0	6.50491e-05	0	0.000415743	4.83676e-05	0.000410196	0.000914913	0.00193798	8.42389e-05	0.00013602	0.00249548	0	0	0.000295363	6.4288e-05	0.00132181	0	0	0.000192246	0	0.00037743	0	0.000132784	0	0	0.000106045	0	0	0	0	0	0
>SD_Ssd-12819	0	0	0	0.000209864	0	0	0	0	0	0	0.000123487	0	0	0	0	0	0	6.08606e-05	0	0	0.000600517	0	0	7.03779e-05	0	0.000112319	9.71572e-05	0	0	0.000368759	0.00034459	0	0	0	0	0	0	0	5.70386e-05	0	8.26959e-05	0	0	0	0	9.05027e-05	0	8.84369e-05	0
>SD_Ssd-21298	0.000885347	0	0.000334039	0	0.000253807	0	0.000794155	0	0	0	6.17436e-05	0	0	0.000177873	0	0.000182648	0	0.000486885	0.000325246	9.2285e-05	0	0	0.000585995	0	0.00030281	0.000140398	0	0.00077446	0.00117664	0	4.92271e-05	6.4288e-05	0.000610066	4.90412e-05	0.000572123	0	0	0	0	6.63922e-05	0	0	0	0	0	0	0	0	0
>SD_Ssd-21928	0	0	0	0	0	0	0	0	0	0	0	0	0	0	0	0	0	0	0	0	0	0	5.85995e-05	0	6.0562e-05	0	0	0.000172102	0	0	9.84543e-05	0.000128576	0.000305033	4.90412e-05	0.000572123	0.000897148	0.00143369	0.00012581	5.70386e-05	0	0	0	0	0	0	0	0	0.000132655	0.000111601
>SD_Ssd-25728	0	0	0	0	0	0	0	0	0	0	0	0	0	0	0	0	0	0	0	0	9.23873e-05	0	5.85995e-05	0.000492646	0	2.80796e-05	3.88629e-05	0.000172102	0.00014708	7.37518e-05	0.000147681	6.4288e-05	0.000101678	0	7.15154e-05	0.000704902	0.000286738	0	0.000114077	0	0	0.000191296	0.000106045	0	0.00082404	0	0.000448797	0.0011939	0.000111601
>SD_Ssd-25729	0	0	0	0	0	0	0	0	8.95576e-05	0	0	0	0	0	0	0	0	0.000121721	0	9.2285e-05	0	0	5.85995e-05	0	0.000181686	0	0	8.60511e-05	0	0.000184379	0	0.000450016	0.000305033	0.000147124	0	6.4082e-05	0.000215054	0	5.70386e-05	0	0	9.5648e-05	0	0	0.000219744	0	0	8.84369e-05	0.000111601
>SD_Ssd-25730	0.000885347	0.000862482	0.000111346	0.00104932	0	0	0	0.00167193	0.000447788	0.00104026	0.00160533	0	0.000950183	0	0	0.000639269	0.000364602	0.000304303	6.50491e-05	0.00018457	0	0.000967352	5.85995e-05	0	6.0562e-05	0	7.77257e-05	0.000172102	0	0.000147504	0.000295363	0.0010929	0	0	0	0	0	0	0	0	0	0	0	2.47887e-05	0	0	0	0	0
>SD_Ssd-23318	0.000221337	0.00162913	0.0014475	0.000629591	0	0	0	0.00018577	0.000626903	0	0	9.22254e-05	0.000271481	0.000711491	0.00305577	0.000273973	0.00156258	0.000243442	0.00214662	0	0	0	0	0	6.0562e-05	0	0	0	0	0	0	0	0	0	0	0	0	0	0	0	0	0	0	0	0	0	0	0	0
>SD_Ssd-01019	0	0	0	0	0	0	0	0	0	0	0	0	0	0	0	0	0	0	0	0	0	0	0	0	0	0	0	0	0	0	0	0	0	0	0	0	3.58423e-05	0.00012581	0	0	0	0	0	0	5.4936e-05	1.81005e-05	0.00105599	0.000176874	0
>SD_Ssd-25731	0	0	0	0	0	0	0	0	0	0	0	0	0	0	0	0	0	0	0	0	0	0	0.00193378	0.000281512	0	0.000140398	0	0	0	0.000331883	0.00206754	0.000192864	0	0	0	0	3.58423e-05	0.00037743	0	0.000265569	0	0	0	0	0	0	0	8.84369e-05	0
>SD_Ssd-12917	0	0	0	0	0	0	0	0	0	0	0	0	0	0	0	0	0	0	0	0	0	0	0.000292997	0	0	8.42389e-05	0.0016711	8.60511e-05	7.35402e-05	0	0	0.000192864	0.000508388	0	0	0.000128164	0.000179211	0.00012581	0.000342231	0	8.26959e-05	0.000669536	0	0	0.000164808	0	0	0.000176874	0
>SD_Ssd-25732	0.000442674	0	0	0	0	0	0.000158831	0	0	0	0	0	0	0	0	0	0	0	0.000195147	0	0	0	0	0	0	0	0	0	0	0	4.92271e-05	0	0	0	0	0	0.000107527	0	0.00228154	0	0.00186066	0	5.30223e-05	0.000644506	0.00109872	0	7.91996e-05	0.000353748	0.000223202
>SD_Ssd-00536	0	0	0	0	0	0	0	0	0	0	0	0	0	0	0	0	0	0	0	0	0	0.00019347	0	0.000140756	0	0	0.000718963	0	7.35402e-05	7.37518e-05	0	0	0.000203355	0.00304056	0	0	0.000107527	0.00012581	5.70386e-05	0	0.00020674	0.00181731	0.000159067	0	0	0	0	0	0
>SD_Ssd-25733	0	0	0	0	0	0	0	0	0	0	0	0	0	0	0	0	0	0	0	0	0	0	0	0.000211134	0.000847868	0	0	0.000688409	0	0.00177004	0.00157527	0	0	0	0	0.00064082	0.000179211	0	0.000513347	0.000132784	8.26959e-05	0	0.000106045	0	0	0	0	0	0
>SD_Ssd-25734	0	0	0	0	0	0	0	0	0	0	0	0	0	0	0	0	0	0	0	0	4.61936e-05	0	0.000410196	0	0.00278585	0	0	0	0.000294161	0.000921897	0	0.00032144	0	0	0.000143031	0	0.000107527	0.000188715	0	0.000199177	0	0	0	0	0	0	0	0	0.000111601
>SD_Ssd-25735	0.000221337	0	0	0.000104932	0	0	0	0	0	0	0.0097555	0.000184451	0	0	0	0	0	0.000182582	0	0	0	0	0	0	0	0	0	0	0	0	0	0.000192864	0	0	0	0	0	0	0	0	0	0	0	0.000148732	0	0	0	0	0
>SD_Ssd-25736	0	0	0	0	0	0	0	0	0	0	0	0	0	0	0	0	0	0	0	0	0.000831486	0	0.000820393	0.000703779	0.000787306	0.000421195	0	8.60511e-05	0.00014708	0.00162254	0.000246136	0.00096432	0	0	0.000143031	6.4082e-05	0.000143369	0.00012581	0	0	0	0	0	0	0	0	0	0	0.000279002
>SD_Ssd-25737	0	0	0	0	0.000253807	0	0	0	0	0	0	0	0	8.89363e-05	0	0	0	0	0	9.2285e-05	0.000415743	0.00241838	0.000117199	7.03779e-05	0	0.00227445	0	0.000258153	7.35402e-05	0	0	0	0	0	0	0	0	6.2905e-05	0	6.63922e-05	0	0	0.000212089	0	0	0	0	0	0
>SD_Ssd-25738	0	0	0	0	0	0	0	0	0	0	0	0	0	0	0	0	0	0	0	0	0	0	0.000234398	0.000140756	0	0	0	0	0	0	0	6.4288e-05	0	0	0	0	0	0.00150972	5.70386e-05	0	0	0	0	2.47887e-05	0	0	2.63999e-05	0.000176874	0.000111601
>SD_Ssd-12480	0	0	0	0	0	0	0	0	0	0	0	0	0	0	0	0	0	0	0	0	0	0.000773881	0.000117199	0	0.00157461	2.80796e-05	0.000213746	8.60511e-05	0.000220621	0.000885021	0.000639953	0	0	0	0	0	0	0	0	0	0	0	0	0	0	0	0	0	0.000837007
>SD_Ssd-25739	0	0	0	0	0	0	0	0	0	0	0	0	0	0	0	0	0	0	0	0	0	0	0	0	0	0	0	0	0	0	0	0	0	0	0	0	0	0	0	0	0	0	0	0	0.000164808	0.00121274	0.00118799	0	0
>SD_Ssd-25740	0	0	0	0	0	0	0	0	0	0	0	0	0	0	0	0	0	0	0	0	0.0014782	0	0	0.000985291	0	0	0.000660669	0.000172102	0	0.000147504	0	0	0	0	0	0	3.58423e-05	0	0.000285193	0	4.13479e-05	0	0.000159067	0	5.4936e-05	0.000144804	2.63999e-05	0.000265311	5.58005e-05
>SD_Ssd-01236	0	0	0	0	0	0	0	0	0.000179115	0	0	0	0.00244333	0	0	0	0.000104172	0	0	0	9.23873e-05	0.000290206	5.85995e-05	0	0.000121124	0.000505433	3.88629e-05	0	0.000367701	0.000110628	0.000147681	0	0.000203355	0.00078466	0.000143031	6.4082e-05	0.000107527	6.2905e-05	0	6.63922e-05	0	0.000286944	0.000212089	0	0	0.000162905	0	0	0.000167401
>SD_Ssd-13575	0	0	0	0	0	0	0	0	0	0	0	0	0	0	0	0	0	0	0	0	0	0	0	0.000281512	0.000121124	0.000112319	0	8.60511e-05	0	0	0	0	0.000101678	0	0.000643639	0.000833066	3.58423e-05	6.2905e-05	0.000171116	0.00179259	0	0	0	0	5.4936e-05	0	0	0.00057484	0.000334803
>SD_Ssd-25741	0	0	0	0.000419727	0	0	0	0	0	0	0	0	0	0	0	0	0	0	6.50491e-05	0	0	0	0	0	0	0	0	0	0	0	0	0	0	0	0	0	0	0	0.00125485	0	0.00256357	9.5648e-05	0	0	0.00247212	0	0.000211199	0.000221092	0
>SD_Ssd-25742	0.000221337	0.000958313	0.000334039	0.000209864	0	0	0.000158831	0.00074308	0.00107469	0.000208052	0.00259323	0	0.000407221	0	0	0.000639269	0.000312516	0.000852048	0.000975737	0.000276855	4.61936e-05	4.83676e-05	0	7.03779e-05	0	0	0.00027204	0	0	7.37518e-05	4.92271e-05	0.00064288	0	0	0	0	0	0	0	0	0	0	0	4.95774e-05	0	0	0	0	0
>SD_Ssd-13798	0	0	0.000222692	0	0	0	0	0	0	0	0	0	0	0	0	0	0	0	0	0	4.61936e-05	9.67352e-05	0.000468796	0.00035189	0.000181686	0.000252717	0	0.000258153	0.000808942	7.37518e-05	4.92271e-05	0.000835744	0.000305033	9.80825e-05	0.000214546	0	3.58423e-05	0.000188715	0	0	0	0	0	0	0	0	0.000105599	0	5.58005e-05
>SD_Ssd-17327	0	0	0.000556731	0.000104932	0.000253807	0	0	0	0	0	0.000308718	0	0.00013574	0	0	0	0	0	0	0	0	0.000677146	0	0.000140756	0.000181686	0.000449274	5.82943e-05	8.60511e-05	7.35402e-05	3.68759e-05	0	0.000128576	0	0.000245206	0	0	3.58423e-05	0.00025162	0	0.000199177	0	9.5648e-05	0	0	0.000164808	0.000253407	0.000105599	0	0
>SD_Ssd-18903	0	0	0	0	0	0	0	0	0	0	0	0	0	0	0	0	0	0	0	0	4.61936e-05	0	0.000117199	0.00035189	0	0	0	0.000258153	0	7.37518e-05	0.00359358	0.000385728	0	0	0	0	0	0	0	0	0	0	0	0	0	0	0	0	0
>SD_Ssd-25743	0.00287738	0	0	0	0	0	0.000158831	0	0	0	0.000370462	0.00156783	0	0	0	0	0	0	0	0	0	0	0	0	0	0	0	8.60511e-05	0	0	9.84543e-05	0	0	0	0	0	3.58423e-05	0	0	0	0	0	0	0	5.4936e-05	7.24021e-05	0.000105599	4.42184e-05	5.58005e-05
>SD_Ssd-00680	0	0	0	0	0	0	0	0	0	0	0	0	0	0	0	0	0	0	0	0	0.000138581	4.83676e-05	0	0.00035189	0	0	1.94314e-05	0	0	0	0.00492271	0	0	0.000147124	0.000357577	0	0	0	0	0.000331961	0	0	0	0	0	0	0	0	0
>SD_Ssd-25744	0	9.58313e-05	0.000111346	0.000419727	0	0	0	0.00055731	0	0.00166441	0.00376636	0.00119893	0.00162889	8.89363e-05	0.000445633	0	0.00239596	0.000243442	0	0	0	0	0	0	0	0	0	0	0	0	0	0	0	0	0	0	0	0	0	0	0	0	0	0	0	0	0	0	0
>SD_Ssd-25745	0	0	0	0	0	0	0	0	0	0	0	0	0	0	0	0	0	0	0	0	0.000138581	0	0.000175798	0	0	0	3.88629e-05	0	0	0	0.000196909	6.4288e-05	0	9.80825e-05	0	0	0.000107527	6.2905e-05	0.000114077	0	0	0	0	0	0.000384552	0.000144804	0.000343198	0.000132655	0.000223202
>SD_Ssd-16171	0	0	0	0	0	0	0	0	0	0	0	0	0	0	0	0	0	0	0	9.2285e-05	0	0	0.00105479	0	0.000121124	0	1.94314e-05	0	0	0	0	0.000514304	0	0	0	0.000128164	0.000143369	0.00050324	0.000456308	0	0	0	0	0	0	3.62011e-05	0.000105599	0.00057484	0.000279002
>SD_Ssd-25746	0	0	0	0	0	0	0	0	0	0	0	0	0	0	0	0	0	0	0	0	4.61936e-05	4.83676e-05	0	0.000211134	0.000121124	0	0	0.000344204	0	0	0	0.000128576	0	4.90412e-05	0	0	7.16846e-05	0.00138391	0	0	0	9.5648e-05	0	0	0	0	0	0	0
>SD_Ssd-25747	0.000442674	0	0	0	0.000253807	0.000109721	0.000317662	0	0	0	0.000246975	0.000737803	0	0	0	0	0.000156258	0.00176496	0.00110583	0.00018457	0.000184775	0.000145103	0	0.000140756	0	0	1.94314e-05	0.000172102	0	7.37518e-05	0.000492271	0	0.000101678	0	0	0	0	0	0	0	0.000165392	0.000191296	0	0	0	0	0	0	0
>SD_Ssd-25748	0	0.000766651	0	0.00209864	0	0	0	0.00018577	0	0	0	0.000737803	0.00244333	0	0.000572956	0	0.00505235	0	0	0.000645995	0	0	0	0	0	0	0	0	0	0	0	0	0	0	0	0	0	0	0	0	0	0	0	0	0	0	0	0	0
>SD_Ssd-13874	0	0	0	0	0	0	0	0	0	0	0	0	0	0	0	0	0	0	0	0	0	0	0	0.00035189	0.000181686	0	0	0	0.000220621	0	0	0	0.000203355	0.000245206	0.000286062	0.00064082	0.000215054	0.00062905	0.000228154	0.000995884	0	9.5648e-05	0.000265111	0	0	0	0.000184799	8.84369e-05	5.58005e-05
>SD_Ssd-13824	0	0	0	0.000209864	0	0	0.00127065	0	0.000268673	0	0	0	0.00108592	0	0	0	0	0.000121721	0	0.00018457	4.61936e-05	0	0.000234398	0.000563023	0.000121124	8.42389e-05	0	0	0	0	0.00137836	0	0.000610066	0.000294247	0.000143031	0.000256328	7.16846e-05	0.00037743	0.000114077	0.00245651	0.00020674	0.00047824	0	0	0	0	0	0	0
>SD_Ssd-16827	0	0	0	0	0.000253807	0	0	0	0	0	0	0	0	0	0	0	0	0.000182582	0	0	0	0	0.000585995	0.000281512	6.0562e-05	0.000112319	0	0	0.000294161	0	0	6.4288e-05	0.000508388	0	0.00200243	0.00096123	0	0.000440335	0	0	0	0	5.30223e-05	0	0	0	0	0	5.58005e-05
>SD_Ssd-25749	0	0	0.000222692	0	0.000253807	0	0	0	0	0	0	0	0	0	0	0.000182648	0	6.08606e-05	0.000195147	0	0	0.000338573	5.85995e-05	0	0	5.61593e-05	0	0	0.000294161	0	0	0	0.000101678	9.80825e-05	7.15154e-05	6.4082e-05	3.58423e-05	0.00037743	0	0.000132784	0	0	0	0	0	1.81005e-05	0	0	0
>SD_Ssd-01221	0	0	0	0	0	0	0	0	0	0	0	0	0	0	0	0	0	0	0	0	0	0	0.000117199	0.00035189	0.00102955	0	0	0	0.000661862	0	0	0.00096432	0	0	0.00121576	0.000448574	0	0.000440335	0	0.00192538	0	0	0	0	0	0	0	0.000176874	0.000111601
>SD_Ssd-21333	0	0	0	0	0	0	0	0	0	0	0	0	0	0	0	0	0	0	0	0	0	0	0	0.000211134	0	0	0	0.000172102	0.000441241	3.68759e-05	0	0	0.00345704	0	0.00221698	6.4082e-05	3.58423e-05	0.00050324	0	0.00159341	4.13479e-05	9.5648e-05	5.30223e-05	0	0	0	2.63999e-05	0	0
>SD_Ssd-25750	0	0	0	0	0	0	0	0	0	0	0	0	0	0	0	0	0	0	0	0	0	0	0	7.03779e-05	0	0	5.82943e-05	0	0	0	0	0	0	0.00176548	0	6.4082e-05	0.000681004	0	5.70386e-05	6.63922e-05	0	9.5648e-05	5.30223e-05	0	5.4936e-05	5.43016e-05	0	0	0.000279002
>SD_Ssd-12691	0	0	0	0	0	0	0	0	0	0	0	0	0	0	0	0	0	0	0	0	0	0	0.000234398	0	0.00320979	0	5.82943e-05	0	0	0	4.92271e-05	6.4288e-05	0.000101678	0	0.00107273	0	0.000250896	0	0	0.000265569	0	0.000191296	0	0	0	0	0	0	0.000446404
>SD_Ssd-25751	0	0	0	0	0	0	0	0.00018577	0	0.016228	0	0	0.000542962	0	0.000190985	0	0	0	0	0	0	0	0	0	0	0	0	0	0	0	0	0	0	0	0	0	0	0	0	0	0	0	0	0	0	0	0	0	0
>SD_Ssd-25752	0	0	0	0	0	0	0	0	0	0	0	0	0	0	0	0	0	0	0	0	0	0	0	0	0	0	0	0	0	0	0	0	0	0	0	0	0	0	0	0	0	0	0	0.00404055	0	0	0	0	0
>SD_Ssd-15849	0	0	0	0	0	0	0	0	0	0	0	0	0	0	0	0	0	0	0	0	0	0	0	7.03779e-05	0	0	0.00227348	8.60511e-05	7.35402e-05	0.000442511	0	0	0	0	0	0	0	0	0	0	0.00020674	0.000191296	0.000106045	0	0	0	0	4.42184e-05	0
>SD_Ssd-00681	0	0	0	0	0	0	0	0	0	0	0	0	0	0	0	0	0	0	0	0	0	0	0	0	0	0	0.000174883	0	0	7.37518e-05	4.92271e-05	0	0	0	0	6.4082e-05	0	6.2905e-05	0	0	4.13479e-05	0	0.000371156	0	0	0	0	0	0.000558005
>SD_Ssd-21242	0	0	0	0	0	0	0	0	0	0	0	0	0	0	0	0	0	0	0	0	0	0	0	0	6.0562e-05	0.000982787	0	0	0	0	0	0	0	0	0	0.00032041	0.000215054	0.000314525	0.000171116	0	0	0	0	0	0	0	0	8.84369e-05	0.000558005
>SD_Ssd-23095	0	9.58313e-05	0.000111346	0.000104932	0.00253807	0.000219443	0	0	0.00170159	0	0	0	0	0.000711491	0	0.000365297	0	0	0	0	0	0	0	0.000140756	0.000121124	0	0	0.000172102	0	0	0	0	0	0	0	0.000833066	0	0.00012581	0	0.000265569	0	0	0	0	5.4936e-05	0	5.27997e-05	8.84369e-05	5.58005e-05
>SD_Ssd-14094	0	0	0	0	0	0	0	0	0	0	0	0	0	0	0	0	0	0	0	0	0.000277162	0	0.00205098	0	0.00290698	0	0	0	0.000220621	0.000147504	0	0.00128576	0.00142349	0	0.000214546	0.000128164	0.000179211	0	0	0	0	0.000286944	0	0	0	0	0	0	0.000167401
>SD_Ssd-22170	0	0	0	0	0	0	0	0	0	0	0	0	0	0	0	0	0	0	0	0	0	0	0	0	0.00133236	0	0	0	0	0.000147504	0.000147681	0.00167149	0.000406711	0.000882742	0.0009297	0.000192246	0.000394265	6.2905e-05	0.000228154	0.00119506	0	0	0.000265111	0	0	0	0	8.84369e-05	0.000111601
>SD_Ssd-25753	0	0.000287494	0.000668077	0.000104932	0	0.000219443	0.000635324	0	0.00143292	0.000624155	0.00185231	0.00221341	0	0.000355745	0.000891266	0.000182648	0	0.00115635	0.000650491	0	0	0	0	0.000140756	0	2.80796e-05	0	0.000344204	7.35402e-05	0	0	0	0	0	0	0	0	0	0	0	0	0	0	0	0	0	0	0	0
>SD_Ssd-25754	0	0	0	0	0	0	0	0	0	0	0	0	0	0	0	0	0	0	0	0	0.000277162	4.83676e-05	0	0	0	0	0.0016711	0.000344204	0	7.37518e-05	0	0.000128576	0	0	0	0	0	0	0.000114077	0	0.000124044	0	0.000159067	0	0	3.62011e-05	2.63999e-05	0	0
>SD_Ssd-12481	0	0	0	0	0	0	0	0	0	0	0	0	0	0	0	0	0	0	0	0	0.000138581	4.83676e-05	0.000234398	0	0.000363372	8.42389e-05	7.77257e-05	0.000172102	7.35402e-05	0.000516262	0.000935316	0	0	0	0	6.4082e-05	3.58423e-05	0.000188715	0	6.63922e-05	0	0.000191296	0	0	0	0	0	0	0
>SD_Ssd-25755	0	0	0	0	0	0	0	0	0	0	0	0	0	0	0	0	0	0	0	0	9.23873e-05	0	0	0	0	0	1.94314e-05	0	0	0	0	0	0	0.000245206	7.15154e-05	0	0.000107527	0.000188715	0.000114077	0.000464746	0	9.5648e-05	0	0	0.000219744	0.000307709	7.91996e-05	0	0
>SD_Ssd-25756	0	0	0.00590135	0	0.00951777	0	0	0	0	0	0	0	0	0	0	0.00100457	0	0	0	0	0	0	0	0.000140756	0	2.80796e-05	0	0	0	0	0	0	0.000101678	0	0	0	0.000322581	0	0	0	0	0.000286944	0	0	0	0	0	0	0
>SD_Ssd-25757	0	9.58313e-05	0.00167019	0.000419727	0.000253807	0.000658328	0.00127065	0	0.00188071	0	0.00117313	0.0047035	0	0	0	0.000182648	5.2086e-05	0.000304303	0.000260196	0	0	0	0	0.000211134	0	0	0	0	0	0	0	0	0	0	0	0	0	0	0	0	0	0	0	0	0	0	0	4.42184e-05	0
>SD_Ssd-25758	0	0	0	0	0	0	0	0	0	0	0	0	0	0	0	0	0	0	0	0	9.23873e-05	0	0	0	0	0	7.77257e-05	8.60511e-05	0	0	0	0	0	0	0	0	3.58423e-05	0	0	0	0	0	5.30223e-05	0	0.000109872	5.43016e-05	0.000158399	0	0
>SD_Ssd-25759	0.000221337	0	0.00322904	0	0.000126904	0.000219443	0.00111182	0	0.000806018	0.000104026	0.000555693	0.000461127	0	0	0.000254647	0.000365297	0	0.00158237	0.00214662	0	0	4.83676e-05	0	0	0	2.80796e-05	0	0.000516307	7.35402e-05	0	9.84543e-05	0	0	0	0	0	0	0	0	0	0	0	0	0	0	0	0	0	0
>SD_Ssd-01081	0	0	0.00334039	0	0	0.000658328	0	0	0	0	0	0	0	0	0	0.00136986	0	0	6.50491e-05	0	0	0	0.000468796	0	0	0	0	8.60511e-05	0	0.000147504	0.000541498	0	0.000305033	0	0	0	0.000501792	6.2905e-05	0	0	0	0	0	0	0	0	0	0.000707495	0.000669605
>SD_Ssd-22821	0	0	0.000111346	0	0	0	0	0	0	0	0	0	0	0	0	0.000182648	0	0.000121721	0	9.2285e-05	0	4.83676e-05	0.000175798	0	0	0	0	0	0.000220621	0	0	0	0	0	0	6.4082e-05	3.58423e-05	0.000314525	0	0	0	0	0	0	0	3.62011e-05	0	0	0
>SD_Ssd-21592	0	0	0	0	0	0	0	0	0	0	0	0	0	0.00702597	0	0	0	0	0.00071554	9.2285e-05	0	0	0	0	0	0	0	0	0	0	0	0	0	0	0	0	0	0	0	0	0	0	0	0	0	0	0	0	0
>SD_Ssd-13343	0	0	0	0	0	0	0	0	0	0	0	0	0	8.89363e-05	0	0	0	0.00194754	0.00793599	0	0	0	0	0	0	0	0	0	0	0	0	0	0	0	0	0	0	0	0	0	0	0	0	0	0	0	0	0	0
>SD_Ssd-25760	0	0	0.00178154	0	0	0	0.000794155	0	0	0	0	0	0	0	0	0	0	6.08606e-05	6.50491e-05	0	0	0	0	0.00232247	6.0562e-05	0	0	0	0	0	0	0	0.000203355	0	0	0	0	0	0	0	0	0	0	0	0	0	0	0	0
>SD_Ssd-25761	0	0	0	0.000104932	0.000253807	0	0	0	0.000268673	0.000208052	0.000308718	0	0	8.89363e-05	6.36618e-05	9.13242e-05	0.000468774	0.000365163	6.50491e-05	0.00239941	0	4.83676e-05	0.000175798	0	0.000181686	0.000140398	1.94314e-05	0.000602358	0	0	0	0	0.000101678	0.000196165	0.00100122	0.000768984	0.000143369	0.000188715	5.70386e-05	0	0	9.5648e-05	5.30223e-05	0	5.4936e-05	0	2.63999e-05	8.84369e-05	5.58005e-05
>SD_Ssd-25762	0	0	0	0	0	0	0	0	0	0	0	0	0	0	0	0	0	0	0	0	0	0	0.000644594	0	0.000121124	0	0	8.60511e-05	0	0	0	0	0	0.000490412	0.000143031	0	0	0	0	0	8.26959e-05	9.5648e-05	0	0	0	3.62011e-05	0	0	0
>SD_Ssd-25763	0	0	0	0	0	0	0	0	0	0	0	0	0	0	0	0	0	0	0	0	0	0	5.85995e-05	0	0	0	1.94314e-05	0	0	0	0	0	0	0	0	0	0	0	0	0	0	0	0	0	0.000659232	0.000307709	0.000237599	8.84369e-05	5.58005e-05
>SD_Ssd-25764	0	0	0.00133615	0.000104932	0.000126904	0	0.000476493	0	0.00537346	0.000520129	0.000308718	0.000368902	0	0.000444682	0	9.13242e-05	0.000104172	0.000426024	6.50491e-05	0	0	0.000532044	0	0	0	0.000308876	0	0.000688409	0.000294161	0	4.92271e-05	0	0	0	0	0	0	0	0	0	0	0	0	0	0	0	0	0	0
>SD_Ssd-25765	0	0	0	0	0	0	0	0	0	0	0	0	0	0	0	0	0	0	0	0	0	0	0	0	0	0	1.94314e-05	0	0	0	0	0	0	0	0	0	0	0	0	0	0	0	0	0	5.4936e-05	0	0.000105599	0.000132655	5.58005e-05
>SD_Ssd-13211	0	0	0.000111346	0	0	0	0	0	0	0	0	0	0	0	0	0	0	6.08606e-05	0	0	0	0	0	0	0.000242248	0	0	0.000688409	0	7.37518e-05	0	6.4288e-05	0.00111845	0	0	0.000256328	0.000394265	0.000188715	0	6.63922e-05	0	0	0.000265111	0	0.000164808	0	0.000263999	0.000530621	0.000223202
>SD_Ssd-25766	0	0	0	0	0	0	0	0	0	0	0	0	0	0	0	0	0	0	0	0	0	0	0.000175798	7.03779e-05	0	2.80796e-05	0	0.000860511	0	7.37518e-05	0.000147681	0.000192864	0	0.00186357	0.000143031	6.4082e-05	0.000250896	0.00012581	0	6.63922e-05	0	0.00114778	0.000371156	0	0	0	5.27997e-05	0	0.000111601
>SD_Ssd-25767	0	0	0	0	0	0	0	0	0	0	0	0	0	0	0	0	0	0	0	0	0	0	5.85995e-05	7.03779e-05	0.000181686	0.000252717	1.94314e-05	0.000172102	0.000661862	0.000848145	4.92271e-05	6.4288e-05	0.000203355	0	0	0.000256328	0	6.2905e-05	0	0	0	0	0.000106045	0	0	0	0	4.42184e-05	0.000558005
>SD_Ssd-19738	0	0	0	0	0	0	0	0	0	0	0	0	0	0	0	0	0	0	0	0	0	0	0	0	0	0	0.00137963	0	7.35402e-05	7.37518e-05	0	0	0	0	0.000143031	6.4082e-05	0.000286738	0	5.70386e-05	0	0.000165392	9.5648e-05	0.000159067	0	0	0	0	0.000309529	5.58005e-05
>SD_Ssd-13127	0	0	0	0.000419727	0	0	0.000158831	0	0	0	0	0	0	0	6.36618e-05	9.13242e-05	5.2086e-05	0	0	9.2285e-05	0	0	0.000410196	0	0.000121124	0	0	0.000430256	0	3.68759e-05	9.84543e-05	0	0.000305033	4.90412e-05	0.000214546	0.00102531	0	0.000188715	0.00039927	0	0	0.000191296	0.000106045	0	0.000329616	0	2.63999e-05	0.000265311	0.000111601
>SD_Ssd-13214	0	0	0	0	0	0	0	0	0	0	0	0	0	0	0	0	0	0	0	0	0	0.000145103	0	0.000140756	0	5.61593e-05	3.88629e-05	8.60511e-05	0	0.000331883	0.00118145	0	0	0	0.000214546	0	0	0	5.70386e-05	6.63922e-05	0	0	0	0	0	3.62011e-05	0	0.000132655	0.000390603
>SD_Ssd-25768	0.00332005	0	0.00167019	0.000314795	0.00228426	0.000548607	0.00111182	0	0.00035823	0	0.00123487	9.22254e-05	0	0.000177873	0.000190985	0.000730594	0	0.000243442	0.000325246	0.000461425	0	0	0	0	6.0562e-05	0	3.88629e-05	0	0	0	4.92271e-05	0	0	0	0	0	0	0	5.70386e-05	0	0	0	0	0	0	0	0	0	0
>SD_Ssd-25769	0	0	0	0	0.00494924	0.00087777	0	0	0	0	0	0	0	0.000177873	0	0.000547945	0	0.000121721	0	0.000276855	0	0	0	0	0.000787306	0.000224637	0	0	0.000735402	3.68759e-05	0	0	0.000203355	0	0.000286062	0.000192246	0.000215054	6.2905e-05	0	0.000132784	0	0.000191296	0.000159067	0	0	0	0	0	0
>SD_Ssd-22870	0	0	0	0	0	0	0	0	0	0	0	0	0	0.00426894	0	0	0	0	0.000130098	0	4.61936e-05	0.000290206	5.85995e-05	0	0	0	0	0	0.000441241	0	0	0	0.000101678	0.00220686	0	0	0	0	0	0	4.13479e-05	0	0	0	0	0	0	0	0
>SD_Ssd-01218	0	0	0	0	0	0	0	0	0	0	0	0	0	0	0	0	0	0	0	0	4.61936e-05	0	0	0	0	0	0	0	0	0	0	0	0.000203355	0	0.000643639	0.000704902	0.000645161	0	0	0	0	0.000860832	0	0	0.00082404	0	0.000633596	4.42184e-05	0
>SD_Ssd-00491	0.000885347	0.000670819	0	0	0	0	0.000635324	0	0.00134336	0	0	0.00166006	0	0.00284596	0.000636618	0	0.000781291	0.000121721	6.50491e-05	0.00101513	0	0	0	0	0	0	0	0	0	0	0	0	0	4.90412e-05	0	0	0.000286738	0	0	0	0.000413479	0	5.30223e-05	7.4366e-05	0	0	0	0	0
>SD_Ssd-25770	0	0	0	0	0.000253807	0	0.0227128	0	0	0	0	0	0	0	0	0	0	0	0	0	0	0	0	0	0	0	0	0	0	0	0	0	0	0	0	0	0	0	0	0	0	0	0	0	0	0	0	0	0
>SD_Ssd-25771	0	0	0	0	0	0.000109721	0.000158831	0	0	0	0	0	0	0	0	9.13242e-05	0	0.000182582	0	0	0	0	0	0	0	0	0.000116589	0	0	0	0	6.4288e-05	0	0	0	0	0.000250896	6.2905e-05	0.000114077	0	4.13479e-05	0	0.000212089	0	5.4936e-05	3.62011e-05	7.91996e-05	0.000221092	0.000279002
>SD_Ssd-25772	0	0	0	0	0	0	0	0	0	0	0	0	0	0	0	0	0	0	0	0	0	0	0	0	0	0	0	0	0	0	0	0	0	0	0	6.4082e-05	0.000179211	6.2905e-05	5.70386e-05	0	0	0	0	0	0	0.000199106	0.000105599	0	0.000334803
>SD_Ssd-14293	0	0	0	0	0	0	0	0	0	0	0	0	0	0	0	0	0	0	0	0	0	0	0	0	0	2.80796e-05	0	0	0	0	0	0	0	0	0.000143031	0.000448574	0	0.00037743	0.000342231	0.000464746	0.000165392	0	0.000159067	0	5.4936e-05	0.00032581	7.91996e-05	0	0.000167401
>SD_Ssd-21290	0	0	0	0	0	0.000109721	0	0	0	0	0	0	0	0	0	0	0	0	0	0	0	0.000145103	0.000937592	0.000492646	0.000726744	5.61593e-05	0	0.000172102	0	0	0	0	0.000203355	0	7.15154e-05	0	0	0	0.000114077	0.000796707	0	0	0.000106045	0	0	0	0	0	0
>SD_Ssd-25773	0	9.58313e-05	0.00200423	0.000314795	0.000253807	0.000438885	0.000476493	0	0.00125381	0	0.00135836	0.00276676	0	0	0	0.000182648	0.0015105	0	0.000260196	0	0	0	0	7.03779e-05	0	0.000168478	0	0	7.35402e-05	3.68759e-05	0	0	0	0	0	0	0	0	0	0	0	0	0	0	0	0	0	0	0
>SD_Ssd-25774	0	0	0	0	0	0	0	0	0	0	0	0	0	0	0	0	0	0	0	0	0.000230968	9.67352e-05	0.000117199	0	0.000666182	5.61593e-05	0.000116589	0	7.35402e-05	0.000184379	0.00211677	0.000257152	0	0	0	0	0	0	0	0	0	0	0	2.47887e-05	0	0	0	0	0.000613805
>SD_Ssd-25775	0	0	0	0	0	0	0	0	0	0	0	0	0	0	0	0	0	0	0	0	0.000369549	0	0.000292997	0.000281512	0	0.000112319	0.000194314	0.000258153	0	0.000368759	0.000196909	0.00096432	0	0	0	0	0.000143369	0	5.70386e-05	0	0.000330784	0	0	0	5.4936e-05	0	5.27997e-05	8.84369e-05	0
>SD_Ssd-25776	0	0	0	0	0	0	0	0	0	0	0	0.012266	0	0.0009783	0	0	0	0	6.50491e-05	0	0	0	0	0	0	0	0	0	0	0	0	0	0	0	0	0	0	0	0	0	0	0	0	0	0	0	0	0	0
>SD_Ssd-25777	0	0.000191663	0	0	0	0	0	0.00018577	0	0.0112348	6.17436e-05	0	0	0	0.000127324	0	0.000208344	6.08606e-05	0	0	0	9.67352e-05	0	0	0	0	0.000174883	0	0	0.000147504	0	0	0	0	0	0	0	0	0	0	0	0	0	2.47887e-05	0	0	0	0	0
>SD_Ssd-00931	0.000221337	0	0	0	0	0	0	0	0	0.000104026	6.17436e-05	0	0	0	0	0	0	0	0	0	4.61936e-05	0	0	0	0	0	0	0	0	0.000258131	0.00118145	0	0	0	0	0	0	0	0	6.63922e-05	0	0	0.000265111	0	5.4936e-05	0	0	0	0.000111601
>SD_Ssd-13765	0	0	0	0	0	0	0	0	0	0	0	0	0	0	0	0	0	0	0	0	0	0	0	0	0.000423934	0.000336956	0	0	0.00191205	0	0	0	0.00284698	0	0.000429092	0.000384492	0.000286738	0.000188715	5.70386e-05	0.000730315	4.13479e-05	0.000191296	0	0	0	0	0	0	0
>SD_Ssd-25778	0	0	0	0	0	0	0	0	0.000268673	0	0	0	0	0	0	0	0	0	0	0	0.000138581	0.00019347	0	0	0	0	0	0.00077446	0	0	4.92271e-05	6.4288e-05	0	4.90412e-05	0	6.4082e-05	0	0.00352268	0	6.63922e-05	0	0	0	0	0	0	0	8.84369e-05	0
>SD_Ssd-25779	0	0	0	0	0	0	0	0	0	0	0	0	0	0.000711491	0	0	0	0	0	0	0	0	0	0	0	0	0	0	0	0	0	0	0.000305033	0	0.00128728	0.00032041	0.000645161	0	0.000285193	0	0.00161257	0	0.000318134	0	0	0	0	0	0
>SD_Ssd-25780	0	0	0	0	0	0	0	0	0	0	0	0	0	0	0	0	0	0	0	0	0	0	0	0	0	0	0.000563512	0	7.35402e-05	0	0	0	0	0	0.000214546	6.4082e-05	0.000143369	0.00264201	0.000228154	6.63922e-05	0	9.5648e-05	0	0	0	0	0	0	0.000781206
>SD_Ssd-25781	0	0	0	0	0	0	0	0	0	0	0	0	0	0	0	0	0	0	0	0	0.000184775	0	0.000761793	0.000774157	0.000121124	0.000252717	0	0	0	0.000442511	0	0.00064288	0.000101678	0	7.15154e-05	0.000256328	7.16846e-05	0.00012581	5.70386e-05	0	0	9.5648e-05	0.000106045	0	0.000109872	1.81005e-05	0	0	5.58005e-05
>SD_Ssd-12784	0	0	0	0	0	0	0	0	0	0	0	0	0	0	0	0	0	0	0	0	0	0	0	0	0	0	0	0	0	0	0	0	0	0	0	0.000768984	0	0	0	0	0	0	0	0	0.000219744	0	0	0.000132655	0
>SD_Ssd-14005	0.000221337	0	0.000222692	0.000104932	0	0	0	0	0	0	0	0	0.000407221	0	0.000509295	0.000365297	0.000156258	0	0	0.000461425	0	0.000145103	0.000117199	0.000563023	0	0	0	0	0.00014708	7.37518e-05	9.84543e-05	0	0	0	0.000214546	0.00032041	0	0	5.70386e-05	0	0	0	0	0	0	0	0	0	0.000279002
>SD_Ssd-00433	0	0	0	0	0	0	0	0	0	0	0	0	0	0	0	0	0	0	0	0	0	0	0	0	0	5.61593e-05	0.00128247	0	0	0.000921897	0	0	0	9.80825e-05	0	0	3.58423e-05	6.2905e-05	0.000570386	0	4.13479e-05	0	0.000530223	0	0.000329616	0	2.63999e-05	4.42184e-05	0
>SD_Ssd-19065	0	0	0	0	0	0	0	0	0	0	0	0	0	0	0	0	0	0	0	0	0	0	0	0	0	0	0	0	0	0	0	0	0.000305033	0	0.000500608	0.000128164	3.58423e-05	0.000188715	0.000114077	0.00272208	0	0	0	0	0	0	0	4.42184e-05	0.000334803
>SD_Ssd-25782	0	0	0	0	0	0	0	0	0	0	0	0	0	0	0	0	0	0	0	0	0.000230968	0	0	0.000281512	6.0562e-05	0	0	0	0	0.000184379	0.000196909	0.00032144	0.000203355	0.000196165	0	0	0.000286738	0.00012581	0.000285193	0	0.00020674	0	0.000265111	0	0.000219744	0	0	0.000221092	0
>SD_Ssd-13896	0	0	0	0	0	0	0	0	0	0	0	0	0	0	0	0	0	0	0	0	0	0	0	0	0	0	0	0	0	0	0	0	0	0	0	0	0	0	0	0	0	0	0	0	5.4936e-05	0.00139374	0.000871195	0	5.58005e-05
>SD_Ssd-21304	0	0	0	0	0	0	0	0	0	0	0	0	0	0	0	0	0	0	0	0	0	0	0	0.000211134	0	0	0	0	0	0	0	0	0.00498221	0	7.15154e-05	0.000384492	0	0.00408882	0	0	0	0	0	0	0	0	2.63999e-05	0	0.000390603
>SD_Ssd-25783	0	0	0	0	0	0	0	0	0	0	0	0	0	0	0	0	0	0	0	0	9.23873e-05	0	0	0	0	0	0	0	0	3.68759e-05	0	6.4288e-05	0	0.00495317	0	0	0.000215054	6.2905e-05	0.000171116	0	8.26959e-05	0	0	0	0	0	0	4.42184e-05	0
>SD_Ssd-00154	0	0	0	0	0	0	0	0	0	0	0	0	0	0	0	0	0	0	0	0	0	0	0	7.03779e-05	0	8.42389e-05	0.000466354	0	0	3.68759e-05	0	0	0	0	0	6.4082e-05	0	0.000188715	0.000912617	0	0.000413479	0	0	0	0.000769104	0	0.000184799	8.84369e-05	0
>SD_Ssd-21412	0	0	0.00111346	0.000314795	0.000380711	0	0.000635324	0.00260078	8.95576e-05	0	0	0	0	0	0	0.000547945	5.2086e-05	0.000426024	0	0.00073828	0	0	5.85995e-05	0.000492646	0.000181686	2.80796e-05	0	0.00154892	0	0	4.92271e-05	0.000192864	0.000101678	0	0.000357577	0.000256328	0	0	0	0.000531138	0	0.000191296	0	0	0	0	0	0	0
>SD_Ssd-12652	0	0	0	0	0	0	0	0	0	0	0	0	0	0	0	0	0	0	0	0	0	0	5.85995e-05	0	0	0	0	0	0.00014708	0	0	0	0	0	0	0.000192246	0	0	5.70386e-05	0	0	0	5.30223e-05	0	0.000164808	0.000181005	0.000105599	0.000132655	0.000279002
>SD_Ssd-21265	0	0	0	0	0	0	0	0	0	0	0	0	0	0	0	0	0	0	0	0	0.000461936	9.67352e-05	0.000117199	0	0.000121124	0.000982787	0	0	0.00014708	0	0	0.000450016	0.00101678	0	0.000214546	6.4082e-05	0.000143369	0	0	0	0	0	0	0	0	0	0	8.84369e-05	0
>SD_Ssd-25784	0	0	0.000779423	0.00241343	0	0.000329164	0	0	0.00035823	0	0.00259323	0.000276676	0	0	0	0.000365297	0.0022397	0	0.000325246	9.2285e-05	0	0	0	0	0	0	0	0	0	0	0	0.00032144	0	0	0	0	0	0	0	0	0	0	0	0	0	0	0	0	0
>SD_Ssd-25785	0	0.000287494	0.000779423	0.000419727	0	0	0	0.00018577	0	0.00312077	0.00067918	0.00276676	0	0.000266809	0.00120957	0	0.000104172	0	0.00149613	0.000276855	0	0	0	0	0	0	1.94314e-05	0	0	0	0	0	0	0	0	6.4082e-05	0.000107527	0	0	0	4.13479e-05	0	0	0	5.4936e-05	0	0	0	0
>SD_Ssd-25786	0	0	0	0	0	0	0	0	0	0	0	0	0	0	0	0	0	0	0	0	0	0	0	0	0	0	0	0	0	0	0	0	0.000711744	0	0.000715154	6.4082e-05	0.000215054	6.2905e-05	5.70386e-05	0.00272208	0	0	0.000159067	0	0	0	0	0.000265311	0
>SD_Ssd-00378	0	0	0	0	0	0	0	0	0	0	0	0	0	0	0	0	0	0	0	9.2285e-05	0	0	0	0	0	0	1.94314e-05	0	0	0	0	0	0	0	0	0	0.00286738	0.000188715	5.70386e-05	0	0.000124044	0	5.30223e-05	0	0	0	7.91996e-05	0.000309529	0
>SD_Ssd-15739	0	0	0	0	0.000253807	0.000438885	0	0	0	0	0	0	0	0	0	0	0	0	0	0	0.00397265	0	0	7.03779e-05	0	5.61593e-05	0	0	7.35402e-05	0	0.000147681	0.00032144	0	0	0	0	0	0.00012581	0	0	0	0	0	0	0.000164808	3.62011e-05	2.63999e-05	0.000265311	5.58005e-05
>SD_Ssd-25787	0	0	0	0	0	0	0	0	0	0	0	0	0	0	0	0	0	0	0	0	0	0	0	0	0	0	7.77257e-05	0	7.35402e-05	0	0	0.000128576	0	0	0.000143031	0	0	0.00144681	0.000114077	0	0	0	0	0	0	0	7.91996e-05	0.000619058	0.000390603
>SD_Ssd-25788	0	0	0	0	0	0	0	0	0	0	0	0	0	0	0	0	0	0	0	0	0.000138581	0	0	0	0	0	0.00040806	0	7.35402e-05	0	0	0	0	0	0.000214546	0	3.58423e-05	0	5.70386e-05	0	0	0	5.30223e-05	0	0.000164808	0	7.91996e-05	8.84369e-05	0.000111601
>SD_Ssd-25789	0.000885347	0.000383325	0	0.00167891	0	0	0	0	0	0.000728181	0.00314893	0.000553352	0.00013574	0	0.00101859	0	0.000833377	0.000426024	0.000910688	0	0	0	0	0	0	0	0	0	0	0	0	0	0	0	0	0	0	0	0	0	0	0	0	0	0	0	0	0	0
>SD_Ssd-25790	0	0	0	0	0	0	0	0	0	0	0	0	0	0	0	0	0	0	0	0	0	0	5.85995e-05	0	0	0	5.82943e-05	0	0	0.000258131	4.92271e-05	0	0	0.000196165	0	0	0.000143369	6.2905e-05	0	0	0	0	5.30223e-05	0	0.000604296	0.000181005	0.000369598	4.42184e-05	5.58005e-05
>SD_Ssd-11525	0	0	0	0	0	0	0	0	0	0	0	0	0	0	0	0	0	0	0	0	0	0	0.000468796	0.000140756	0	0.000140398	1.94314e-05	0.000258153	0	0	0	0	0	0.000196165	0	0	0	0.00012581	0	0	0	0	0.00196182	0	0	0	0	0	0
>SD_Ssd-25791	0.000221337	0.000287494	0	0	0.000380711	0	0	0	0.000179115	0	0	0	0	0.00480256	0.00369239	0.00182648	0	0	0	0	0	0	0	0	0	0	0	0	0	0	0	0	0	0	0	0	0	0	0	0	0	0	0	0	0	0	0	0	0
>SD_Ssd-25792	0	9.58313e-05	0	0	0	0.000329164	0.000158831	0	0.0029554	0.000936232	6.17436e-05	0.00396569	0	0.00231234	0.000954927	9.13242e-05	0	6.08606e-05	0.000260196	0	0	0	0	0	0	0	0	8.60511e-05	0	0	0	0	0	0	0	0	0	0	0	0	0	0	0	0	0	0	0	0	0
>SD_Ssd-10405	0	0	0	0	0	0	0	0	0	0	0	0	0	0	0	0	0	0	0	0	0.000184775	0	0.000117199	0	0	0.000589672	0.000369197	8.60511e-05	0.000220621	0.000737518	0	0.000128576	0	0	0	0	0.000286738	0	0	0	0	0	0	0	5.4936e-05	0	0	0.000442184	0
>SD_Ssd-21752	0.000221337	0	0.000111346	0	0.000126904	0	0.000476493	0	0	0	0.000123487	0.000184451	0	0	0	9.13242e-05	0	0.00243442	0.000520393	0	9.23873e-05	4.83676e-05	0	0.000492646	0	5.61593e-05	1.94314e-05	0.000172102	0.00139726	0	0.000443044	0	0.000406711	0	7.15154e-05	6.4082e-05	0.000107527	0.00012581	0	0	8.26959e-05	0	0.000106045	0	0	0	0	0	0
>SD_Ssd-21797	0	0	0	0	0	0	0	0	0	0	0	0	0	0	0	0	0	0	0	0	0	0	0	0	0	0.000196557	0	0	0	0	0	0	0.000101678	0.00362905	0	0	3.58423e-05	0.000440335	0	6.63922e-05	0	9.5648e-05	0.000106045	0	0	0	0	0	0
>SD_Ssd-00636	0	0	0	0	0	0	0	0	0	0	0	0	0	0	0	0	0	0	0	0	0	0	0	0	0	0	7.77257e-05	0	0	0	0	0	0	0	0	0	0	0	0	0	0	0	0.000106045	0	0.000109872	0	0.000211199	0	0.000558005
>SD_Ssd-18445	0	0	0	0	0	0	0	0	0	0	0	0	0	0	0	0	0	0	0	0	0	0	0	0	0	2.80796e-05	0.000194314	0	0.00014708	0	0	0	0.000203355	0	0.000500608	6.4082e-05	0.000179211	0.00207586	0.00039927	0	0	0.00133907	5.30223e-05	0	0	0	0	0	0.000502204
>SD_Ssd-21735	0	0	0	0	0	0	0	0	0	0	0	0	0	0	0	0	0	0	0	0	0	0	5.85995e-05	0.000211134	0	0	0	0	0	3.68759e-05	0	0.000707168	0	0	0.00107273	0	0.000143369	0	0	0.000331961	0	9.5648e-05	0	0	0	0	0	0	0
>SD_Ssd-13203	0	0.000287494	0.000668077	0.000104932	0.000507614	0.000219443	0.000635324	0	0	0	0.000308718	0	0	0	0	0.000182648	5.2086e-05	0.000121721	0.000260196	9.2285e-05	0	4.83676e-05	0.000468796	7.03779e-05	0.000181686	0	7.77257e-05	0.000602358	7.35402e-05	0	0.000393817	0	0.000203355	0.00039233	7.15154e-05	0	0	0	0.000114077	6.63922e-05	0	0.000191296	0	0	5.4936e-05	0	0	8.84369e-05	0
>SD_Ssd-19761	0.000664011	0	0	0	0.000888325	0.00120693	0	0	0.00205982	0	0.000308718	0	0	0.000266809	0.000190985	0	0.000416688	0.000121721	0.000520393	0.00018457	0	0	0	7.03779e-05	0.000121124	0	0	0	0	0	0	0	0.00111845	0	7.15154e-05	0.000256328	0	0.000566145	5.70386e-05	0	0	0	0	0	0	0	7.91996e-05	4.42184e-05	0.000223202
>SD_Ssd-21271	0	0	0	0	0	0	0	0	0	0	0	0	0	0	0	0	0	0	0	0	0	0	0	0.000633401	0.00030281	8.42389e-05	0	0	0	0	0	6.4288e-05	0.000305033	0	0.000214546	0.000576738	0	0.00037743	0	0.000929491	0	0	0	0	5.4936e-05	0	0	0	0.000223202
>SD_Ssd-25144	0.000664011	0	0	0	0	0	0	0	0	0	0	0.000276676	0	8.89363e-05	0	0	0	0	0.00123593	0	0	0	0	0	0	0	0	0	0	0	0	0	0.000610066	0	0.00150182	0.000576738	0.000107527	0	0.000513347	6.63922e-05	0.000289436	0.000286944	0.000318134	4.95774e-05	5.4936e-05	0	0	0	0
>SD_Ssd-25793	0	0	0	0	0	0	0	0	0	0	0.00654483	9.22254e-05	0.000542962	0	0	0	0.00140632	0	0	0	0	0	0	0	0	0	0	0	0	0	0	0	0	0	0	0	0	0	0	0	0	0	0	0	0	0	0	0	0
>SD_Ssd-25794	0.000221337	0	0	0	0	0	0	0	8.95576e-05	0	0	0	0	0	0	0	0	0	0	0	4.61936e-05	0.000773881	0	7.03779e-05	0.000545058	0	0	0.000172102	0	0.000110628	0.00034459	6.4288e-05	0	0	0	0	3.58423e-05	0.00119519	0	0.000132784	0	0	0	0	0	0	0	0	0.000167401
>SD_Ssd-25795	0	0	0	0.000104932	0	0	0	0	0	0	0	0	0	0	0	0	0	0	0	0	0	0	5.85995e-05	0	0	0	1.94314e-05	0	0.00014708	0	0	0	0	0	0	0	3.58423e-05	0.000188715	0.000342231	0	0	0	0	0	0.00104378	3.62011e-05	0.000158399	0.000353748	0.000167401
>SD_Ssd-25796	0	0	0	0	0	0	0	0	0	0	0	0	0	0	0	0	0	0	0	0	9.23873e-05	0	0	0	0	0	5.82943e-05	0.000258153	0.000220621	0	0	0	0	0	0	0	0	0	0	0	0	0	0	0	0	0	0	0.000176874	0.000279002
>SD_Ssd-25797	0	0.00134164	0	0	0	0.000987492	0	0.00092885	0.00107469	0	0	0	0	0.000355745	0	0.000365297	0	0.000243442	0	0.00406054	0	0	0	0	0.00030281	0	0	0.000172102	0	0	0	0	0	0	0	0.000128164	0	6.2905e-05	5.70386e-05	6.63922e-05	4.13479e-05	0.00047824	0	0	0	0	0	4.42184e-05	0
>SD_Ssd-13527	0	0	0	0	0	0	0	0	0	0	0	0	0	0	0	0	0	0	0	0	0	0	0	0	0	0	0	0	0	0	0	0	0	0	0	0	0	0	0	0	0	0	0	0	5.4936e-05	0	0	0	0
>SD_Ssd-21527	0	0	0	0	0	0	0.000158831	0	0	0	0	0	0	0	0	9.13242e-05	0	6.08606e-05	0	0	9.23873e-05	0	0.000117199	0	0	0.000365035	0.000233177	0	0.00316223	7.37518e-05	0	0.000514304	0	0	0.000429092	0.000128164	0	0	0	0.000663922	0	0	0	0	0	0	0	0	0
>SD_Ssd-22046	0	0	0	0	0.000507614	0	0	0	0	0	0	0	0	0.000266809	0	0	0	0	0	0	0	0	0	0	0.00199855	0	0	0	0	0	0	0	0.00315201	0	0	0	0.00168459	0	0	0.000199177	0	0.000382592	0	0	0	0	0	0	0
>SD_Ssd-25798	0	0.000191663	0	0	0	0	0	0	0.00116425	0	6.17436e-05	0	0	0	0.00681182	0	0.000572947	6.08606e-05	0	0	0	0	0	0	0	0	0	0.000172102	0	0	0	0	0	0	0	0	0	0	0	0	0	0	0	0	0	0	0	0	0
>SD_Ssd-25799	0	0	0	0	0	0	0	0	0	0	0	0	0	0	0	0	0	0	0	0	0	0	0	0	0	0	0	0	0	0	0	0	0	0	0	0	0	0	5.70386e-05	0	0	0	0	0	0.000329616	0.00032581	0.000263999	0.000176874	0
>SD_Ssd-00932	0	0	0	0	0	0	0	0	0	0	0	0	0	0	0	0	0	0	0	0	0	0	0	0.00035189	0	0.000140398	1.94314e-05	0.000344204	0.00117664	0	0.000246136	0.000835744	0	0	0.000143031	0	7.16846e-05	0.00025162	0	0.000199177	0	0	0	0	0	0	7.91996e-05	4.42184e-05	0
>SD_Ssd-12478	0	0	0	0	0	0	0	0	0	0	0	0	0	0	0	0	0	0	0	0	0	0.000773881	0.000175798	0	0.00169574	0	5.82943e-05	0	0	0.000331883	0.000590726	0	0	0	0	0	0.000107527	6.2905e-05	0	0	0	0	0	0	0	1.81005e-05	0	0	0.000279002
>SD_Ssd-15427	0	0	0	0	0	0	0	0	0	0	0	0	0	0	0	0	0	0	0	0	0.000600517	0	0.000351597	0.000140756	6.0562e-05	0.000365035	0.000116589	0.000688409	0.00014708	0.000221255	4.92271e-05	0.000257152	0	0	0	0	0	0	0	0	0	0	0	0	0	3.62011e-05	0	0	0
>SD_Ssd-25800	0.00863214	0	0	0	0	0	0	0	0	0	0.00549518	0.000461127	0	0	0	0	0	0	6.50491e-05	0	0	0	0	0	0	0	0	0	0	0	0	0	0	0	0	0	0	0	0	0	0	0	0	0	0	0	0	0	0
>SD_Ssd-25801	0	0	0	0	0	0	0	0	0	0	0	0	0	0	0	0	0	0	0	0	0	0.00386941	0.000117199	0.000140756	0.000484496	8.42389e-05	0	0	0.00183851	0	0	0	0	0	0.000214546	0	0	0	0	0.000132784	0	0	0	0	0	0	0	0	0
>SD_Ssd-25802	0	0	0	0	0	0	0	0	0	0	0	0	0	0	0	0	0	0	0	0	0.000184775	9.67352e-05	0	0	0.000121124	0	9.71572e-05	0	0	3.68759e-05	0.00034459	0	0	9.80825e-05	0	0	3.58423e-05	0	0	0	0	0	0	0	0	0	0	0	0.000223202
>SD_Ssd-25803	0	0	0	0	0	0	0	0	0	0	0	0	0	0	0	0	0	0	0	0	0	0	5.85995e-05	0	0	0	0	0	0	0	0	0	0	0	0	0	0	0.00025162	5.70386e-05	0	0	0	0	0	0.000109872	0.00032581	7.91996e-05	0	5.58005e-05
>SD_Ssd-25804	0	0	0	0	0	0	0	0	0	0	0	0	0	0	0	0	0	0	0	0	0	0	0	0	0	0	0	0	0	0	4.92271e-05	0	0	0	0	0	0	0	0.00165412	0	0.0010337	0.000191296	5.30223e-05	2.47887e-05	0.00164808	0	0.000369598	8.84369e-05	0
>SD_Ssd-01321	0	0	0	0	0	0	0	0	0	0	0	0	0	0	0	0	0	0	0	0	0	0	0	0	0	0	0	0	0	0	0	0	0	0	0	0	7.16846e-05	0	0	0	0	9.5648e-05	0	0	0.000109872	9.05027e-05	0.000316798	0	0
>SD_Ssd-25805	0	0	0	0	0	0.000219443	0.000158831	0	0.000716461	0	0	0	0	0	0	0.00182648	0	0	0	0.000645995	0	0	0	0	0.000121124	0	0	8.60511e-05	0	0	0	0	0.000305033	0	0.000286062	0.00115348	0	0	5.70386e-05	6.63922e-05	0	9.5648e-05	0	0	0	0	0	0	0
>SD_Ssd-25806	0	0	0	0	0	0	0	0	0	0	0	0	0	0	0	0	0	0	0	0	0	0	0	0	0	0	0	0	0	0	0	0	0	0	0	0	0	0	0	0	0	0	0	0	0.000988848	0	0.00129359	0	0
>SD_Ssd-00109	0	0	0	0	0	0.000109721	0	0	0	0	0	0	0	0	0	0	0	0	0	0	0.000970067	9.67352e-05	5.85995e-05	0.00035189	0	0.000336956	0.000116589	0	0	0.000368759	0.000246136	0.000192864	0	0	0	0	3.58423e-05	0	0	0	0.000454827	0.000191296	0	0	5.4936e-05	0	2.63999e-05	0	0
>SD_Ssd-14477	0	0.000191663	0.000222692	0	0	0	0	0.00037154	0.000626903	0	0	0	0.000542962	0	0.000254647	9.13242e-05	0	0	0	0	0	0	0.000410196	0	0	0	0	0.000172102	0	0	0	0	0.000813421	0	0.000286062	0.000192246	0	0.000314525	0.000114077	0.000199177	0	0	5.30223e-05	0	5.4936e-05	0	2.63999e-05	4.42184e-05	0.000334803
>SD_Ssd-13075	0	0	0	0	0	0	0	0	0	0	0	0	0	0	0	0	0	0	0	0	0	0	0.000644594	0	0	0.0012355	0	0	0	0	0	0	0.0018302	0	0	0	0	0	0	0	0	0	0	0	0	0	0	0	0
>SD_Ssd-25807	0	0	0	0	0	0	0	0	0	0	0	0	0	0	0	0	0	0	0	0	0	0	0	0	0	0	0	0	0	0	0	0	0	0	0	0	0	0	0.000114077	0	0	0	0	0.00324732	0	0	0	0	0
>SD_Ssd-25808	0	0	0	0	0	0	0	0	0	0	0	0	0	0	0	0	0	0	0.000130098	0	9.23873e-05	0.00019347	0.000351597	0.000211134	0.00145349	0.000477354	3.88629e-05	0.000172102	0.000367701	0.000295007	0.000196909	0.000192864	0	0	0	0.000192246	3.58423e-05	6.2905e-05	0	0.000531138	0	0	0	0	0	0	0	0.000132655	0.000390603
>SD_Ssd-25809	0	0	0.000222692	0	0.00101523	0.000329164	0.000794155	0	0	0	0	0	0	0.00498043	0	0	0	0.000182582	0	0.00018457	0	0	5.85995e-05	0	0.000121124	8.42389e-05	9.71572e-05	0	0.000220621	0	0.000295363	0	0	9.80825e-05	0	0	3.58423e-05	0	0	0	0.000413479	0	0.000265111	0	5.4936e-05	0	0	0	0
>SD_Ssd-25810	0.000442674	0	0.000556731	0	0.000888325	0	0	0.00018577	8.95576e-05	0.000104026	0.00160533	0	0	0.000444682	0	0.00173516	0.000572947	0.000121721	0.000130098	9.2285e-05	9.23873e-05	0	0	0.000140756	0	0.000168478	0	0	0	0.000110628	9.84543e-05	0	0	0	0	0	0	0	0	0	0	0	0.000106045	0	0	0	0	0	0
>SD_Ssd-15874	0	0	0	0	0	0	0	0	0	0	0	0	0	0	0	0	0	0	0	0	9.23873e-05	0	0	0	0	0	0.000310903	0.000344204	0.000661862	0.000258131	4.92271e-05	0	0	0.000147124	0	0	0.000286738	6.2905e-05	0	0	8.26959e-05	0	0.000106045	0	0	0	0.000131999	0.000397966	0
>SD_Ssd-17762	0	0	0.000222692	0	0	0.000109721	0	0	0	0	0	0	0	0	0	0	0	0	0	0	0	0	0.000117199	0.00182983	6.0562e-05	0	0	0	7.35402e-05	3.68759e-05	0	6.4288e-05	0	0	0	0	0	0	0	0	0	0	0	0	0	0	0	0	0.000167401
>SD_Ssd-15457	0	0	0	0	0	0	0	0	0	0	0	0	0	0	0	0	0	0	0	0	0	0	0	0	6.0562e-05	0	0	0	0	0	0	0	0.000508388	0	0.00193092	6.4082e-05	3.58423e-05	0.00037743	0.000114077	0.00298765	0	0	0	0	0	0	0	0	0
>SD_Ssd-13152	0	0	0	0	0	0	0	0	0	0	0	0	0	0	0	0	0	0	0	0	4.61936e-05	4.83676e-05	0.000234398	0.000492646	0	5.61593e-05	0	0.000172102	0.000441241	0.000147504	0	0.00064288	0.000915099	0.000196165	0.000214546	0.000128164	0	6.2905e-05	5.70386e-05	0.000398353	0	0.000573888	0	0	0	0	0	8.84369e-05	0
>SD_Ssd-21685	0	0	0	0	0	0	0	0	0	0	0	0	0	0	0	0	0	0	0	0	0	0	0	0	0	0	0	0	0	0	0	0	0	0	0.000858185	0.000448574	0	0.00012581	0	0.000730315	0	0.000286944	0	0	0	0	0	0	0
>SD_Ssd-25811	0	0	0	0	0	0	0	0	0	0	0	0	0	0	0	0	0	0	0	0	0	0	0	0	0	0	1.94314e-05	0	0	0	0	0	0	0	0	0	0	0.00012581	0	0	0	0	0	0	0.000219744	0	0.00158399	4.42184e-05	5.58005e-05
>SD_Ssd-25812	0.000221337	0.00258745	0.000111346	0	0.000634518	0.000329164	0	0.00074308	0.00125381	0	0	0	0	0	0	9.13242e-05	0	6.08606e-05	0	0	0	9.67352e-05	0.000234398	0	0	5.61593e-05	0	0	0	0.000331883	0	0	0	0	0	0	0	0	0	0	0	0	0	0	0	0	0	0	0
>SD_Ssd-25813	0.000221337	0	0.000111346	0.000314795	0.00126904	0	0.00142948	0	0	0	0	0	0	0.000711491	0	0	0	0	0.000260196	0.00036914	0	0	0.000468796	0	0.00060562	0	0	0.000344204	0	7.37518e-05	0	0	0.000610066	0.000588495	0	0	0	0	0	0.000132784	0	0.000191296	0	0	0	0	0	0	0
>SD_Ssd-22361	0	0.00162913	0.000668077	0	0.000888325	0.000548607	0.000317662	0	8.95576e-05	0	0	0	0	8.89363e-05	0	0.000456621	0.000104172	0	0.000130098	0.0011997	0	0	0	0.000140756	0.000181686	0	0	0	0	0	0	0	0.000203355	0	0.000286062	0.000192246	0	0	0	0.000331961	0	0	0	0	0	0	0	0	0
>SD_Ssd-21339	0	0	0	0	0	0	0	0	0	0	0	0	0	0	0	0	0	0	0	0	0	9.67352e-05	0	7.03779e-05	0	0	3.88629e-05	0	0.00117664	0	0.000147681	0.00302154	0	0	0	0	0	0	0	0	0	0	0	0	0	0	0	0	0
>SD_Ssd-21490	0	0	0	0	0	0	0	0	0	0	0	0	0	0	0	0	0	0	0	0	0.000461936	0	0.00199238	0.000422268	0.000726744	0.000112319	0	0	0.000220621	3.68759e-05	0.000492271	0	0.000305033	0	0.000357577	0	0	0	5.70386e-05	0	0	0	0	0	0	9.05027e-05	2.63999e-05	4.42184e-05	0
>SD_Ssd-25814	0	0	0	0	0.00482234	0	0	0	0.000179115	0	0	0	0	0.000711491	0	0	0	0	0	0.000461425	0	0	0	0	6.0562e-05	0	0	0	0	0	0	0	0.000406711	0	0	0	0.000322581	0	0	0.000531138	0	0.000765184	0	0	0.000164808	0	0.000105599	0	5.58005e-05
>SD_Ssd-25815	0	0	0	0	0	0	0	0	0	0	0	0	0	0	0	0	0	0	0	0	0	0	0	0	0	0	3.88629e-05	0	0	0	0	0	0	0.000196165	0	0	3.58423e-05	0.00012581	5.70386e-05	0	0	0	5.30223e-05	0	0	0.000524915	0.000158399	0.000221092	0.000167401
>SD_Ssd-00669	0	0	0	0	0	0	0	0	0	0	0	0	0	0	0	0	0	0	0	0	0	4.83676e-05	0	7.03779e-05	0	2.80796e-05	0.00081612	0	7.35402e-05	7.37518e-05	0	0.00180006	0	0	0	0	0	0	0	0	0	0	0	0	5.4936e-05	0	0	0.000221092	0
>SD_Ssd-00756	0	0	0	0	0	0	0	0	0	0	0	0	0	0	0	0	0	0	0	0	0	0	0.000117199	0.000492646	0.000121124	0	0	8.60511e-05	0	0	0.000147681	0.00205722	0.000406711	4.90412e-05	0.000286062	0.00032041	7.16846e-05	0.000188715	0	0.000199177	0	0.000191296	0.000106045	0	0	0	0	0	0
>SD_Ssd-00810	0	0	0	0	0	0	0	0	0	0	0	0	0	0	0	0	0	0	0	0	0	0	0	0.000985291	0	0	0.00126304	0	0	3.68759e-05	0.00034459	0.00141434	0	4.90412e-05	0	0	0	0	0	0	0	0	0	0	0.000109872	0	0	0.000221092	0
>SD_Ssd-01175	0	0.000287494	0	0	0	0	0	0	0.000268673	0	0	0	0	0	0	0	5.2086e-05	0	0	0	0	0	0.000292997	0	0	0	0	8.60511e-05	0	3.68759e-05	0	0	0.000101678	0	7.15154e-05	6.4082e-05	0	0	0.000114077	0.000199177	0	0	0	0	0	0	0.000105599	0.000176874	0.000167401
>SD_Ssd-13342	0	0	0.000111346	0.000209864	0	0	0	0	0	0.000208052	0	0	0	8.89363e-05	0.000127324	0	5.2086e-05	0	0	0	0	4.83676e-05	0	7.03779e-05	0	0	0	0	0	0	0	6.4288e-05	0.000610066	0	0	0.000897148	0	0.00012581	0.00039927	0	4.13479e-05	0	0.000106045	0	0.000164808	0	0	0.000309529	0.000167401
>SD_Ssd-25816	0	0	0	0	0	0	0	0	0	0	0	0	0	0	0	0	0	0	0	0	0	0.00019347	0.00117199	0.000563023	0.00169574	2.80796e-05	0	0.000602358	0	0	4.92271e-05	6.4288e-05	0.000203355	0	0.000357577	0	0	0	0	0.000398353	0	0	0	0	0	0	0	0	0
>SD_Ssd-25817	0	0	0	0	0	0	0	0	0	0	0	0	0	0	0	0	0	0	0	0	4.61936e-05	0	0	7.03779e-05	0.000181686	8.42389e-05	9.71572e-05	0	7.35402e-05	0	0.000147681	6.4288e-05	0	0.00122603	0	0	0	0.000188715	0.00102669	0	4.13479e-05	0.000191296	0.000212089	0	0.000494424	0	0.000184799	4.42184e-05	0
>SD_Ssd-25818	0	0	0	0	0	0	0	0	0	0	0	0.0113437	0	0.000533618	0	0	0	0	0	0	0	0	0	0	0	0	0	0	0	0	0	0	0	0	0	0	0	0	0	0	0	0	0	0	0	0	0	0	0
>SD_Ssd-25819	0	0.00201246	0.000222692	0	0.000253807	0.00230415	0	0	0.00429876	0	0	0	0	0.000444682	0.000190985	0.000730594	5.2086e-05	6.08606e-05	0	0.000461425	0	0	0	0	0	5.61593e-05	0	0	0	0	0	0	0.000203355	0	0	0	0	0	0	0	4.13479e-05	0	0	0	0	0	0	0	0
>SD_Ssd-25820	0	0	0.000111346	0	0.000253807	0	0	0	0	0	0	0	0	0	0	0	0	0	0	9.2285e-05	0.000323356	0	0	0	6.0562e-05	8.42389e-05	0.000155451	0	0.000294161	0.000258131	4.92271e-05	0.000514304	0.000101678	0	0	0	0.000322581	0	0	0	0.000124044	0	5.30223e-05	0	0.000164808	0	0	0.000132655	0
>SD_Ssd-13793	0	0	0	0	0	0	0	0	0	0	0	0	0	0	0	0	0	0	0	0	0	0	0	0	0	0	5.82943e-05	0	0	0.000147504	9.84543e-05	0.000385728	0	0	0	0.000256328	0.00247312	0	0.000114077	6.63922e-05	0	0	0	0	0.000164808	0	7.91996e-05	0	5.58005e-05
>SD_Ssd-16295	0	9.58313e-05	0.000222692	0.000209864	0	0	0.00174714	0.00074308	0.000537346	0	0.000185231	0	0	0.000711491	0	0	0.000104172	6.08606e-05	0.000260196	9.2285e-05	0	0	5.85995e-05	0	0	8.42389e-05	3.88629e-05	0.000430256	0.000220621	0	4.92271e-05	0.000192864	0.000203355	4.90412e-05	0	6.4082e-05	0	0	5.70386e-05	6.63922e-05	4.13479e-05	0	0.000106045	0	0	0	0	0	0
>SD_Ssd-21303	0	0	0	0	0	0	0	0	0	0	0	0	0	0	0	0	0	0	0	0	0	0	5.85995e-05	0	6.0562e-05	2.80796e-05	0	0	0	3.68759e-05	0	0	0	0	0	0.000192246	0	0.00012581	0	0.00471385	0	0	0	0	0	0	0	0	0
>SD_Ssd-21537	0	0	0	0	0	0	0	0	0	0	0	0	0	0	0	0	0	0	0	0	0.000554324	0.00145103	0	0.000211134	0	5.61593e-05	0	0	0.000367701	3.68759e-05	0.00068918	0.000900032	0	0	0	0	0	0	0	0	0	0	0	0	0	0	2.63999e-05	0	0
>SD_Ssd-25821	0	0	0	0.000419727	0	0	0	0.00018577	8.95576e-05	0	0.00444554	0	0.00149315	0	0.000572956	0	0.00140632	0	0	9.2285e-05	0	0	0	0	0	0	0	0	0.00014708	0	0	0	0	0	0	0	0	0	0	0	0	0	0	0	0	0	0	0	0
>SD_Ssd-25822	0.000221337	0.000670819	0.000334039	0.000104932	0	0.000219443	0.000476493	0	0.00152248	0	0.00129662	0	0	0	0	0.00164384	0.00166675	0.000182582	0.000455344	0.000276855	0	0	5.85995e-05	0	0	0	0	0	0	0	0	0	0	0	0	0	0	0	0	0	0	0	0	0	0	7.24021e-05	0	0	0
>SD_Ssd-25823	0	0	0	0	0	0	0	0	0	0	0	0	0	0	0	0	0	0	0	0	0	0	0	0	0	0	0	0	0	0	0	0	0	0	0	0	3.58423e-05	0	0	0	0	0	0.000106045	0	5.4936e-05	0	2.63999e-05	8.84369e-05	0
>SD_Ssd-25824	0	0	0	0	0	0	0	0	0	0	0	0	0	0	0	0	0	0	0	0	0	0	0	0	0	0.0012355	1.94314e-05	0	0	0	0.000492271	6.4288e-05	0	0	0	0	0	0	0.00039927	0	0	0	0.000159067	0	0	0	0	0	0
>SD_Ssd-25825	0	0	0	0	0	0	0	0	0	0	0	0	0	0	0	0	0	0	0	9.2285e-05	9.23873e-05	0	5.85995e-05	0	6.0562e-05	0	0.00013602	0	0	0.00313445	0.000393817	0.000257152	0	0	0	0	0	0	0	0	0	0	0	0	0	0	0	4.42184e-05	0.000334803
>SD_Ssd-25826	0	0	0	0	0	0	0	0	0	0	0	0	0	0	0	0	0	0	0	0	0	0	0	0.000140756	0	0	0	0	0.00014708	0	0	6.4288e-05	0	0	0	6.4082e-05	0.000107527	0.00037743	0.000228154	0	4.13479e-05	0	0	0	0.000109872	0.000199106	5.27997e-05	0.000265311	0
>SD_Ssd-01285	0	0	0	0	0.000126904	0	0	0	0	0	0	0	0	8.89363e-05	0	0	0.000156258	0	0	9.2285e-05	0.000138581	0.00019347	0	7.03779e-05	0.000121124	0	3.88629e-05	0.000172102	0	0.000221255	0	6.4288e-05	0.000101678	0	7.15154e-05	0.000384492	0	0.000188715	5.70386e-05	0.000132784	0	9.5648e-05	5.30223e-05	0	0.000109872	0	0	0.000132655	0.000279002
>SD_Ssd-13055	0	0	0	0	0	0	0	0	0	0	0	0	0	0	0	0	0	0	0	0	0	0	0	0	0	0	0	0	0	3.68759e-05	0	0	0	0	0	0.000512656	0	0	5.70386e-05	0	0	0.00373027	0	0	0	0	0	0.00256467	0
>SD_Ssd-13121	0	0	0	0	0	0	0	0	0.000268673	0	0	0	0	0	0	0	0	0	0	9.2285e-05	0	0	0	7.03779e-05	6.0562e-05	0	0	8.60511e-05	0	0	0	0	0.000101678	0	0.00107273	0.0014098	3.58423e-05	0	0	0.00132784	0	0	0.000159067	0	0	0	7.91996e-05	0.000663277	0
>SD_Ssd-21274	0	0	0	0	0	0	0	0	0	0	0	0	0	0	0	0	0	0	0	0	0	0	5.85995e-05	0	0	0	0	0	0	0	4.92271e-05	6.4288e-05	0.00172852	0	0.000286062	0	0.000107527	0.000754859	0	0	0	0	0	0	0	0	0	0	5.58005e-05
>SD_Ssd-21360	0	0	0	0	0	0	0	0	0	0	0	0	0.00855165	0.000622554	0	0	0	0	0	0	0	0	0.000234398	0	0.000363372	0.000224637	0	0	0	0	9.84543e-05	0	0	0	0	0	0	0	0	0	0	0	0	0	0.000109872	1.81005e-05	0	0	0
>SD_Ssd-23234	0	0	0	0	0	0	0	0	0	0	0	0	0	0	0	0	0	0	0	0	0	0	0	0.000140756	0	0	0	0	0	0	0	6.4288e-05	0	0	0.00486305	0.000897148	0	0	0	0	0	0	5.30223e-05	0	0	0	0	0	0
>SD_Ssd-25827	0	0.000574988	0	0.000419727	0	0	0	0.00018577	0.000716461	0	0	0	0	0.000177873	0.00585689	9.13242e-05	0.00026043	6.08606e-05	0	0	0	0	0	0	0	0	0	8.60511e-05	0	0	0	0	0	0	0	0	0	0	0	0	0	0	0	0	0	0	0	0	0
>SD_Ssd-25828	0	0	0	0	0	0	0	0	0	0	0	0	0	0	0	0	0	0	0	0	4.61936e-05	0	0.000468796	0.000281512	0.000181686	0	0	0.000430256	0	7.37518e-05	4.92271e-05	0.00147862	0.000203355	4.90412e-05	0	0.000128164	3.58423e-05	0	0	0.00059753	0	0	0.00153765	0	0	0	0	0	0
>SD_Ssd-25829	0	0	0	0	0	0	0	0	0	0	0	0	0	0	0	0	0	0	0	0	0	0	5.85995e-05	0	0	0	0	0	0	0	0	0	0	0	0	0	3.58423e-05	0.00012581	0.000228154	0	0	0	0	0	0.000109872	0.00034391	0.000184799	8.84369e-05	5.58005e-05
>SD_Ssd-25830	0	0	0.00367442	0.000734523	0.000634518	0.000548607	0.00111182	0	0.000447788	0	0.000123487	0.000276676	0	0	0	0	0.000312516	0.000121721	6.50491e-05	0.000276855	0	0	0.000117199	0.000281512	0	2.80796e-05	0	8.60511e-05	0	3.68759e-05	0	0.000128576	0.000203355	0	0.000214546	0	0	0	0	0	0	0.000191296	0	0	0	0	0	0	0
>SD_Ssd-00744	0	9.58313e-05	0.000111346	0	0.000253807	0.0015361	0.000952986	0	0.000268673	0	0	0	0	0	0	0	0	0.000486885	0	0	0	0	0	0	0	2.80796e-05	0	0.000602358	7.35402e-05	0.000221255	0.000246136	0	0.000305033	0	0	6.4082e-05	0.000107527	0	0.000114077	0	4.13479e-05	0	0	0	0	0	0	4.42184e-05	0
>SD_Ssd-01133	0	0	0	0	0	0	0	0	0	0	0	0	0	0	0	0	0	0	0	0	0	0	0	0	0	0	0	0	0	0	0	0	0	0	0	0	0	0.00012581	0	0	0	0	0	0	0	0	0	4.42184e-05	0.000725406
>SD_Ssd-21319	0	0	0	0	0	0	0	0	0	0	0	0	0	0	0	0	0	0	0	0	0.000138581	4.83676e-05	0	0.000563023	0.000181686	0	0	0.00077446	0.00102956	0.000110628	0	6.4288e-05	0.000101678	0	0.00150182	0.00064082	0	0.000188715	5.70386e-05	0.000464746	0	0	0	0	5.4936e-05	0	2.63999e-05	8.84369e-05	5.58005e-05
>SD_Ssd-22217	0	0	0	0.000314795	0	0	0	0	0.000179115	0.000208052	0	0.00903809	0	0	0	0	0	0	0	0	0	0	0	0	0	0	0	0	0	0	0	6.4288e-05	0	0	0	0	0	0	0	0	0	0	0	0	0	0	0	0	0
>SD_Ssd-25831	0	0	0	0	0	0	0	0	0	0	0	0	0	0	0	0	0	0	0	0	0	0	0	0	0	0	0	0	0	0	0	0	0	0	0.00135879	0.00096123	3.58423e-05	0.00220167	0	0	0	0	0	0	0	0	0	4.42184e-05	0.000167401
>SD_Ssd-25832	0	0	0	0	0	0	0	0	0	0	0	0	0	0	0	0	0	0	0	0	0	0	5.85995e-05	0	0	0	0.000194314	0	0.00014708	0	0	0	0	0	0	0	7.16846e-05	0	0.000114077	0	0	0	0	0	0.000164808	0	0.000158399	0.000309529	0.000223202
>SD_Ssd-25833	0	0	0	0	0	0	0	0	0	0	0	0	0	0	0	0	0	0	0	0	0	0	5.85995e-05	0	0	0	0	0	0.000882483	0	0	0	0	0.000147124	0	6.4082e-05	3.58423e-05	6.2905e-05	0.000114077	0	0	0	0	0	0.000439488	7.24021e-05	0.000158399	0.00057484	0.000167401
>SD_Ssd-00649	0	0	0	0	0	0	0	0	0	0	0	0	0	0	0	0	0	0	0	0	0	0	0	0.000774157	0	0	1.94314e-05	0	0	0.000590014	0	0	0	4.90412e-05	0	0	3.58423e-05	0	0	0	0	0	0	0	0	0	0	0	0
>SD_Ssd-21285	0	0	0	0	0	0	0	0	0	0	0	0	0	0	0	0	0	0	0	0	0	0	0	0	6.0562e-05	2.80796e-05	0.000116589	0	0.000294161	0	0.000541498	0	0.000305033	0	0.000286062	0.000128164	0.000107527	0.000440335	0	0.00126145	8.26959e-05	0.000191296	0.000106045	0	0	0	0	0	0
>SD_Ssd-25834	0	0	0	0	0	0	0	0	0	0	0	0	0	0	0	0	0	0	0	0	0	9.67352e-05	0	0	0	0	3.88629e-05	0	0	0	4.92271e-05	0	0	0	0	0	0	0	0.000171116	0	0	0	0	0	0.000494424	7.24021e-05	7.91996e-05	8.84369e-05	0.000223202
>SD_Ssd-25835	0	0	0	0	0	0	0	0	0	0	0	0	0	0	0	0	0	0	0	0	0	0	0	0	0	0	0	0	0	0	0	0	0	0	0	6.4082e-05	0	0.000188715	0	0	0	0	0	0	0.000604296	0	0	0	0.000948608
>SD_Ssd-25836	0	0	0	0	0	0	0	0	0	0	0	0	0	0	0	0	0	0	0	0	4.61936e-05	0	5.85995e-05	0	0	0	0.00040806	0	0	0.000221255	0.000246136	0.00032144	0	0	0.000143031	0	7.16846e-05	0	0	0	0	0	0	0	0	0	0	8.84369e-05	5.58005e-05
>SD_Ssd-12326	0	0.000479157	0	0.000419727	0	0	0.000158831	0	0.000447788	0	0.000123487	0	0.000542962	0.00160085	0.000891266	0.000273973	5.2086e-05	0	0	0.00221484	0	0	0.000117199	0	0	0	0	0	7.35402e-05	7.37518e-05	0	0	0	0	0.000143031	0.000128164	0	0.00012581	0	0.000132784	0	0	0	0	0	0	0	0	0
>SD_Ssd-14006	0	0	0	0	0	0	0	0.00130039	8.95576e-05	0.00343285	0	0	0	0	0	0	0	0	0	0	0	0	0	0.000281512	0	0	0	0	0	0	0.00216599	6.4288e-05	0	0	0	0	0	0	0	0	4.13479e-05	9.5648e-05	0	0	0	0	5.27997e-05	0	0
>SD_Ssd-25837	0	0	0.000111346	0	0	0	0	0	8.95576e-05	0	0	0	0	0	0	0	0	0	0	0	9.23873e-05	0	0	0	0	0.000112319	3.88629e-05	0	0	0.000147504	0	0.000192864	0.000101678	0	0	0.000192246	3.58423e-05	0	0	0	4.13479e-05	0.000573888	0.000106045	0	0.000109872	0.000126704	0.000211199	0.000397966	0.000390603
>SD_Ssd-25838	0	0	0	0	0	0	0	0	0	0	0	0	0	0	0	0	0.00026043	0	0	0	0.000138581	0	0.000468796	0	0	0.000982787	0.000233177	0	0	7.37518e-05	4.92271e-05	6.4288e-05	0	0	0	0	0.000179211	6.2905e-05	0	0	0	0	5.30223e-05	0	0.000109872	0	0	0.000132655	0
>SD_Ssd-00381	0	9.58313e-05	0.000222692	0.000944386	0.000126904	0.000109721	0.000635324	0	8.95576e-05	0.00270467	0.000185231	0	0	0	0.000445633	0.00100457	0	0	0	0.000461425	9.23873e-05	0.000338573	0.000117199	0	0.00060562	0	9.71572e-05	0.000258153	0	0	4.92271e-05	0	0	0	0	6.4082e-05	0	0	0.000171116	0	0.000496175	0	0.000106045	4.95774e-05	0	0	0	0	0
>SD_Ssd-21403	0	0	0	0	0	0	0	0	0	0	0	0	0	0	0	0	0	0	0	0	0	0	0	0	0	0	0	0	0.000294161	0	0	0	0.00132181	0	0.00236001	0.00032041	0	0	0	0.00159341	0	0	0	0	0	0	0	0	0
>SD_Ssd-21718	0	0	0	0	0	0	0	0	0	0	0	0	0	0	0	0	0	0	0	0	9.23873e-05	0	0	0	0.000181686	0.00075815	0	0.000258153	0.000956023	0	0	0.00115718	0	0	0.000357577	0	0	0	0.000171116	0	0	9.5648e-05	0	0	0	0	0	0	0
>SD_Ssd-21768	0	0	0	0	0	0	0	0	0	0	0	0	0	0	0	0	0	0	0	0	0	0	0	0	6.0562e-05	5.61593e-05	0	0	0.00125018	3.68759e-05	0	0.00032144	0	0.000196165	0.00436244	0	0	0	0	0.000331961	0	0.00191296	0	0	0	0	0	0	0
>SD_Ssd-21790	0	0	0	0	0	0	0	0	0	0	0	0	0	0.000177873	0	0	0	0	0	0	0	0	0	0	0	0	0	0	0	0	0	0.0016072	0.000305033	0.000147124	0	0.000128164	3.58423e-05	0	0.000285193	0.000863099	0.000372131	0.00162602	0	0	0	1.81005e-05	0	0	0
>SD_Ssd-25839	0	0	0	0	0	0	0	0	0	0	0	0	0	0	0	0	0	0	0	0	0	0	0	0	0	0	0	0	0	0	0	0	0	0	0	0	3.58423e-05	0	0	0	0	0	0	0.00299943	0	0	0	0	0
>SD_Ssd-25840	0	0	0	0	0	0	0	0	0	0	0	0	0	0	0	0	0	0	0	0	0	0	0	0	0	0	0	0	0	0	0	0	0	0	0	0	0	0	0	0	0	0	0	0	0.000164808	0.000488714	7.91996e-05	0	0
>SD_Ssd-00737	0	0	0	0	0	0	0	0	0	0	0	0	0	0	0	0	0	0	0	0	0.000138581	4.83676e-05	0	0	0	0	0.000582943	0	0	0.000221255	0	0.000900032	0	0.000196165	0	0	0.000215054	0	0	0	0.000289436	0	0.000159067	0	5.4936e-05	1.81005e-05	5.27997e-05	8.84369e-05	0
>SD_Ssd-01260	0	0	0	0	0	0	0	0	0	0	0	0	0	0	0	0	0	0	0	0	0	0	0.000175798	0	0	0	0	0	0	0	0	0	0.00142349	0	0.000214546	0	0	0.00201296	0	0	0	0	0	0	5.4936e-05	0	0	0	0.000837007
>SD_Ssd-14021	0	0	0	0	0	0	0	0	0	0	0	0	0	0	0	0	0	0	0	0	0	0	0	0	0	0	0	0	0	0	0	0	0	0	0	0	0	0.000188715	0.000228154	0	0.00194335	0	0.000106045	0	0.00153821	0	5.27997e-05	0.000751713	5.58005e-05
>SD_Ssd-25841	0	0	0.000222692	0	0.000126904	0.000329164	0.000952986	0	0	0	0	0	0	0.000266809	0	0	0	0.000243442	0	0	0	9.67352e-05	0	7.03779e-05	6.0562e-05	0.000112319	0	0	0	0.000258131	0.000443044	0.00096432	0	0.000539454	0	0	0.000107527	0.00012581	0.000114077	0	0.000496175	0	0.000106045	0	0	0	0	4.42184e-05	0
>SD_Ssd-25842	0	0.0018208	0	0	0	0.000109721	0	0	0.000716461	0	0	0	0	0.000533618	0	0.000547945	0.000104172	0.000121721	0	0.00203027	0	0	0	0	0.000363372	0	0	0.000258153	0	0	0.000147681	0	0.000101678	0	0	0.00032041	0	0	0	0	0	0	0	0	0.000164808	0	0	0	0
>SD_Ssd-25843	0	0	0	0	0	0	0	0	0	0	0	0	0	0	0	0	0	0	0	0	0	0	0	0	0	0	0	0	0	0	0	0	0	0.000441371	0	6.4082e-05	3.58423e-05	0	0	6.63922e-05	0	0	0.000212089	0	5.4936e-05	0.000434413	2.63999e-05	4.42184e-05	0
>SD_Ssd-25844	0	0	0	0	0	0	0	0	0	0	0	0	0	0	0	0	0	0	0	0	0	0	0	0	0	0	0	0	0	0	0	0	0	0	0	0	3.58423e-05	0	5.70386e-05	0	0	0	0	0.0026276	0.000164808	0	0	0	0
>SD_Ssd-25845	0	0	0	0	0	0	0	0	0	0	0	0	0	0	0	0	0	0	0	0	0	0	0.000292997	7.03779e-05	0	0	0	0	0	3.68759e-05	0	0	0.000101678	0	0	0.00064082	0.000824373	0.000188715	0	0	0	0.000382592	0.000318134	0	0	0	0	0.000353748	0.000390603
>SD_Ssd-21309	0	0	0	0	0	0	0	0	0	0	0	0	0	0	0	0	0	0	0	0	0	0	0	0	0.000121124	0	0	0	0.000294161	7.37518e-05	0	6.4288e-05	0	0	0.000143031	0	3.58423e-05	0.00314525	0	0.000199177	0	9.5648e-05	0	0	0	0	7.91996e-05	0	0.000111601
>SD_Ssd-21410	0	0	0	0	0	0	0	0	0	0	0	0	0	0	0	0	0	0	0	0	0	0	0	0	0.000666182	2.80796e-05	0	0	0	0	0	0	0.000305033	0	0.000643639	0	0	0.0012581	0	0	0	0	0	0	0	0	0	0	0
>SD_Ssd-25846	0	0	0	0	0	0	0	0	0	0	0	0	0	0	0	0	0	0	0	0	0	0	0	0	0	0	0	0	0	0	0	0	0	0	0.000429092	0.000192246	7.16846e-05	0	5.70386e-05	0.00484663	0	0	5.30223e-05	0	0	0	0	0	5.58005e-05
>SD_Ssd-25847	0	9.58313e-05	0	0	0	0	0	0.00092885	8.95576e-05	0.00790596	0	0	0	0	0.000254647	9.13242e-05	0.00119798	0.000121721	0.000130098	0	9.23873e-05	0	0	0	0	0	0	0	0	0	0	0	0	0	0	0	0	6.2905e-05	0	0	0	0	0	0	0	0	0	0	0
>SD_Ssd-25848	0	0.00661236	0.000668077	0.000209864	0	0	0	0.00055731	8.95576e-05	0	0	0.00212118	0	0	0	0	0.000364602	0	6.50491e-05	0	0	0	0.000117199	0	0	0	0	0.000258153	0	0	0	0	0	0	0	0	0	0	0	0	0	0	0	0	0	0	0	0	0
>SD_Ssd-25849	0	0	0.000222692	0.000524659	0.000634518	0.000768049	0.000794155	0.00018577	0.00116425	0	0.000123487	0	0	0.00106724	0	0.00100457	0	0.000243442	0.000195147	0.00055371	0	0	0	0.000140756	0	0.000224637	0	0	0	0	0	0	0	0	0	0	3.58423e-05	0	0.000171116	0.000531138	0	0.000191296	0	0	0	0	0	4.42184e-05	0
>SD_Ssd-16332	0	0	0	0	0.000507614	0	0	0.00018577	0.00035823	0	0.000185231	9.22254e-05	0	0.000266809	6.36618e-05	0.000182648	0	0	6.50491e-05	9.2285e-05	0	0	5.85995e-05	0.00035189	6.0562e-05	0	0	0	0	7.37518e-05	9.84543e-05	0	0.000305033	0	0.000715154	0.000512656	0.000143369	0	0	0.000199177	0	0	0.000106045	0	0	0	2.63999e-05	4.42184e-05	0.000167401
>SD_Ssd-25850	0	0.000287494	0	0	0	0	0	0	0	0.000208052	0.000123487	0	0.000271481	0	0.000127324	0	0.000937549	6.08606e-05	0.000130098	0.00147656	0	4.83676e-05	0.000117199	0	0.000121124	2.80796e-05	3.88629e-05	0.000172102	7.35402e-05	0	0	0	0.000508388	0.000343289	0.000214546	0.000256328	0.000107527	0.000188715	0.000171116	0.000199177	0	0.000286944	0	0	0	0.000108603	0	8.84369e-05	0
>SD_Ssd-25851	0	0	0	0	0	0	0	0	0	0	0	0	0	0	0	0	0	0	0	0	0	0	0	0	0	0	0	0	0	0	0	0	0	0	0	0	0	6.2905e-05	0	0	0	0	0	0	0.000164808	0.00132134	0.000395998	0	0
>SD_Ssd-25852	0.00154936	0	0	0.000524659	0.000126904	0.000109721	0	0.00018577	0.000447788	0.000312077	0.00345764	0.000184451	0.000950183	0	0	0.000456621	0	6.08606e-05	0.000845638	0.00018457	0	0	0	0	0	0	3.88629e-05	0	0	0	0	0	0	0	0	0	0	0	0	0	0	0	0	0	0	0	0	0	0
>SD_Ssd-12898	0	0	0	0	0	0	0	0	0	0	0	0	0	0	0	0	0	0	0	0	0	9.67352e-05	0	7.03779e-05	0	0.00131974	9.71572e-05	0	0	0.000147504	0.00034459	0.00115718	0	0	0	0	0	0	0	0	0	0	5.30223e-05	0	0	0	0	0	0
>SD_Ssd-13912	0	0.000191663	0.000890769	0.000734523	0.00101523	0.000987492	0.000952986	0	8.95576e-05	0	0.000308718	0	0	0	0	0.000456621	0.000312516	0	0	0.00036914	0	0	0	0.00035189	0	0.000336956	0	0	7.35402e-05	0	0	0.000128576	0.000406711	0	0	0.000384492	0	0	0	0	0	0.00047824	0	0	0	0	0	4.42184e-05	5.58005e-05
>SD_Ssd-22141	0	0	0	0	0	0	0	0	0	0	0	0	0	0	0	0	0	0	0	0	0	0	0	0	6.0562e-05	0	0	0	0	0	0	0	0	0	0.00236001	6.4082e-05	0.000179211	0	0	0.00404993	0	0	0	0	0	0	0	0	5.58005e-05
>SD_Ssd-25853	0	9.58313e-05	0	0.000104932	0	0.000109721	0	0	0	0	0	0	0	0.000533618	0	9.13242e-05	0.000416688	6.08606e-05	0	0.00092285	0	0	0	0	0.000181686	0	0	0	0	0.000295007	0	0	0	0	0	0	3.58423e-05	6.2905e-05	0	6.63922e-05	0	0	0	0	0.000109872	0	0	0	0.000167401
>SD_Ssd-25854	0	0	0	0	0	0	0	0	0	0	0	0	0	0	0	0	0	0	0	0	0	0	5.85995e-05	0	0	0	0	0	0	0	0	0	0	0	0	0	3.58423e-05	0.00012581	0.000114077	0	0	0	5.30223e-05	0	0.000109872	0.000108603	0.000105599	0.000265311	0.000390603
>SD_Ssd-25855	0	0	0	0	0	0	0	0	0	0	0	0	0	0	6.36618e-05	0	0	0	0	0	0.000369549	0	5.85995e-05	0	0	0.000112319	0	0.000344204	0	0.000479386	0	0	0.000101678	0	0	0	0.000215054	0	0	0	0	0.000286944	0	0	5.4936e-05	0	0	0.000397966	0
>SD_Ssd-00879	0	0	0	0	0	0	0	0	0	0	0	0	0	0	0	0	0	0	0	0	9.23873e-05	0	0	0	0	0	1.94314e-05	0.000172102	0	0	0	0	0.000203355	0	0	0	7.16846e-05	0.00037743	0	0	0	9.5648e-05	0	0	0.000109872	0	0.000131999	4.42184e-05	0.000334803
>SD_Ssd-25856	0	0.00689986	0	0	0	0	0	0.0018577	0	0	0	9.22254e-05	0.000542962	0	0.000445633	9.13242e-05	0	0	0.000130098	0	0	0.000822249	0	0	0	0	0	0	0	0	0	0	0	0	0	0	0	0	0	0	0	0	0	0	0	0	0	0	0
>SD_Ssd-25857	0	0	0	0	0	0	0	0	0	0	0	0	0	0	0	0	0	0	0	0	0	0	0	0	0	0	0	0	0	0	0	0	0	0	0	0	3.58423e-05	0	0	0	0	0	0	0	5.4936e-05	0.00112223	0.000395998	0	0
>SD_Ssd-00289	0	0.000191663	0.000222692	0	0.000253807	0	0	0	0	0	0	9.22254e-05	0	0	0	9.13242e-05	0	0	0	0	0	0	0	0	0	2.80796e-05	0	8.60511e-05	0	0	0.0018214	0	0.000203355	0	0	0	0.000250896	0	0	0	0	0.00411286	0	0	0	0	2.63999e-05	0	0
>SD_Ssd-01083	0	0	0	0	0	0	0.000476493	0	0	0	0	0	0	0	0	0	0	0	0	0	0	0	0.000527395	0	0	0.00073007	0	0	0.000441241	0.000331883	0	0	0.00172852	0	0	0	0	0.00025162	0	0	0	0	0.000212089	0	0	0	0	0	0.000223202
>SD_Ssd-01168	0	0	0	0	0	0	0	0	0	0	0	0	0	8.89363e-05	0	0	0	0	0	9.2285e-05	0	0	0	0	0	0	3.88629e-05	0.000516307	0	0	9.84543e-05	6.4288e-05	0	0	0	0.000128164	0	6.2905e-05	0	6.63922e-05	0	0	0	0	0	0	0	0	0
>SD_Ssd-12517	0	0	0	0	0	0	0	0	0	0	0	0	0	0	0	0	0	0	0	0	0	0.000338573	0	0	0.00187742	5.61593e-05	0	0	0.000441241	0.000553138	4.92271e-05	6.4288e-05	0	0	0.000143031	6.4082e-05	0	0.000188715	0	0	0	0	0	0	0	0	0	0	0.000167401
>SD_Ssd-13016	0	0	0	0	0	0	0	0	0	0	0	0	0	0	0	0	0	0	0	0	0	0	0	0	0	2.80796e-05	0	0	0	3.68759e-05	0.00388894	6.4288e-05	0	0	0	0	0	0	0	0	0	0.000382592	0	0	5.4936e-05	0	0	0	0
>SD_Ssd-21331	0	0	0	0	0	0	0	0	0	0	0	0	0	0	0	0	0	0.000121721	0	0	0	0	0.000117199	0	0	0	0	0.000344204	0	0	0.000738407	0	0.000305033	0	0	0	0.000107527	0.00037743	5.70386e-05	0	0	0.000860832	0.000106045	0	0	0	0	0.000132655	0
>SD_Ssd-21615	0	0	0.00122481	0	0	0	0	0	0	0	0	0	0	0	0	0	0	0	0	0	0	0	0	0	0	0	0	0	0	0	0	0	0.000101678	0	0	0	3.58423e-05	0	5.70386e-05	0.00132784	0	0.00506934	0	0	0	0	0	0	0
>SD_Ssd-25858	0	0	0	0	0	0	0	0	0	0	0	0	0	0	0	0	0	0	0	0	0	0	0	0	0	0	0	0	0	0	0	0	0	0	0	0	0	0	0	0	0	0	0	0	0	0.00108603	0.000501597	4.42184e-05	0
>SD_Ssd-25859	0	0.000191663	0	0	0	0	0	0	0	0.000520129	0	0	0.000271481	0	0	0	0.000468774	0.000121721	0	0.000276855	0	0.00019347	5.85995e-05	0	0.00030281	8.42389e-05	0.00013602	0	7.35402e-05	0.000331883	0.000246136	6.4288e-05	0.000203355	0	0.000143031	0.000192246	3.58423e-05	0.00025162	0	6.63922e-05	0	9.5648e-05	0.000159067	0	5.4936e-05	0	0	0.000132655	0.000223202
>SD_Ssd-25860	0	0	0	0	0.000253807	0	0	0	0	0	0	0	0	0	0	0	0	0	0	0	0	0	0	0.000422268	0.000545058	0	0	0	0	0	0	0	0.000915099	0	0.000286062	0.000384492	0	0	0	0.00239012	0	0	0	0	0	0	0	0	0
>SD_Ssd-01027	0	0	0	0	0	0	0	0	0	0	0	0	0	0	0	0	0	0	0	0	0	0	0	7.03779e-05	0	0	0	0	0	0	0	0	0	0	0	0	0	0	5.70386e-05	0	0	0	0	0	0.000109872	0	2.63999e-05	0	0.000390603
>SD_Ssd-01224	0	0	0	0	0	0	0	0	0	0	0	0	0	0	0	0	0	0	0	0	0	0	0	0	0	0	0	8.60511e-05	0.00183851	0	0	0	0	0	0	0	0	0	0	0	0	0	0	0	0.000109872	0	2.63999e-05	4.42184e-05	0.000111601
>SD_Ssd-12740	0	0	0	0	0	0	0	0	0	0	0	0	0	0	0	0	0	0	0	0	0	0	0.000234398	7.03779e-05	0.000545058	0	0	0.000258153	0	0	0.000295363	6.4288e-05	0.000101678	0	0.000286062	0	0	0	5.70386e-05	6.63922e-05	0	0.000573888	0	0	0	0	2.63999e-05	8.84369e-05	0
>SD_Ssd-13366	0	0	0	0	0	0	0	0	0	0	0	0	0	0	0	0	0	0	0	0	0.000138581	0	0.000175798	0	0	0	0	0	7.35402e-05	0	0	0	0.000610066	0	0.000357577	0.000512656	0.000286738	0.000188715	5.70386e-05	0.000929491	4.13479e-05	0.000382592	0.000106045	0	5.4936e-05	0	0	0.000132655	0.000111601
>SD_Ssd-17529	0	0	0	0	0	0	0	0	0	0	0.000617436	0.000184451	0	0.000266809	0.000190985	9.13242e-05	0	0.000243442	0	0	0	0	0	0.000492646	0	0.000308876	0	0.00180707	0.000220621	0.000147504	0	6.4288e-05	0	0	0	0	0	0.000314525	0.000114077	0	0	0	0	0	0	0	0	0	0
>SD_Ssd-25861	0	0	0	0	0	0	0	0	0	0	0	0	0	0	0	0	0	0	0	0	0	0	0	0	0	0.000533513	0	0	0	0	0	0	0	0	0	0	0.00121864	0	5.70386e-05	0.000199177	0.000951003	0	0.000530223	0	0	0	0	4.42184e-05	0
>SD_Ssd-00363	0	0	0	0	0	0	0	0	0	0	0	0	0	0	0	0	0	0	0	0	0	0.00120919	0	0	0	0	0	0	0	0	0	0	0.000101678	0.00102987	7.15154e-05	0	0	0	5.70386e-05	0	0	0	0	0	0	0	0	0	0
>SD_Ssd-12654	0	0	0	0	0	0	0	0	0	0	0	0	0	0	0	0	0	0	0	0	0.000138581	0.000338573	0	0	0.000181686	0	1.94314e-05	0	0	0.000811269	0.000147681	0.000128576	0	0	0	6.4082e-05	0.000107527	0.00012581	0	0	0	0	0	0	0	0	0	4.42184e-05	5.58005e-05
>SD_Ssd-21686	0	0	0	0.000419727	0	0	0	0	0	0.000416103	0	0	0.000542962	0	0.000254647	0	0.00510443	0	0	0	0	0	0	0	0	0	0	0	0	0	0	0	0	0	0	0	0	0	0	0	0	0	0	0	0	0	0	0	0
>SD_Ssd-25862	0	0.000383325	0.000222692	0	0.00164975	0.00120693	0.0025413	0	0.000806018	0	0	0	0	0	0	0	0.000104172	6.08606e-05	6.50491e-05	0.000276855	0	0.000145103	0	7.03779e-05	0	5.61593e-05	1.94314e-05	8.60511e-05	7.35402e-05	0	4.92271e-05	0	0	0	0	0	3.58423e-05	0	0.00039927	0	0.000289436	9.5648e-05	0.000159067	0	0.000109872	0	0	0	0
>SD_Ssd-25863	0	9.58313e-05	0	0.000629591	0	0	0	0.00018577	0.000179115	0.000104026	0	9.22254e-05	0	0	0	0	0	6.08606e-05	0.00468354	0	0	0	0	0	0	0	0	0	0	0	0	0	0	0	0	0	0	0	0	0	0	0	0	0.000718872	0	0	0	0	0
>SD_Ssd-25864	0	0	0	0	0	0	0	0	0	0	0	0	0	0	0	0	0	0	0	0	4.61936e-05	0	0.000410196	0	0	0	0.00054408	0	0.00014708	0.000663766	0.000196909	0.000128576	0	0	0	0	7.16846e-05	0	0	0	0	0	0	0	0	0	0	4.42184e-05	5.58005e-05
>SD_Ssd-11209	0.000221337	9.58313e-05	0	0	0	0.000987492	0.00111182	0	0.000447788	0	0	0.000830029	0	0	0	0	5.2086e-05	0.000365163	0	0	0.00050813	0	0	0	0	0	0	0	0.000441241	3.68759e-05	0.00103377	0	0	0	0	0	0	0	0	0	0.000289436	0	5.30223e-05	0	0	0	0	0	0
>SD_Ssd-21383	0	0	0	0	0	0	0	0	0	0	0	0	0	0	0	0	0	0	0	9.2285e-05	4.61936e-05	0.000241838	5.85995e-05	0.000563023	6.0562e-05	2.80796e-05	0	0.000688409	7.35402e-05	3.68759e-05	4.92271e-05	6.4288e-05	0	0	0.000143031	0.000256328	0.000143369	0	0.000114077	0.000663922	4.13479e-05	0	0	0	0.000164808	0	0	0.000176874	5.58005e-05
>SD_Ssd-00696	0	0	0	0	0	0	0	0	0	0	0	0	0	0	0	0	0	0	0	0	0.000277162	0	0	0	0	0.000870469	0.000854983	0	0	7.37518e-05	4.92271e-05	0	0	4.90412e-05	0	0	7.16846e-05	0	0	0	0.000165392	0	0.000212089	4.95774e-05	0.000109872	0	0	0	0
>SD_Ssd-15441	0	0	0.000111346	0.000104932	0.000253807	0	0	0	0	0	0	0	0	0	0	0	0	6.08606e-05	0	0	0	0	0.000292997	0	0	2.80796e-05	1.94314e-05	0	0.000956023	0	0.000246136	0	0	9.80825e-05	0	0	0	0.00012581	0	0	0	0	0	0	0	0	0	0	0
>SD_Ssd-21769	0	0	0	0	0	0	0	0	0	0	0	0	0	0	0	0	0	0.000426024	0	0	0	0	0	0	0	0	0	0	0	0	0	6.4288e-05	0.000305033	0	0.000143031	0.00032041	0.000143369	6.2905e-05	0	0.00152702	0	0.000191296	5.30223e-05	0	0	0	0	0	0
>SD_Ssd-12510	0	0	0	0	0	0	0	0	0	0	0	0	0	0	0	0	0	0	0	0	0	0	5.85995e-05	0	0	0	0	0	0	3.68759e-05	0	0	0	0	0	0	0.000286738	0	0.000570386	0	4.13479e-05	0	0	0	0.000219744	0	0	0.000397966	0.000167401
>SD_Ssd-20459	0	0	0	0	0.000126904	0	0.000158831	0	0	0	0	0	0	0	0	0	0	0	0	0	0	0.000145103	0.000410196	0	6.0562e-05	5.61593e-05	3.88629e-05	8.60511e-05	7.35402e-05	0	0	0	0	9.80825e-05	7.15154e-05	0	0	0.000188715	0	0	8.26959e-05	0	5.30223e-05	0	0	9.05027e-05	0	0	0
>SD_Ssd-25865	0	0	0	0	0.000126904	0	0	0	8.95576e-05	0	0	0	0	0.000444682	0	0	0	0.000121721	6.50491e-05	9.2285e-05	4.61936e-05	4.83676e-05	0	7.03779e-05	0	0	0	0.00172102	0	3.68759e-05	0	6.4288e-05	0.000406711	0	0	6.4082e-05	0	0.000314525	0	0	0	0	0	0	0	0	0	8.84369e-05	0
>SD_Ssd-00025	0	0.000479157	0	0.000314795	0	0	0.00285896	0.00018577	0.00349275	0	6.17436e-05	0	0	0.000444682	6.36618e-05	0	0	6.08606e-05	0	0.000461425	0	0	0	0	0	0	0	0	0	0	0	0	0	0	0	0	0	0	0.000228154	0	0	0	0	0	0	0	0	4.42184e-05	5.58005e-05
>SD_Ssd-01295	0	0.000191663	0	0	0	0	0	0	0	0	0	0.000184451	0	0	6.36618e-05	0	0	0	0	0	4.61936e-05	9.67352e-05	0.000175798	7.03779e-05	0.000121124	2.80796e-05	0	0.000172102	0	0.000258131	4.92271e-05	0	0	0	0.000143031	0.000128164	0	6.2905e-05	0	0.000199177	0	0	0.000265111	0	0	0.000108603	0.000131999	0	0.000334803
>SD_Ssd-12371	0	0	0	0	0	0	0	0	0	0	0	0	0	0	0	0	0	0	0	0	0	0	5.85995e-05	0	6.0562e-05	0	0	0	0.000441241	0	0	0	0.00101678	0	7.15154e-05	0.000833066	0	0.000817764	0.000114077	0	0	0.000191296	0	0	0.00027468	0	5.27997e-05	0.000442184	0
>SD_Ssd-16096	0	0	0	0	0	0	0	0	0	0	0	0	0	0	0	0	0	0	0	0	0	0	0.000820393	0	0	5.61593e-05	0	0.000688409	0	7.37518e-05	0.00142759	0.00064288	0	0	0	6.4082e-05	0	0	0	0	0	0	0	0	0	0	5.27997e-05	0	0
>SD_Ssd-18325	0	0	0.000445385	0	0	0.00405969	0	0	0	0	0	0	0	0	0	0	0	0	0	0.0030454	0	0	0	0	0	0	0	0	0	7.37518e-05	0	0	0.000101678	0	0	0.000128164	0	0	0	0	0	0.000765184	0	0	0	0	5.27997e-05	0	0
>SD_Ssd-25866	0	0	0	0	0	0	0	0	0	0	0	0	0	0	0	0	0	0	0	0	0	0	0.000175798	0	0.0012718	2.80796e-05	0	8.60511e-05	0.000294161	0.00062689	0.000295363	6.4288e-05	0	0	0	0	0	0	0	0	0	0	0	0	0	0	0	0	5.58005e-05
>SD_Ssd-10565	0	0	0	0	0	0	0	0	0	0	0	0	0	0	0	0	0.00557321	6.08606e-05	0	0	0	0	0	0	0	0	0	0	0	0	0	0	0	0	0	0	0	0	0	0	0	0	0	0	0	0	0	0	0
>SD_Ssd-25867	0	0	0.000222692	0	0	0	0	0	0.000626903	0	0.000555693	0.00267454	0	0.000177873	0	0.00118721	0.000833377	0.000912909	0.00071554	0	0	0	0	0	0	0	0	0	0	0	0	0	0	0	0	0	0	0	0	0	0	0	0	0	0	0	0	0	0
>SD_Ssd-25868	0	0	0	0	0	0	0	0	0	0	0	0	0	0	0	0	0	0	0	0	0	0	0	0	0	2.80796e-05	0.000835552	0	0.00014708	0	0	0	0	0	0.000214546	0.000128164	0.000215054	0.00100648	0.000513347	0	0.000165392	0.000191296	0.000106045	0	5.4936e-05	0	0	0	0
>SD_Ssd-25869	0	0	0	0	0	0	0	0	0	0	0.00493949	0.000830029	0.000271481	0	0	0	0.000885463	0	6.50491e-05	0	0	0	0	0	0	0	0	0	0	0	0	0	0	0	0	0	0	0	0	0	0	0	0	0	0	0	0	0	0
>SD_Ssd-25870	0	0	0	0	0	0	0	0	0	0	0	0	0	0	0	0	0	0	0	0	0	0	0	7.03779e-05	0	0	0	0	0	0	4.92271e-05	0	0	0	0	0	0.000179211	0	0.000228154	0	0.000413479	0	0	0	0.00203263	0	0.000290398	0.000884369	0
>SD_Ssd-00798	0	0	0	0	0	0	0	0	0	0	0	0	0	0	0	0	0	0	0	0	4.61936e-05	0	0	0.000633401	0	0	0.000174883	0	0	0.000110628	0.00152604	0.00115718	0	0	0	0	0	0	0	0	0	0	0	0	0.000109872	0	0	0	0
>SD_Ssd-14609	0	0	0	0	0	0	0	0	0	0	0	0	0	0	0	0	0	0	0	0.00036914	9.23873e-05	0	0	0	6.0562e-05	2.80796e-05	0.000155451	0	0	0	0.000196909	0.000128576	0	0	0	0	0	0	0.000171116	0	0	0	0	0	0.000329616	0	0	8.84369e-05	0
>SD_Ssd-12938	0	0	0	0.000104932	0	0	0	0	0	0	0	0	0	0	0	0	0	0	0	0	0	0	0	0.000844535	0	2.80796e-05	0	0	0	0	0.000246136	0.000835744	0	0	0	6.4082e-05	0.000394265	0	0.000171116	0	0.000413479	0	0.000106045	0	5.4936e-05	0	0	8.84369e-05	0.000111601
>SD_Ssd-14469	0	0	0	0	0	0	0	0	0	0	0	0	0	0	0	0	0	0	0	0	0.000138581	0	0.000878992	0.000774157	0.000181686	0.000224637	0	8.60511e-05	7.35402e-05	0.000258131	0.000443044	0.000385728	0	0	7.15154e-05	6.4082e-05	0.000107527	6.2905e-05	0	0	0	0	5.30223e-05	0	0	0	0	0	5.58005e-05
>SD_Ssd-25871	0	0	0	0	0	0	0	0	0	0	0	0	0	0	0	0	5.2086e-05	0	0	0	0	0	5.85995e-05	0.000492646	0	0.000336956	0.000466354	0	0.000294161	0.000221255	0.000147681	0.000578592	0	0	0	0	0.000143369	0	0	0	0	9.5648e-05	0	0	0	0	0	0.000353748	5.58005e-05
>SD_Ssd-25872	0.000221337	0	0	0	0	0	0	0	0	0	0	0	0	0	0	0	0	0	0	0	0	0	0	0	0	2.80796e-05	0	0	0	0.000110628	0.00305208	0.000128576	0	0	0	0	0	0	0	0	0	9.5648e-05	0	0	0.000164808	0	0	0	0
>SD_Ssd-25873	0	9.58313e-05	0.000222692	0	0	0.000219443	0	0	0.000179115	0	0	0	0	0.00480256	0	0	0	0.000547745	0	0.00036914	0	0.00019347	5.85995e-05	0	0	0	0	0	0.000220621	0	0	6.4288e-05	0.000101678	4.90412e-05	0	0	0	0.00012581	0	0	4.13479e-05	0.000382592	0	0	0	0	0	0	0
>SD_Ssd-25874	0	0	0	0	0	0	0	0	0	0	0	0	0	0	0	0	0	0	0	0	0	0	0	0	0	0	0.000330334	0	0	0	0.000147681	0.000900032	0	0	0	0	0	0	0.000342231	0	0.000124044	0	0.00106045	0	0.000219744	0	2.63999e-05	4.42184e-05	0
>SD_Ssd-25875	0	0	0.00133615	0.000209864	0	0	0	0	0.000447788	0	0.000185231	0.00322789	0	0.000266809	0.000127324	0.000273973	0.000156258	0.000547745	0.000130098	0	0	0	0	0	0	0.000421195	0	8.60511e-05	0	0	9.84543e-05	0	0	0	0	0	0	0	0	0	0	0	0	0	0	0	0	0	0
>SD_Ssd-00880	0	0	0	0	0	0	0	0	0	0	0	0	0	0	0	0	0	0	0	0	0	0	5.85995e-05	0	0	0	0	0.00146287	0	0	0	0	0.000508388	0	0.000214546	0	0.00111111	0.00012581	0.000114077	0.000265569	4.13479e-05	0.00344333	0	0	0	0	2.63999e-05	0	0
>SD_Ssd-01142	0	0	0	0	0	0	0	0	0	0	0	0	0	0	0	0	0	0	0	0	0	0	0.000117199	0.000211134	0.000181686	0.000982787	0	0	0	0	0.000393817	0.00064288	0.000406711	0	0.000572123	0	0	0	0	0.00119506	0	0	0	0	0	0	0	0	0
>SD_Ssd-14010	0	9.58313e-05	0.000334039	0	0.000507614	0	0	0	8.95576e-05	0	0.000185231	0	0	0	0	0.000273973	0.000156258	0.000121721	0.000130098	0.000276855	0	0.000145103	0.000175798	0.000140756	0.00030281	0.000140398	0	0.000430256	0.000294161	0.000147504	0	0.000128576	0.000406711	0	0.000143031	0	7.16846e-05	0	0	0.000730315	0	0	0	0	0	0	0	0	0
>SD_Ssd-14799	0	0	0	0	0	0	0	0	0	0	0	0	0	0	0	0	0	0	0	0	0	0	0	0.000492646	0	0.000870469	0	0	0	0	0	0	0	0	0	0	0	0	0	0	0	0	0	0	0.00027468	0	0.000290398	0	0
>SD_Ssd-19734	0.000221337	0	0	0	0.000761421	0.000219443	0	0	0	0	0	0.000645578	0	0	0	0	0	0.000121721	0	0.00073828	0	0	0	0	0.000242248	0	0	0	0	0	0	0	0.000101678	0	0.000286062	0.00064082	0	0	0	0	0	9.5648e-05	0	0	0	0	0	0.000221092	0.000167401
>SD_Ssd-21892	0.000664011	0	0	0.00167891	0	0	0	0	0	0.000312077	0	0	0	8.89363e-05	0	0	0	0.000852048	6.50491e-05	0	0	0	0.000585995	0	6.0562e-05	0.000168478	0	0	0	0	0	6.4288e-05	0	0	0	0	0	0.00012581	0	0	0	0	0	0	0	0	0	0	0
>SD_Ssd-25876	0.00398406	0	0.00445385	0.000104932	0.000253807	0	0.000158831	0	0	0	0	0	0	0.000266809	0.000127324	0.00100457	0	6.08606e-05	0.000910688	0	0	0	0.000117199	0	0	0	0	8.60511e-05	0	0	0	0	0	0	0	0	0	6.2905e-05	0	0	0	0	0	0	0	0	0	8.84369e-05	5.58005e-05
>SD_Ssd-25877	0	0	0	0	0	0	0	0	0.000179115	0	0	0	0	0	0	0	0	0	0	0	0	0	0	0	0	0	0	0	0	0	0	0	0	0	0.000143031	6.4082e-05	0.000143369	0.00012581	0.000342231	0	0.000454827	0	0.000583245	0	0	0	0	4.42184e-05	0
>SD_Ssd-25878	0	0	0	0	0	0	0	0	0	0	0	0	0	0	0	0	0	0	0	0.000276855	0	9.67352e-05	0.000527395	7.03779e-05	0.000545058	0	0	0.00180707	0.00125018	0	0	0.000257152	0.000203355	0	0.000429092	0.00096123	3.58423e-05	0.000188715	0	0.000132784	0	0	0	0	0	0	0	4.42184e-05	0
>SD_Ssd-01033	0	0	0	0	0	0	0	0	0	0	0	0	0	0	0	0	0	0	0	0	4.61936e-05	0	0	0	0	0	0.000194314	0	0	3.68759e-05	0	0	0	0	0	0	0	0	0	0	0	0	0.000265111	0	0.000164808	0	0.000184799	0.000442184	0.000558005
>SD_Ssd-01226	0.000664011	0	0.000222692	0.000104932	0.000380711	0	0.000317662	0	0.00035823	0.00478519	0.000370462	9.22254e-05	0	8.89363e-05	0	9.13242e-05	0.000104172	6.08606e-05	0.000910688	0	0	0	0	7.03779e-05	6.0562e-05	0	0	0.000172102	0	0	0	0	0	0	0	0.000128164	0.000179211	0	0	0.000132784	0	0.000286944	0	0	0	0	0	0	0
>SD_Ssd-13090	0	0	0	0	0	0	0	0	8.95576e-05	0	0	0	0	0	0	0	0	0	0	9.2285e-05	0	0	0	0	0	0.000252717	0	8.60511e-05	0.00169143	0.000110628	0	6.4288e-05	0.000101678	0	0.000214546	0.000512656	0	0.00025162	0	0	0	0	0	0	0.000164808	0	2.63999e-05	8.84369e-05	5.58005e-05
>SD_Ssd-12973	0	0	0	0.000104932	0.000253807	0	0	0	0	0	0	0	0	8.89363e-05	0	0.00118721	0.000104172	0.000730327	0	0.000461425	0	4.83676e-05	0.000234398	0	0.000423934	0	0	0.000258153	0	0	0	0	0	0	0.000572123	0.000384492	0	0	0	0.000863099	0	0	0	0	0	0	0	0	5.58005e-05
>SD_Ssd-25879	0	0	0	0	0	0	0	0	0	0	6.17436e-05	0	0	0	6.36618e-05	0	0	0	0	0	9.23873e-05	9.67352e-05	0.000292997	0.000140756	0.000121124	0.000168478	0	0.000258153	0.000367701	0	0.000443044	0.000128576	0.000101678	0	0	0.000128164	3.58423e-05	0.00012581	0	0.000199177	0	0	0	0	0	0	0	0	0.000111601
>SD_Ssd-25880	0	0	0	0	0	0	0	0	0	0	0	0	0	0	0	0	0	0	0	0	0	0	0	0	0	0	0	0	0	3.68759e-05	0	0	0	0	0	0	0	0	0	0	0	0	0	0	5.4936e-05	0.000868825	0.000844795	0	5.58005e-05
>SD_Ssd-25881	0	0	0	0	0	0	0	0	0	0	0	0	0	0	0	0	0	0	0	0	0	0	0	0	0	0	0	0	0	0	0	0	0	0	0	0	3.58423e-05	0	0.000114077	0	0	0	5.30223e-05	0	0.00027468	7.24021e-05	0.000105599	0	0.000111601
>SD_Ssd-25882	0	0	0	0	0	0	0	0	0.000447788	0.000520129	0.000308718	0.00239786	0	0.000266809	0.00261013	0	0	0.000426024	0.000260196	0	0	9.67352e-05	0	0	0	0	0	8.60511e-05	0	0	0	0	0	0	0	0	0	6.2905e-05	0	0	0	0	0	0	0	0	0	0	0
>SD_Ssd-25883	0	0	0	0	0	0	0	0	0	0	0	0	0	0	0	0	0	0	0	0	4.61936e-05	0.00019347	0	0.000281512	0.000363372	2.80796e-05	7.77257e-05	0	0	0.00132753	0.000246136	6.4288e-05	0	0	0	0	0.000179211	0	0	0	0	0	0	0	0	0	5.27997e-05	0	0.000223202
>SD_Ssd-10108	0	0	0	0	0	0	0	0	0	0	0	0	0	0	0	0	0	0	0	0	0	0	0.000175798	0	0	0	0	0.00275364	0	0	0	0	0.000203355	0	0	0	0.00103943	0.000188715	0.000114077	6.63922e-05	8.26959e-05	0.0023912	0	0	0	0	0	0	0
>SD_Ssd-25884	0	0.000383325	0.000445385	0.00272823	0	0	0	0.00074308	0.000179115	0.000208052	0.00172882	0	0.000542962	8.89363e-05	0	0.000821918	0.000156258	0.000121721	0.000910688	0	0	0	0	0	0	0	0	0	0	0	0	6.4288e-05	0	0	0	0	0	0	0	0	0	0	0	0	0	0	0	0	0
>SD_Ssd-25885	0	0	0.000111346	0.000104932	0	0	0	0	0	0	0.00574216	0.000276676	0	0.000177873	6.36618e-05	0	0.000156258	0	0	0	0	0	0	0	0	0	0	0	0	0	0	0	0	0	0	0	0	0	0	0	0	0	0	2.47887e-05	0	0	0	0	0
>SD_Ssd-25886	0	0.000191663	0	0	0	0	0	0	0	0.00104026	0.00463077	9.22254e-05	0	0.000444682	6.36618e-05	0	0.000468774	0	6.50491e-05	0	0	0	0	0	0	0	0	0	0	0	4.92271e-05	0	0	0	0	0	0	0	0	0	0	0	0	0	0	0	0	0	0
>SD_Ssd-25887	0	0.000287494	0.000668077	0.000419727	0	0	0.000476493	0	0.000537346	0	0.000185231	0.00147561	0	0.000444682	0.000381971	0.000639269	0	0.000912909	0.000325246	0	0	0	0	0	0	5.61593e-05	0	0.00120472	0	0	0	0	0	0	0	0	0	6.2905e-05	0	0	0	0	0	0	0	0	0	0	0
>SD_Ssd-25888	0	0	0	0	0	0	0	0	0	0	0	0	0	0	0	0	0	0	0	0	0	0.000145103	0.000410196	7.03779e-05	0.000545058	0.0015163	0	0	0.000367701	0	4.92271e-05	0.000128576	0.000101678	0	0.000286062	0	0	0.000314525	0	0	0	9.5648e-05	0	0	0	0	0	0	0
>SD_Ssd-25889	0	0	0	0	0	0	0	0	0	0	0	0	0	0	0	0	0	0	0	0	0	0	0	0	0	0	0	0	0	0	0	0	0	0	0.000214546	6.4082e-05	0.000107527	0	0.00039927	0	0.000372131	0	0.000106045	0	0	0	0	0	0
>SD_Ssd-25890	0.000885347	0.000766651	0.00389712	0	0	0	0	0.00278655	0	0	0.000308718	0.000461127	0	0.000266809	0.000127324	0	0	0.000365163	0.000195147	0.00036914	4.61936e-05	0	0	0	0	0	0	0	0	0	9.84543e-05	0	0	0	0	6.4082e-05	0	0	0	6.63922e-05	0	0	0	0	0	0	0	0	0
>SD_Ssd-25891	0	0	0	0	0	0	0	0	0	0	0	0.000276676	0	0	0	0	0	0	0.000390295	0	0	0	0	0	0	0	0	0	0	0	0	0	0.000101678	0	0.000143031	0	7.16846e-05	0	0	6.63922e-05	8.26959e-05	0	0	2.47887e-05	0	3.62011e-05	0	0	0
>SD_Ssd-00697	0	0	0	0	0	0	0	0	0	0	0	0	0	0	0	0	0	0	0	0	0	0	0.000117199	0.000422268	0.000181686	0	0	0	0	0.00062689	0.000196909	6.4288e-05	0.000610066	0	0	6.4082e-05	0.000215054	0.00025162	0	6.63922e-05	0	0.000191296	0.00068929	0	5.4936e-05	0	0	0	0
>SD_Ssd-00850	0	0	0	0	0	0	0	0	0	0	0	0	0	0	0	0	0	0	0	0	0.000184775	0	0	0	0	0	1.94314e-05	0	7.35402e-05	0.000110628	0	0.000192864	0	0	0	0	3.58423e-05	0	0.000114077	0	0	0	0.000106045	0	0.00027468	0	5.27997e-05	0.000132655	0.000223202
>SD_Ssd-17307	0	0	0	0	0	0	0	0	0	0	0	0	0	0	0	0	0	0	0	0.00784422	0	0	0	0	0	0	0	0	0	0	0	0	0	0	0	0	0	0	0	6.63922e-05	0	0	0	0	0	0	0	8.84369e-05	0
>SD_Ssd-21376	0	0	0	0	0	0	0	0	0	0	0	0	0	0	0	0	0	0	0	0	0	0	0.000175798	0.000140756	0.000363372	0	0	8.60511e-05	0	0	0	0	0	0	0.0009297	0.000448574	0.000215054	0.000440335	0	0.00059753	0	0	0	0	0	0	0	0	0
>SD_Ssd-25892	0	0	0	0	0	0	0	0	0	0	0	0	0	0	0	0	0	0	0	0	0.000323356	0	0.000175798	0.000140756	6.0562e-05	0.00073007	0	0	0.000367701	0.000331883	4.92271e-05	0.00032144	0	0	7.15154e-05	0	0.000107527	0	0	0	0	0	0	0	0	0	0	0	0
>SD_Ssd-25893	0	0	0	0	0	0	0.00111182	0	0	0	0	0	0	0	0	0	0	0	0	0	0	0.000145103	0	0	0.000484496	0	0	0.000688409	0.00014708	7.37518e-05	0	0.000192864	0.000305033	0.000294247	0	0	0	0	0.000228154	0	0	0	0	0	0	0	0	0	0
>SD_Ssd-00994	0	0	0	0	0	0	0	0	0	0	0	0	0	0	0	0	0	0	0	0	4.61936e-05	0	0	0.000140756	0	0.00174094	0	0	0	0	0	6.4288e-05	0	0	0	0	0	6.2905e-05	0	0	0	0	0	0	0	0	0	0	0
>SD_Ssd-17447	0	0	0	0	0	0	0	0	0	0	0	0	0	0	0	0	0	0	0	0	0	0	0	0	0	0	0	0	0	0	0	0	0	0	0.000357577	0.000256328	0	0.00012581	0	0	0	0	0	0	0	0	0.000184799	0.000442184	0.000223202
>SD_Ssd-13360	0	0	0	0	0	0.000658328	0	0	0	0	0	0	0	0	0	0	0	0	0	0	0	0	0	0	0	0	3.88629e-05	0	0.00102956	0	0	6.4288e-05	0.000203355	0	0	0	3.58423e-05	0	0.000114077	0.000265569	0.000165392	9.5648e-05	0	0	0	0	2.63999e-05	0.000176874	0
>SD_Ssd-19561	0	0	0	0	0	0	0	0	0	0	0	0	0	0	0	0	0	0	0	0	0.000230968	4.83676e-05	0.000410196	0.000140756	0	0.000589672	0	0	0.00014708	0.000110628	0.000393817	6.4288e-05	0	0	0.000143031	0	0	0	0	0	0	0	0	0	0	0	0	0	0.000390603
>SD_Ssd-21317	0	0	0	0	0	0	0	0	0	0	0	0	0	0	0	0	0	0	0	0	0	0	0.000175798	0.000140756	0	0.000421195	5.82943e-05	0	0	0.000405635	0	0	0	0	0	6.4082e-05	0	0	0.000114077	6.63922e-05	0	0.000191296	0.000106045	0	0	0	0	0	0
>SD_Ssd-21747	0	0	0.000668077	0	0.000126904	0	0	0	0	0	0	0	0	0	0	0.000547945	0	0	0	0.00036914	0	0	0.000175798	0	0	0	0	0.000258153	0	0	0	0	0.000711744	0	0.000214546	0.000128164	0	0.000440335	0.000171116	0.00126145	0	0	0	0	0	0	0	0	5.58005e-05
>SD_Ssd-25894	0.000442674	0.000383325	0.00155885	0	0	0	0.000476493	0.00037154	0.00205982	0	0.0014201	0	0	0.000177873	0.000254647	0.000456621	0.000156258	0.000365163	0.000325246	0	0	9.67352e-05	0	0	0	0	0	0	0	0	0	0	0	0	0	0	0	0	0	0	0	0.000191296	0	0	0	0	0	0	0
>SD_Ssd-25895	0	0	0	0	0	0.000329164	0	0	0.00519434	0	0	0	0	0.00160085	0	0.000547945	0	0.000243442	0	0	0	0	0	0	6.0562e-05	0	0	0.000344204	0	0	0	0	0.000203355	0	0	0.000192246	0	0	0	0	0	0	0	0	0	0	0	0	0
>SD_Ssd-01280	0	0	0	0	0	0	0	0	0	0	0	0	0	0	0	0	0	0	0	0	0	0	0	0	0.00405766	0	0	0	0	0	0	6.4288e-05	0.000305033	0	0.00171637	0.000128164	0	0	0	0	0	0	0	0	0	0	5.27997e-05	0	0
>SD_Ssd-01327	0	0	0	0	0	0	0	0	0	0	0	0	0	0	0	0	0	0	0	0	0	0	0	0	0	0	0	0	0	0	0	0	0	0	0	0	0	0	0	0	0	0	0	0	0.00203263	0	0.000105599	0.000176874	0
>SD_Ssd-12927	0	0	0	0	0	0	0	0	0	0	0	0	0	0	0	0	0	0	0	0	0	0	0	0	0.00030281	2.80796e-05	0	0	7.35402e-05	0	0	0	0.00244026	0	0.000572123	0.000128164	0.000143369	0	0	0.000265569	0	0	0	0	0.000164808	0	0	4.42184e-05	0
>SD_Ssd-22453	0.000885347	0.000383325	0.000111346	0	0.000126904	0	0.000158831	0.00148616	8.95576e-05	0.000416103	0.00135836	0.000645578	0.00149315	0.000177873	0.000445633	9.13242e-05	0.00026043	0.000243442	0.000195147	9.2285e-05	0.000138581	0.000145103	0	0	0	0	0	0	0	0	0	0	0	0	0	0	0	0	0	0	0	0	0	0	0	0	0	0	0
>SD_Ssd-23077	0	0	0.000222692	0	0.00253807	0	0	0	0	0	0	0	0	0	0	0	0	0	0	0	0	0	0	0.000140756	0.000181686	8.42389e-05	0	0.00137682	0.000294161	0	0	0	0.000203355	0	0.0009297	0.000897148	7.16846e-05	0.000440335	0	0	0	9.5648e-05	0	0	0	0	2.63999e-05	0.000132655	0.000167401
>SD_Ssd-25896	0	0	0	0	0	0	0	0	0	0	0	0	0	0	0	0	0	0	0	0	0	0	0	0.00105567	0	0	0	0	0	3.68759e-05	0	6.4288e-05	0	9.80825e-05	0	0	0.000824373	0	0	0	0	0	0.000106045	0	0.000164808	3.62011e-05	0.000343198	0.000176874	0.000167401
>SD_Ssd-25897	0.000221337	9.58313e-05	0	0.00293809	0	0	0	0.00037154	0	0.00270467	0.000740924	0	0.00108592	0	0	0	0.00114589	0.000121721	0	0	0	0	0	0	0	0	0	0	0	0	0	0	0	0	0	0	0	0	0	0	0	0	0	0	0	0	0	0	0
>SD_Ssd-25898	0	0	0	0	0	0	0	0	0	0	0	0	0	0	0	0	0	0	0	0	0.000184775	0	0	7.03779e-05	0	0.000533513	9.71572e-05	0	0	0.000479386	0	0.000128576	0	4.90412e-05	0	0	0.000107527	0	0.000228154	0	0	0.000191296	5.30223e-05	0	0.000109872	0	0	0	0
>SD_Ssd-25899	0	0.00412075	0	0	0	0	0	0.00650195	0	0	0	9.22254e-05	0.00013574	8.89363e-05	0.000827604	0	0	0	0	0	0	0.00019347	0	0	0	0	0	0	0	0	0	0	0	0	0	0	0	0	0	0	0	0	0	0	0	0	0	0	0
>SD_Ssd-25900	0.000221337	0	0.000890769	0	0	0.000768049	0.000317662	0	0.00035823	0	0.000802667	0.000368902	0	0.000266809	0.00165521	0.000365297	0	0.000730327	0.000130098	0	0	0	0	0	0	2.80796e-05	0	8.60511e-05	0	0	0	0	0	0	0	0	0	0	0	0	0	0	0	0	0	0	0	0	0
>SD_Ssd-11200	0	0	0	0	0	0	0	0	0	0	0	0	0	0	0	0	0	0	0	0	0	0	0	0	0	0	0	0	0	0.000221255	9.84543e-05	0.00032144	0	9.80825e-05	0	0	0	0	0	0	4.13479e-05	0	0	0	0.000109872	9.05027e-05	5.27997e-05	0.000221092	0.000167401
>SD_Ssd-15730	0	0	0	0	0	0	0	0	0	0	0	0	0	0	0	0	0	0	0	0	0.00332594	0	0	0.00035189	0	5.61593e-05	0	0	0.00014708	0	9.84543e-05	0.000128576	0	0	0	0	0	0	0	0	0	0	0	0	0.000109872	0	0	4.42184e-05	5.58005e-05
>SD_Ssd-25901	0	0	0	0	0	0	0	0	0	0	0	0	0	0	0	0	0	0	0	0	0	0.00435308	0.000175798	0	0	0.000140398	0	0	0	0	0	0	0	0	7.15154e-05	0	0	0	0	0	0	0	0	0	0	0	0	0	0
>SD_Ssd-25902	0	9.58313e-05	0.00100212	0	0.000253807	0.000109721	0	0.00018577	0.000179115	0	0	0.00101448	0	0	0.00184619	0	0.000208344	6.08606e-05	0.000910688	0	0	0	0	0.000140756	0	0	0	0.00137682	0	3.68759e-05	0	0	0	0	0	0	0	0	0	0	0	0	0	0	0	0	0	0	0
>SD_Ssd-00377	0	0	0	0	0	0	0	0	0	0	0	0	0	0	0	0	0	0	0	0	0	0	0	0.000211134	0	0	1.94314e-05	0	0	0.000848145	0	0	0	0.000686577	0	6.4082e-05	0.00046595	0.00025162	0.00039927	0	0.000826959	0.000191296	0.000159067	0	5.4936e-05	0	0	0	0
>SD_Ssd-01167	0	0	0	0	0	0	0	0	0	0	0	0	0	0	0	0	0	0	0	0	0.000138581	0.000628779	0.00123059	0.000140756	6.0562e-05	0.000112319	0	0.000258153	0	0	0.00132913	0	0.000101678	0	7.15154e-05	0	0	0	0	0	0	0	0	0	0	0	0	0	0
>SD_Ssd-18705	0	0	0	0	0	0	0	0	0	0	0	0	0	0	0	0	0	0	0	0	0	0	0	0	0.00272529	0	0	0	0	0.000442511	0	0	0	0	0	0	7.16846e-05	0.00012581	0	6.63922e-05	0	0	0	0	0	0	0	0	0.000781206
>SD_Ssd-17724	0	0	0	0	0	0	0	0	0	0	0	0	0	0	0	0	0	0	0	0	0	0.000145103	0	0	0	0	0	0	0	0	0.000147681	0	0	0	7.15154e-05	0	0	6.2905e-05	0	6.63922e-05	0	0.000382592	0	0	0.000109872	0	0	0	0
>SD_Ssd-21481	0	0	0	0	0	0	0	0	0	0	0	0	0	0	0	0	0	0	0	0	0	0	0	0	0.00109012	0	0	0	0	0	0	0	0	0	0	0.000192246	0.000107527	0	0	0	0	0	0	0	0	0	0	4.42184e-05	0
>SD_Ssd-25903	0	0	0	0	0	0	0	0	0	0	0	0	0	0	0	0	0	0	0	0	0	0	0	0	0	0	0	0	0	0	0	0	0	0	0	0	3.58423e-05	0	0	0	0	0	0	0.00245408	0	0	0	0	0
>SD_Ssd-25904	0	0	0	0	0	0	0	0	0	0	0	0	0	0	0	0	0	0	0	0	0	0	0	0	0	0	0	0	0	0	0	0	0	0	0	0	0	6.2905e-05	0	0	0	0	0	0	0.000219744	0.000416312	0.000131999	4.42184e-05	0
>SD_Ssd-01061	0	0	0	0	0	0	0	0	0	0	0	0	0	0	0	0	0	0	0	0	9.23873e-05	0	0	0	0.000121124	0	0	0	0	0	0	0	0	0	7.15154e-05	6.4082e-05	0	0	0	0	0	0	0	0	0	0	5.27997e-05	0	0
>SD_Ssd-01124	0	0	0	0	0	0.0020847	0	0	0	0	0	0	0	0	0	0	0	0	0	0	0	0	0	0.000140756	0	0	0	0	0	0	0.000196909	0	0	0	0	0	0.000179211	6.2905e-05	0	0	0	0	0	0	5.4936e-05	0	0	0.00221092	5.58005e-05
>SD_Ssd-01312	0	0	0	0.000104932	0	0	0	0.00018577	0	0.00520129	0.000123487	0	0	0	0	0	0.000677119	0.000243442	0	0	0	0	0	0	0	0	0	0	0	0	0	0	0	0	0	0	0	0	0	0	0	0	0	0.000446196	0	0	0	0	0
>SD_Ssd-12575	0	0	0	0	0	0	0	0	0	0	0	0	0	0	0	0	5.2086e-05	0	0	0	0	0	0.000175798	7.03779e-05	6.0562e-05	0.000280796	3.88629e-05	0	0.000294161	0.000147504	0.00068918	6.4288e-05	0	0	0.000214546	6.4082e-05	0.000143369	6.2905e-05	0	0	0	0	0	0	0	0	0	0.000132655	0
>SD_Ssd-16791	0	0	0	0	0	0	0	0	0	0	0	0	0	0	0	0	0	0	0	0	0	0.000870617	0.000468796	0	0.00060562	2.80796e-05	0	8.60511e-05	0.000367701	3.68759e-05	4.92271e-05	0	0	0	0	0	0	0	0	0	0	0	0	0	0	0	0	0	5.58005e-05
>SD_Ssd-21921	0	0	0	0	0	0	0	0	0	0	0	0	0	0	0	0	0	0	0	0	0	0	5.85995e-05	0	0.000121124	0	0	0.00111866	0	0	4.92271e-05	0	0.000711744	0	0.00271759	6.4082e-05	3.58423e-05	6.2905e-05	0	0.00059753	0	0.000191296	0	0	0	0	0	0	0
>SD_Ssd-25905	0	0	0	0	0	0	0	0	0	0	0	0	0	0	0	0	0	0	0	0	0	0	0.000468796	0	0	8.42389e-05	0	0	0.00014708	7.37518e-05	0	0.000257152	0.00132181	0	0.00150182	0	0	0.000188715	0	0.00132784	0	0	0.000212089	0	0	0	0	0	0
>SD_Ssd-25906	0	0	0	0	0	0	0	0	0	0	0	0	0	0	0	0	0	0	0	0	0	0	5.85995e-05	0.000140756	0	0	1.94314e-05	0	0.000294161	0	0	0	0	0	0	6.4082e-05	7.16846e-05	0	0.000171116	6.63922e-05	0	0	0	0	0.000219744	0	0.000105599	0.000309529	0
>SD_Ssd-25907	0	0	0	0	0	0	0	0	0	0	0	0	0	0	0	0	0	0	0	0	0.000323356	0	5.85995e-05	7.03779e-05	0.000121124	8.42389e-05	0.00126304	0	0	0	9.84543e-05	6.4288e-05	0	0	0	0	0.000107527	0	0	0	0	0	5.30223e-05	0	0	0	0	0	0
>SD_Ssd-01281	0	0	0	0	0	0	0	0	0	0	6.17436e-05	0	0	0	0	0	5.2086e-05	0	0	0	0	4.83676e-05	0.000468796	0	0.000423934	2.80796e-05	0	0	0	0	4.92271e-05	6.4288e-05	0	0	0	0.000128164	3.58423e-05	0.000440335	0	0	4.13479e-05	0	5.30223e-05	0	0	7.24021e-05	5.27997e-05	0	0.000111601
>SD_Ssd-01301	0	0	0	0	0	0	0	0	0	0	0	0	0	0	0	0	0	0	0	0	0.000184775	9.67352e-05	0.00128919	0	6.0562e-05	0.000112319	7.77257e-05	0	0	3.68759e-05	0.000147681	0	0.000305033	4.90412e-05	7.15154e-05	0	7.16846e-05	0	5.70386e-05	0	0	0	5.30223e-05	0	5.4936e-05	0	0	0	0
>SD_Ssd-15144	0	0	0	0	0	0	0	0	0	0	6.17436e-05	0	0	0.000177873	0	0	0	0	0	0	0	9.67352e-05	5.85995e-05	0.000140756	0.000181686	5.61593e-05	0	8.60511e-05	0.00014708	0	4.92271e-05	0	0.000305033	0	0	6.4082e-05	0	0.000188715	0	0	0	0	0	0	0	0	0	0	0
>SD_Ssd-25908	0	0	0	0	0	0	0	0	0	0	0	0	0	0	0	0	0	0	0	0	4.61936e-05	0	0.000234398	0	0	0.000168478	0.00095214	0	0	0	0	0	0	0	0	0	0	0	0	0	4.13479e-05	0	0	0	0	0	0	0.000132655	0.000111601
>SD_Ssd-25909	0	0	0	0	0	0	0	0	0	0	0	0	0	0	0	0	0	0	0	0	0	4.83676e-05	0	0	0	0	0	0	0	0	0	0	0	0	0.000143031	0	0	0.00012581	0	0	0	0	0	0	5.4936e-05	0.000181005	0.000158399	0.000265311	0.000446404
>SD_Ssd-25910	0	0.00220412	0	0	0.000126904	0.000109721	0	0.00092885	0.000716461	0	0.000123487	0	0.000407221	0	0.000381971	0.000182648	5.2086e-05	6.08606e-05	0.000520393	9.2285e-05	0	0.000822249	0	0	0.000121124	0	0	0	0	0	0	0	0	0	0	0	0	0	0	0	0	0	0	0	0	0	0	0	0
>SD_Ssd-22199	0	0	0	0	0	0	0	0	0	0	0	0	0	0	0	0	0	0	0	0	0	0	0	0	0	0	0	0	0	0.000221255	0	0	0	9.80825e-05	0	0	0	0	5.70386e-05	0	0	0	5.30223e-05	0	0	0	0	0	0
>SD_Ssd-14395	0	0	0.000111346	0.000104932	0.000126904	0	0.000635324	0.0018577	0.000179115	0	0	0	0	0	0	0.000182648	0.00026043	0.000608606	0.000130098	0	0	0	0	0	6.0562e-05	0	0	0.00180707	0	0	4.92271e-05	0	0.000101678	0	0.000143031	0.000384492	0	0	0	6.63922e-05	0	0	0	0	0	1.81005e-05	0	0.000132655	0.000279002
>SD_Ssd-21262	0	0	0	0	0	0	0	0	0	0	0	0	0	0	0	0	0	0	0	9.2285e-05	0	0	0	0	0	0.000701991	0	0	0	0	9.84543e-05	6.4288e-05	0	0	0	0	0.000322581	6.2905e-05	0.000342231	0.000199177	0.000702915	0.000573888	0	0	0	1.81005e-05	0	0	0
>SD_Ssd-22042	0	0	0	0.000524659	0	0	0	0	0.000447788	0.000312077	0	0.00405792	0	0	0	0.000182648	0	0	0	0	0	4.83676e-05	0	0	0	0	0	0	0	0	0	0.000192864	0	4.90412e-05	0	0	0	0	0	0	0	0	5.30223e-05	0	0	0.000235307	0	0	5.58005e-05
>SD_Ssd-24997	0	0	0	0	0	0	0	0	0	0	0	0	0	0	0	0	0	0	0	0	4.61936e-05	0	0	0.000281512	0	0.000477354	0	0.000172102	0	7.37518e-05	0.000147681	0	0.000203355	0	0.000143031	0	0	0	0	6.63922e-05	0.000785611	0.00286944	0	0	0.000164808	0	2.63999e-05	8.84369e-05	0
>SD_Ssd-25911	0	0.000287494	0.000668077	0	0.000253807	0	0.000476493	0	0	0	0	0	0	0	0	0.000182648	0	0	0	0.00055371	0	0	0.000117199	7.03779e-05	0.000121124	0	0	0	0.00161788	0	0	0	0	0	7.15154e-05	0.00102531	0	6.2905e-05	5.70386e-05	6.63922e-05	0	0	5.30223e-05	0	0	0	0	4.42184e-05	0
>SD_Ssd-25912	0	0	0	0	0	0	0	0	0	0	0	0	0	0	0	0	0	0	0	0	0	0	0	0	0	0	0	0	0	0	0	0	0	0	0	0	0	0	0	0	0	0	0	0	0	0	0	0	0
>SD_Ssd-25913	0.000885347	0	0	0	0.000126904	0.000219443	0.000158831	0	0	0	0	0	0	0	0.00152788	0	0	0.000182582	0.00110583	9.2285e-05	0	0	0.000175798	0	0	2.80796e-05	0	8.60511e-05	0	0	9.84543e-05	0	0.000101678	0	0	0.000128164	0	0	0.000684463	0.00059753	0	0.000860832	0	0	0	0	0	0	0
>SD_Ssd-25914	0	0.000383325	0	0	0	0.000109721	0	0	0.00564213	0	0	0	0.00190037	0	0.000636618	0	0	0.000243442	0	0	0	0	0	0	0	0	0	0	0	0	0	0	0	0	0	0	0	0	0	0	0	0	0	0	0	0	0	0	0
>SD_Ssd-00256	0	0	0	0	0	0	0	0	0	0	0	0	0	0	0	0	0	0	0	0	4.61936e-05	4.83676e-05	0.000117199	0.000211134	6.0562e-05	0.000168478	0	0.000344204	0	0.000295007	9.84543e-05	0.000385728	0	0	0.000357577	0.000576738	0.000143369	0	0	0	0.000165392	0	0.000106045	0	0.000329616	0	0	0	0
>SD_Ssd-01269	0	0	0	0	0	0	0	0	0	0	0	0	0	0	0	0	0	0	0	0	0	0	0	0	0	0	0	0	0	0	0	0	0	0	0	0	0	0	0	0	0	0	0	0	0	0	0	0	0
>SD_Ssd-15905	0	0	0	0	0	0	0	0	0	0	0	0	0	0	0	0	0	0	0	0	0	4.83676e-05	0	0.00035189	0	2.80796e-05	0	0.000602358	0	0.000110628	0	0	0.000203355	0	0	0	0	0.000943574	0.000114077	0	0	0	0	0	0	0	0	0	0
>SD_Ssd-21589	0	0	0	0	0	0	0	0	0	0	0	0	0	0	0	0	0	0.000121721	0	0	0	0	0	0.00197058	0.000666182	2.80796e-05	0	0	0	0	0	0.000128576	0.000101678	0	0	0	3.58423e-05	6.2905e-05	0	0	0	0.000286944	0	0	0	0	0	0	0
>SD_Ssd-25915	0.000221337	0.0015333	0.000222692	0	0.000126904	0.000109721	0.0020648	0	0.00268673	0	0.000740924	9.22254e-05	0	0	0	0.000639269	0	0.000243442	0	0	0	0	0	0	0	0	0	0	0	0	0	0	0	0	0	0	0	0	0	0	0	0	0	0	0	0	0	0	0
>SD_Ssd-25916	0	9.58313e-05	0	0	0	0	0.000317662	0	0	0	0	0	0	8.89363e-05	0.000127324	0	0	0	0	9.2285e-05	0	0	5.85995e-05	0	0	0	0	0.000258153	0	0	0	0.000128576	0	0	0	0	0	0	0	0	4.13479e-05	0	0	0	5.4936e-05	0	0	0.000176874	5.58005e-05
>SD_Ssd-25917	0.000221337	0	0.000334039	0	0	0.00438885	0.000635324	0	0	0	0.000185231	0.000276676	0	0	0	0	0	0.00188668	6.50491e-05	0	0	0	0	0	0	0	0	0	7.35402e-05	0	9.84543e-05	0	0	0	0	0	0	0	0	0	4.13479e-05	0	0	0	0	1.81005e-05	0	0	0
>SD_Ssd-25918	0.000221337	0.000191663	0.00133615	0.000104932	0.00101523	0.000329164	0	0	0.000179115	0	0.000123487	0	0	0.000266809	0	0.00155251	0.000781291	0	0	0.0018457	0	0	0	0	0	0	0	0	0.000220621	0	0	0	0	0	0	0	0	0	5.70386e-05	0	0	0	0	0	0	0	0	0	0
>SD_Ssd-01228	0	0	0	0	0	0	0	0	0	0	0	0	0	0	0	0	0	0	0	0	0	9.67352e-05	5.85995e-05	0.00133718	0	0	0	8.60511e-05	0	0	0	0	0	0	0.00114425	0.00108939	0	0.00106938	0	0	0	0	0	0	0	0	0	8.84369e-05	0.000167401
>SD_Ssd-25919	0	0	0	0.000209864	0	0	0	0.00037154	0	0	0.00543344	0	0	0	0	0	0	0	0	0	0	0	0	0	0	0	0	0	0	0	9.84543e-05	0	0	0	0	0	0	0	0	0	0	0	0	0	0	0	0	0	0
>SD_Ssd-25920	0	0	0	0	0	0	0	0	0	0	0	0	0	0	0	0	0	0	0	0	0	0	0	0.00035189	0	0	0.00120475	0	0	3.68759e-05	0.000196909	0.000707168	0	0	0	0	0.000143369	0	0	0	0	0	0	0	0.000109872	0	2.63999e-05	4.42184e-05	0
>SD_Ssd-25921	0	0	0	0	0	0	0	0	0	0	0	0	0	0	0	0	0	0	0	0	0	4.83676e-05	0	0	0.000545058	5.61593e-05	5.82943e-05	0	0.000441241	0.000737518	0.000492271	6.4288e-05	0	0	0	0	3.58423e-05	0	0	6.63922e-05	0	0	0	0	0	0	0	0	0.000613805
>SD_Ssd-21813	0	0.000191663	0	0	0.000126904	0	0	0	0	0	0	0	0	0	0	0	0	0	0	0	0	9.67352e-05	0.000292997	0.000140756	0	5.61593e-05	0	0.00266758	0.000441241	0	0	0.000128576	0.000203355	0	0	0	0	0	0	0	0	0	0	0	0	0	0	0	0
>SD_Ssd-25922	0	0.000574988	0.000111346	0	0.000507614	0	0	0	0	0	0	0	0	0	0	0	0	0.00316475	0	0	0	4.83676e-05	0	0	0	0	0	0	0	0	0	0	0	0	0	0	0.00046595	0.000314525	0.000171116	0	0.000124044	0.000191296	5.30223e-05	0	0	0	0	0	0
>SD_Ssd-25923	0	0	0.000111346	0	0	0	0	0	0.000626903	0	6.17436e-05	0.00534907	0	0.000622554	0.000381971	0	0	0.000121721	0.000260196	0	0	0	0	0.000211134	0	0	0	8.60511e-05	0	0	0	0	0	0	0	0	0	0	0	0	0	0	0	0	0	0	0	0	0
>SD_Ssd-00361	0	0	0	0	0	0	0	0	0	0	0	0	0	0	0	0	0	0	0	0	0	0	5.85995e-05	7.03779e-05	0	0	0	0	0	0	0.000639953	0.000257152	0	0	0	0	0	0	0	0	0	0	0	0	0.000109872	0	0.000158399	8.84369e-05	0
>SD_Ssd-01326	0	0	0	0.000629591	0	0	0	0.00148616	0	0	0	0	0	0	0	0	0.000729205	0	0	0	0	0	0	0	0	0	0	0	0	0	0	0	0	0	0	0	0	0	0	0.00185898	0.000124044	0	0	0	0	5.43016e-05	0	0	0.000111601
>SD_Ssd-13110	0	0	0	0	0	0	0	0	0	0	0	0	0	0	0	0.000182648	0	0	0	0.000461425	0	0	0	0	0.000242248	0	0	0.000602358	0	0	0	0	0.00132181	0	0.000286062	0.000128164	0.000179211	0	0	0.000199177	0	0.000286944	0	0	0	0	0	4.42184e-05	5.58005e-05
>SD_Ssd-16258	0	0	0	0	0	0	0	0	0	0	0	0	0	0	6.36618e-05	0	0.000156258	0	0	0	0	0	5.85995e-05	0	0	0	3.88629e-05	0	0.000220621	3.68759e-05	0	6.4288e-05	0	0	0	6.4082e-05	0	0.00012581	0.000114077	0	0	0	0	2.47887e-05	0	0	0.000237599	4.42184e-05	0.000446404
>SD_Ssd-20651	0	0	0	0	0	0	0	0	0	0	0	0	0	0	0	0	0	0	0	0	0	0	0	0.00035189	0.000545058	0	0	0	0.000514782	7.37518e-05	0	6.4288e-05	0	0	0.000429092	0.000192246	0	0.00012581	0.000171116	0.00185898	0	0	0	0	0	0	0	0.000530621	0
>SD_Ssd-21409	0	0	0	0	0	0	0	0	0	0	0	0	0	0	0	0	0	0	0	0	0	0	0	0	0.000121124	0	0	0	0	0	0	6.4288e-05	0	0	7.15154e-05	0.000128164	0.000286738	0	0	0.00059753	0	0	0	0	0	0	0	0	0
>SD_Ssd-21488	0	0	0	0	0	0	0	0	0	0	0	0	0	0	0	0	0	0	0	0	0.000369549	0.000241838	0	0.00035189	0	0.000168478	7.77257e-05	0.000172102	7.35402e-05	0.000184379	0	0.000385728	0	0	0	0	0	0	0	0	0	0	0	0	0	0	0	0	0
>SD_Ssd-25924	0	0	0	0	0	0	0	0	0	0.00946635	0	0	0	0	0	0	0	0	0	0	0	0	0	0	0	0	0	0	0	0	0	0	0.000101678	0	0	0	0	0	0	0	0	0	0	0	0	0	0	0	0
>SD_Ssd-25925	0	0	0	0	0	0	0	0	0	0	0	0	0	0	0	0	0	0	0	0	0	0	0	0	0	0	0	0	0	0	0	0	0	0	0	0	3.58423e-05	0.00012581	5.70386e-05	0	0	0	0	0	0	0.000199106	2.63999e-05	4.42184e-05	0.000167401
>SD_Ssd-25926	0	0	0	0.000104932	0	0	0.000158831	0.00130039	0.000626903	0	0	0	0	0	0	0	0	0	0	0	0	9.67352e-05	0	0	0	0	0	0.000860511	0.00014708	7.37518e-05	4.92271e-05	0	0	0	0.00078667	0.000448574	3.58423e-05	0	0	0.000265569	0	0	0	0	0.000164808	0	2.63999e-05	8.84369e-05	0.000334803
>SD_Ssd-25927	0	0.000191663	0	0	0	0	0	0	0	0	0	0	0	0	0	0	0.000104172	0	0	0	0	0.000290206	0	0	0.000121124	0	0	0	0	0.000295007	0	0	0	0.000196165	0	0	0.000143369	0	0	0	0	0	0	0	0	0	0	0	0.000390603
>SD_Ssd-00867	0	0	0	0	0	0	0	0	0	0	0	0	0	0	0	0	0	0	0	0	0	0	0	0	0	0	3.88629e-05	0	0	0	0	0	0	0	0	0	0	0	0.000342231	6.63922e-05	0	0.00124342	0.00100742	0	5.4936e-05	0	2.63999e-05	0.000309529	0.000167401
>SD_Ssd-01006	0	0	0	0	0	0	0	0	0	0	0	0	0	0	0	0	0	0	0	0	0	0	0	0	0	0	0	0	0	0	0	0	0	0	0	0	0	0	0.000114077	0	4.13479e-05	0	0	0	0.000109872	0.000235307	0	8.84369e-05	0.000223202
>SD_Ssd-01096	0	0	0	0	0	0	0	0	0	0	0	0	0	0	0	0	0	0	0	0	0	0	0	0	0	0	0	0	0	0	0	0	0	0	0	0	0	0	0	0	0	0	0	0	0	0	0	0	0
>SD_Ssd-14252	0.00309872	0	0	0.000209864	0.000380711	0	0	0	0.000447788	0	0.000246975	0.00138338	0	8.89363e-05	6.36618e-05	0.000730594	0.000156258	0	0.000390295	0	0	0	5.85995e-05	0	0	0	0	0	0	0	0.000147681	0	0	0	0	0	0	0	0	0	0	0	0	0	0.000109872	0	0	0	0
>SD_Ssd-14515	0	0	0	0	0	0	0.000158831	0	0	0	0	0	0	0	0	0.000273973	0	0	0	9.2285e-05	0	0	0	7.03779e-05	0	2.80796e-05	0	0	0	0	4.92271e-05	6.4288e-05	0.000305033	0	0.000143031	0.000768984	0.000322581	6.2905e-05	5.70386e-05	0.000199177	0	0	5.30223e-05	0	5.4936e-05	0	2.63999e-05	8.84369e-05	0
>SD_Ssd-21404	0	0	0	0	0	0	0	0	0	0	0	0	0	0	0	0	0	0	0	0	0.000230968	0	0.000410196	0.000211134	0.000121124	0	0	0.000688409	0.00014708	3.68759e-05	0.000492271	0.000192864	0.000305033	0	0.000143031	0	0	0.000314525	0	0.000331961	8.26959e-05	0	0	0	0.000109872	0	0	4.42184e-05	0.000111601
>SD_Ssd-00991	0	0	0	0	0	0	0	0	0	0	0	0	0	0	0	0	0	0	0	0	9.23873e-05	0	0	0	0	0	0	0	0	0	0	0	0	0	0	0	0	0	0	0	0	0	0	0	0	0	0	0	0
>SD_Ssd-19246	0	0	0	0.000104932	0	0	0	0	0	0	0	0	0	0	0	0	0.000104172	0	0	0	9.23873e-05	0	0	7.03779e-05	0	0	0	0.000344204	0	0	0	0	0	0	7.15154e-05	0.000256328	0	0	0.000114077	6.63922e-05	0	0	0	0	0.000109872	0	0	0.000221092	0
>SD_Ssd-19496	0	0	0	0	0.000888325	0	0	0	0	0	0	0	0	0	0	0	0	0	0	0	0	0	0	0	0	0.000140398	0	0	0.000220621	0	0	0	0.000610066	0	0.000500608	0	0	0	0	0	0	0	0	0	0	0	0	0	0
>SD_Ssd-19760	0	0.000670819	0	0	0.000507614	0	0	0	0	0	0	0	0	0	0	0	0	0.000121721	6.50491e-05	0	0	0	0	0	0.000423934	2.80796e-05	0	0	0	3.68759e-05	0	0	0.00111845	0	0	0.000384492	0	0	0	0.000331961	0	0	0	0	0	0	0	0	0
>SD_Ssd-21789	0	0	0	0	0	0	0	0	0	0	0	0	0	0	0	0	0	0	0	0	0	0	0.000351597	0.000140756	0	0.000336956	0	8.60511e-05	0	7.37518e-05	0	0.000128576	0	0	0	0.000192246	0.000107527	0	0	0	8.26959e-05	0	0	0	0	0	2.63999e-05	0	0
>SD_Ssd-25928	0	0	0	0.000104932	0	0.000987492	0	0	0.00035823	0	0.000246975	0	0.000271481	8.89363e-05	0	0	0	0.000182582	0.000325246	0	0	0	5.85995e-05	0	0	0.000252717	0	0.000344204	0.00176497	0	0	0	0	0	0	0	0	0	5.70386e-05	0	0	0	0	0	0	0	0	0	0
>SD_Ssd-25929	0	0	0	0	0	0	0.00428844	0	0.000626903	0	0	0	0	0.000355745	0	0.000365297	0	0	0.000390295	9.2285e-05	0	0	0	0.000140756	0	2.80796e-05	0	0	0	0	0.000295363	0.000385728	0	0	0	0	0	0	0	0	4.13479e-05	9.5648e-05	0.000265111	0	0	0	0	0	0
>SD_Ssd-25930	0	0	0	0	0	0	0	0	0	0	0	0	0	0	0	0	0	0	0	0	9.23873e-05	0.000145103	0.000351597	0	6.0562e-05	5.61593e-05	1.94314e-05	0	0	0.000147504	0.000738407	0.000257152	0	0	0	0	0	0	0	0.000132784	0	0	0	0	0	0	0	0	0.000334803
>SD_Ssd-01189	0	0	0	0	0	0	0	0	0	0	0	0	0	0	0	0	0	0	0	0	0	0	0	0	0	0	1.94314e-05	0	0	0	0	0	0	0	7.15154e-05	0.00096123	0	0	0	0.000796707	0	0.000382592	0	0	5.4936e-05	0	0	0.000176874	0
>SD_Ssd-16663	0	0	0.000668077	0.000419727	0	0	0	0	0	0	0.000123487	0	0	0	0	0	0	6.08606e-05	0	0.000276855	0	0	0.000703194	0	0.000242248	0	0	0.000516307	0	0	0	0.000257152	0.000101678	0	0.000214546	0.000576738	0	0	0	0.000796707	0	0	0	0	0	0	0	0	0
>SD_Ssd-22016	0	0	0	0	0	0	0	0	0	0	0	0	0.000407221	0	0.000381971	0	0.00406271	0	0	0	0	0	0	0	0	0	0	0	0	0	0	0	0	0	0	0	0	0	0	0	0	0	0	0	0	0	0	0	0
>SD_Ssd-25931	0	0.000287494	0	0	0	0.000109721	0	0	0	0	0	0	0	0	0	0	0	0	0	0	0	0.00295042	5.85995e-05	0	0	0.000533513	0	0	0	0	0	0	0	0	0	0	0	0.00012581	0	0	0	0	0	0	0	0	0	0	0
>SD_Ssd-13577	0	0	0	0	0	0	0	0	0	0	0	0	0	0	0	0	0	0	0	0	0	0	0	0	0	0	0	8.60511e-05	0	0.000184379	0	0	0	0	0	0	0	0.000440335	0	0.000995884	0	9.5648e-05	0	0	0	0	2.63999e-05	4.42184e-05	0
>SD_Ssd-23533	0	0	0	0	0	0	0	0	0	0	0	0	0	0	0	0	0	0	0	0	0	0.000145103	0.000234398	0	0	0	0	0	0.000220621	0	0.000147681	0.000771456	0.000101678	0	0	0.000128164	0	0.00012581	0	0	0	0	0	0	0	0	5.27997e-05	0	0
>SD_Ssd-19289	0	0	0	0	0	0	0	0	0	0	0	0	0	0	0	0	0	0	0.000910688	0	0	0	0	0	0	0	0	0	0	0	0.000147681	0	0.000101678	0	0	0	3.58423e-05	0	0	0	0.00281166	0	0	0	0	0	0	0	0
>SD_Ssd-25932	0	9.58313e-05	0	0	0	0.000109721	0	0	0.00116425	0	0	0	0	0.0009783	0	0.000730594	0.00166675	6.08606e-05	0	0.00166113	0	0	0	0	0	0	0	0	0	0	0	0	0	0	0	0	0	0	0	0	0	0	0	0	0	0	0	4.42184e-05	0
>SD_Ssd-25933	0	0	0.000445385	0.00146905	0.000126904	0.000219443	0.000476493	0	8.95576e-05	0	0.000370462	0.00119893	0	0	0	0	0.00026043	0	0.000195147	0	0	0	0	7.03779e-05	0	2.80796e-05	0	0	0	0.000110628	0.000196909	0.000128576	0	0	0	0	0	0	0	0	8.26959e-05	0	0	0	5.4936e-05	0	5.27997e-05	0	0
>SD_Ssd-25934	0	0	0	0	0	0	0	0	0	0	0	0	0	0	0	0	0	0	0	0	0	0	0	0	0	0	0	0	0	0	0	0	0	0	0.000572123	0.000833066	0.000143369	0	0.000513347	0	0.000454827	0	0.0004772	2.47887e-05	0	9.05027e-05	0	0	0
>SD_Ssd-01101	0	0	0	0	0	0	0	0	0	0	0	0	0	0	0	0	0	0	0	0	0	0	0	0	0	0	0	0	0	0.000258131	0	0.000128576	0	0	0.000715154	0.000256328	3.58423e-05	0.00012581	5.70386e-05	0	0	9.5648e-05	0	0	0.000109872	0	5.27997e-05	4.42184e-05	0
>SD_Ssd-13709	0	0	0	0	0	0.000219443	0	0	0	0	0	0	0	0	0	0	0	6.08606e-05	6.50491e-05	0	0	0	0.000175798	0.000281512	0	0	1.94314e-05	0	0.000220621	0.000221255	0	0	0	0	7.15154e-05	0	0.000322581	6.2905e-05	0	0	4.13479e-05	0.000573888	0	0	0.000439488	0	5.27997e-05	4.42184e-05	0.000111601
>SD_Ssd-14763	0	0	0	0	0.000253807	0	0	0	0	0	0	0	0	0.000444682	0	0	0	0	0	0	0	0	0	0	0	5.61593e-05	0	0	0	0	0	0	0.000203355	0	0	0.000128164	7.16846e-05	0	0	0.000331961	0	0.00047824	0.000371156	0	0	0	2.63999e-05	0	0
>SD_Ssd-16763	0	0	0	0	0	0	0	0	0	0	0	0	0	0	0	0	0	0	0	0	4.61936e-05	0	0	0	6.0562e-05	2.80796e-05	0	0	0	7.37518e-05	0.000246136	0	0	0	0.000572123	0.000768984	7.16846e-05	6.2905e-05	0	0.000663922	0	0	0	0	5.4936e-05	1.81005e-05	2.63999e-05	4.42184e-05	5.58005e-05
>SD_Ssd-25935	0	0	0	0	0	0	0	0	0	0	0	0	0	0	0	0	0	0	0	0	0	0	0.000117199	0	0	0	0	0	0	0	0	0	0	0	0	0	0	0	0	0.000132784	0	0.000286944	0	0	0	0	0	0	0
>SD_Ssd-25936	0	0	0	0	0	0	0	0	0	0	0	0	0	0	0	0	0	0	0	0	0	0	0	0	0	2.80796e-05	1.94314e-05	0	0	0	0	6.4288e-05	0	0	0	0	0.000107527	0	0	0	0	0	0	0	5.4936e-05	0	0	0	0
>SD_Ssd-25937	0	0	0	0	0	0	0	0	0	0	0	0	0	0	0	0	0	6.08606e-05	0	0	0	0	0	0	0	0	0	0	0	7.37518e-05	0	0	0	0	0	0	0	0	0	0	0	0	0	0	0	0.000362011	5.27997e-05	0	0
>SD_Ssd-25938	0	0.00105414	0.000222692	0	0	0	0	0.00018577	0.000895576	0.000416103	0.000185231	0.000461127	0	0.0009783	0.000509295	9.13242e-05	5.2086e-05	0.00103463	0.000325246	0	0	9.67352e-05	0	0	0	0	0	0.000430256	0	0	0	0	0	0	0	0	0	0	0	0	0	0	0	0	0	0	0	0	0
>SD_Ssd-25939	0.000442674	0	0	0	0	0	0	0	0.000179115	0.000208052	0	0.000553352	0	8.89363e-05	0.000381971	0	0	0	0	0	4.61936e-05	0	0	0	0	0	5.82943e-05	0	0	3.68759e-05	0.000147681	0	0	0	0	0	0	0	0.000114077	0	0.00020674	0	0	0	5.4936e-05	0.000144804	2.63999e-05	0	0
>SD_Ssd-25940	0	0	0	0	0	0	0	0	0	0	0	0	0	0	0	0	0.000104172	0	0	0	0.000184775	0	0	0	0	0	1.94314e-05	0	0	0	9.84543e-05	0	0	0	0	0	0	0	5.70386e-05	0	0.000578871	0	0.000159067	0	0.00142834	0	0.000105599	0	0
>SD_Ssd-25941	0	0	0	0	0	0	0	0	0	0	0	0	0	0	0	0	0	0	0	0	9.23873e-05	0	0	0	0	0	7.77257e-05	0	0	3.68759e-05	0	0	0	0.000343289	0	0.000576738	3.58423e-05	6.2905e-05	0.000456308	0.000132784	0	9.5648e-05	5.30223e-05	0	0.000219744	0	0	0.000221092	0
>SD_Ssd-25942	0	0	0.000111346	0	0	0	0	0	0.00035823	0	0.00166708	0.000737803	0	0.000177873	0.000381971	0	0	0.000121721	0.000975737	0	0	0	0	0	0	0.000308876	0	8.60511e-05	0.000220621	0	0	0	0	0	0	0	0	0	0	0	0	0	0	0	0	0	0	0	0
>SD_Ssd-13050	0	0	0	0.000104932	0	0	0	0	0	0	6.17436e-05	0	0	0	0	0	0	0	0	0	0	0	0	7.03779e-05	0	0	0	0	0	0	0	0	0	0	0	6.4082e-05	0	0	0	0	0	0	0	0	0.000109872	1.81005e-05	0.000131999	0.000353748	0.000446404
>SD_Ssd-13618	0.00243471	0	0	0.00136411	0	0	0	0	0	0	0.00321067	0	0	0	0	0	0	0	0	0	0	0	0	0	0	0	1.94314e-05	0	0.000367701	0	0	0	0	0	0	0	0	0	0	0	0	0	0.000106045	0	0	0	0	0	0
>SD_Ssd-16404	0	0	0	0.000314795	0	0.000219443	0	0	8.95576e-05	0	0.000123487	0.000184451	0	0	0	0	5.2086e-05	0.000304303	0	9.2285e-05	0	0.000677146	0	7.03779e-05	0	2.80796e-05	5.82943e-05	8.60511e-05	0.00154434	3.68759e-05	0	6.4288e-05	0.000305033	9.80825e-05	0	0	3.58423e-05	0.00012581	0	0	0	0	0	0	0	0	2.63999e-05	4.42184e-05	0
>SD_Ssd-25943	0	0	0	0	0.000126904	0	0	0	0	0	0	0	0	0	0	0	0	0	0	0	0.00180155	0	0	0.000140756	6.0562e-05	2.80796e-05	0	0	0.000514782	0	0.000393817	6.4288e-05	0	0	0	0	0	6.2905e-05	0	0.000199177	0	0	0	0	0	0	0	0	5.58005e-05
>SD_Ssd-25944	0	0.000766651	0.000111346	0	0	0	0	0.00204347	0.000179115	0.000104026	0.000123487	0.000184451	0	0.000177873	0	0	0.00026043	0.000304303	0	0	4.61936e-05	0.00135429	0	0	0.000242248	0	0	0.000172102	7.35402e-05	0.000184379	0	0	0	0	0	0	0	0	0	0	0	0	0	0	0	0	0	0	0
>SD_Ssd-25945	0.000221337	0.00172496	0.000334039	0	0	0	0	0.00631618	0	0	0.000246975	0	0	0	0.00120957	0	0	6.08606e-05	0	0	0	0	0	0	0	0	0	0	0	3.68759e-05	0	0	0	0	0	0	0	0	0	0	0	0	0	0	0	0	0	0	0
>SD_Ssd-25946	0	9.58313e-05	0.000668077	0	0.00152284	0.000219443	0.00222363	0	0.000179115	0	0	0	0	0.000266809	0	0.000547945	0	0.000121721	0.000195147	0.000276855	0	0	0.000117199	0	0	2.80796e-05	0	0	0	0	9.84543e-05	0	0	4.90412e-05	0	0	0	0	5.70386e-05	0	0	0	0	0	0	0	0	0	0
>SD_Ssd-00732	0	0	0	0	0	0	0	0	0	0	0	0	0	0	0	0	0	0	0	0	0	0	0	0	0	5.61593e-05	0.00013602	0	0	0	0	0	0	0	0	0	0.000107527	0	0.000114077	0	0.000330784	0	0.000159067	0	0.00109872	0	5.27997e-05	0.000265311	0
>SD_Ssd-21330	0	0	0	0	0	0	0	0	0.00035823	0	0.000246975	0	0	0	0	0	0	0	0	0	0	0	5.85995e-05	0	6.0562e-05	5.61593e-05	3.88629e-05	0.000172102	0	0	0.000984543	0	0	0.000539454	0	0	7.16846e-05	0.000314525	0	0	0	9.5648e-05	0	0	0	0	0	0	0
>SD_Ssd-21429	0	0	0	0	0	0	0	0	0	0	0	0	0	0	0	0	0	0	0	0	0	0	0.000410196	0	0	0	0	0	7.35402e-05	0	0	6.4288e-05	0	0	0.000572123	0	3.58423e-05	0	0	0	0	9.5648e-05	0	0	0	0	0	0.000132655	0.000111601
>SD_Ssd-25947	0	0	0	0	0	0	0	0	0	0	0	0	0	0	0	0	0	0	0	0	0	0.000725514	5.85995e-05	0	0	0	0	8.60511e-05	7.35402e-05	7.37518e-05	0	6.4288e-05	0	4.90412e-05	0	0	3.58423e-05	0	0	0	0	0	0	0	5.4936e-05	3.62011e-05	5.27997e-05	4.42184e-05	0.000167401
>SD_Ssd-25948	0	0	0	0	0	0	0	0	0	0	0	0	0	0	0	0	0	0	0	0	0	0	0	0	0	0	0	0	0	0	0	0	0	0	0	0	0	0	0	0	0	0	0	0	0.000164808	3.62011e-05	0.000976795	0	0.000111601
>SD_Ssd-00173	0	0	0	0	0	0	0	0	0	0	0	0	0	0	0	0	0	0	0	0	0	0	0	0	0	0	0	0	0	0	0	0	0.000203355	0	0.000715154	0.00102531	0.00121864	0	0.000342231	0	0.000454827	0	0	0	0	0	0	0	0
>SD_Ssd-00671	0	0	0	0	0	0	0	0	0	0	0	0	0	0	0	0	0	0	0	0	0	9.67352e-05	0	0.000281512	6.0562e-05	0	0.000252609	0	0	0	4.92271e-05	0.000771456	0	4.90412e-05	0	0	0.000143369	0	0.000513347	0	0	0	0.000795334	0	0.00027468	0	7.91996e-05	0.000265311	5.58005e-05
>SD_Ssd-01291	0	0	0	0	0	0	0	0	0	0	0	0	0	0	0	0	0	0	0	0	0	0	0	0	0.00102955	0	0	0	0	0	0	0	0.000305033	0	0	0	7.16846e-05	0.000943574	0	0	0	9.5648e-05	0	0	0	0	0	0	5.58005e-05
>SD_Ssd-01299	0	0	0	0	0	0	0	0	0	0	0	0	0	0	0	0	0	0	0	0	0	0	0	0	0	0	0	0	0	0	0	0	0	0	0	0	0	0	0	0	0	0	0	0	0	0	0	0	0.000781206
>SD_Ssd-13338	0	0	0	0	0	0	0	0	0	0	0	0	0	0	0	0	0	0	0	0	0	0	0	0	6.0562e-05	0	1.94314e-05	8.60511e-05	0.000367701	0	4.92271e-05	6.4288e-05	0.000406711	0	0.000572123	0.000576738	7.16846e-05	0	0.000114077	0.00112867	0.000372131	0.000191296	0	0	0	0	2.63999e-05	0	0
>SD_Ssd-13403	0	0	0	0	0	0	0	0	0	0	0	0	0	0	0	0	0	0	0	0	4.61936e-05	0	0	0	0	0	0.000213746	0	7.35402e-05	3.68759e-05	9.84543e-05	0	0	0	0	0	3.58423e-05	0	0	0	0	0	0	0	0	3.62011e-05	2.63999e-05	0.000132655	5.58005e-05
>SD_Ssd-12850	0	0	0	0	0	0	0	0	0	0	0	0	0	0	0	0	0	0	0	0	4.61936e-05	0	0.000351597	0	0	0.000365035	0	0	7.35402e-05	0	0	0	0.000406711	0	0.0009297	0.00064082	0	6.2905e-05	0	0.000132784	0	0	0	0	0	0	0	0	5.58005e-05
>SD_Ssd-21388	0	0	0	0	0	0	0	0	0	0	0	0	0	0	0	0	0	0	0	0	0	0	0	0	0	0	0	0	0	0	0	0	0.000305033	0	0.00121576	0.000704902	7.16846e-05	0	0	0	0	0	0	0	0	0	0	0	0.000111601
>SD_Ssd-22022	0	9.58313e-05	0.000222692	0.000209864	0.00152284	0	0.000158831	0.00148616	0	0	0.000185231	0.00101448	0	0.000177873	0.00127324	0.000456621	0.000156258	6.08606e-05	6.50491e-05	0.000461425	0	0	0	0	6.0562e-05	0	0	0	0	0	0	0	0.000101678	0	0	0	0	0	0	0	0	0	0	0	0	0	0	0	0
>SD_Ssd-22130	0	0	0	0	0	0	0	0	0	0	0	0	0	0	0.00254647	0.00328767	0	0	0	0	0	0	0	0	0	0	0	0	0	0	0	0	0	0	0	0	0	0	0	0	0	0	0	0	0	0	0	0	0
>SD_Ssd-25949	0	0	0	0	0	0	0	0	0	0	0	0	0	0	0	0	0	0	0	0	0	0	0	0	0	0	0	0	0	0	0	0	0	0	0	0	0.000286738	0	0	0	0	0	0.000106045	0.00183436	0	0	0	0	0
>SD_Ssd-25950	0	9.58313e-05	0	0.000209864	0	0.000219443	0	0	0	0.000416103	0	9.22254e-05	0	0	0.000127324	0	0.00161467	0.000182582	0	0.000461425	0	0.000386941	0	0	0.000121124	2.80796e-05	0	0	0	0	4.92271e-05	0	0	0	0	0	0	0	0	0	0	0	0	0	0	0	0	0	0
>SD_Ssd-01164	0	0	0	0	0	0	0	0	0	0	0	0	0	0	0	0	0	0	0	0	0	0	0	0	0	0	0	0	0	0	0	0	0	0	0	0	0	0	0	0	0	0	0	0	0	0	0	0.000176874	0.00128341
>SD_Ssd-01196	0	0	0	0	0	0	0	0	0	0	0	0	0	0	0	0	0	0	0	0	0	0	0	7.03779e-05	0	0	0	0	0	7.37518e-05	0	0	0.000101678	0	0.000143031	6.4082e-05	0	0	0.000171116	0	0	0.000191296	0.000106045	0	5.4936e-05	0.000126704	0.000105599	4.42184e-05	0.000111601
>SD_Ssd-13084	0	0	0	0	0	0	0	0	0	0	0	0	0	0	0	0	0	0	0	0	0	0	0	0	0	0	0	0	0.000220621	0	0	0.000257152	0	0	0	0	0	0	0	0	0	0	0	0	5.4936e-05	0	0.00121439	0	0
>SD_Ssd-15275	0	0	0	0	0.000126904	0	0	0	0	0	0	0	0	0	0	0	0	0	0	0	0	0	0.000117199	0.000281512	0.000423934	0.000112319	0	0.000516307	0.00286807	0.000110628	4.92271e-05	0	0.000101678	0	0	6.4082e-05	3.58423e-05	0	0.000114077	0.000199177	0	0.000191296	5.30223e-05	0	0	0	0	8.84369e-05	0
>SD_Ssd-21243	0	0.000383325	0	0	0	0	0	0	0	0.00104026	6.17436e-05	0	0.00841591	8.89363e-05	0	0	0.000104172	0	0	0	0	0	0	0	0	0	0	0	0	0	0	0	0	0	0	0	0	0	0	0	0	0	0	2.47887e-05	0	0	0	0	0
>SD_Ssd-21451	0	0.000766651	0	0	0	0	0	0	0.00035823	0	0	0.00405792	0	8.89363e-05	0	0	0	0	0	0	0	0	0	0	0	0	0	0	0	0	0	0.000192864	0.000610066	0.000196165	0	0	0	0	0	0.000132784	0	0	0	0	0	0	0	0	0
>SD_Ssd-25951	0	0.000191663	0	0	0.000126904	0	0	0	0	0	0	0	0	0.00124511	0	0	0	0.000182582	0	0	0	0	0.000117199	0	0	0	0	0.000946562	0	3.68759e-05	0	0	0.000305033	0	7.15154e-05	0	3.58423e-05	0	0	6.63922e-05	0	0.000765184	0	0	0	0	0	0	0
>SD_Ssd-25952	0	0	0	0	0	0	0	0	0	0	0	0	0	0	0	0	0	0	0	0	0.000554324	0.000145103	0	0.000211134	0	0.00129166	7.77257e-05	8.60511e-05	0	3.68759e-05	4.92271e-05	6.4288e-05	0	0	0	0	0	0	0	0	0	0	0	0	5.4936e-05	0	0	0	0
>SD_Ssd-25953	0	0	0	0	0	0	0	0	0	0	0	0	0	0	0	0	0	0	0	0	0.000184775	0	0.000175798	0.000140756	0	8.42389e-05	0.00013602	0	0	0.000811269	0.000639953	0.000192864	0	0	0	0	3.58423e-05	6.2905e-05	0.000228154	0	4.13479e-05	0	5.30223e-05	0	0.000109872	0	7.91996e-05	0	0
>SD_Ssd-00184	0	0	0	0	0	0	0	0	0	0	0	0	0	0	0	0	0	0	0	0	0	0	0	0	0	0	5.82943e-05	0.000344204	0.00014708	7.37518e-05	4.92271e-05	0	0	0	0	0.00064082	0.000752688	0	0	0	0.000124044	0	0	0	0.000109872	0	0	0.000265311	0.000502204
>SD_Ssd-01266	0	0	0	0	0	0	0	0	0	0	0	0	0	0	0	0	0	0	0	0	0	0	0	0	0	0	0	0	0	0	0	0	0.000203355	0	0	0.00224287	0	0	0.000171116	0	0	9.5648e-05	0	0	0	0	0	0.000221092	0.000279002
>SD_Ssd-21308	0	0.000287494	0.000222692	0	0.000507614	0	0	0.00037154	0	0.000208052	0.000123487	9.22254e-05	0	0	0	0.000182648	0	0	6.50491e-05	0.000276855	0	0	0.000351597	0	6.0562e-05	2.80796e-05	0	0	0	3.68759e-05	0	0	0	0.000147124	0	0	0	0	0	6.63922e-05	0	0	0	0	0	0	0	0	0
>SD_Ssd-25954	0	0	0	0	0	0	0.000158831	0	0	0	0	0	0	0	0	0	0	0	0	0	4.61936e-05	0	0	0	0	0	0	0.000258153	0	0.000147504	4.92271e-05	0	0	0	0	0	0	0	0	0	0	0.000191296	0	0	0	0	0	4.42184e-05	0
>SD_Ssd-25955	0	0	0.00167019	0.000524659	0	0	0.000317662	0	0.00304496	0	0.000308718	0.000184451	0	0	0	0.000730594	0	0.000547745	0	0	0	0	0	0	0	0	0	0	0	0	0	0	0	0	0	0	0	0	0	0	0	0.000191296	0	0	0	0	0	0	0
>SD_Ssd-25956	0.000442674	0.000383325	0	0.000839454	0.000761421	0	0	0.00092885	0	0.000104026	0.000185231	0.00156783	0.00013574	0	6.36618e-05	0.000639269	0.000416688	6.08606e-05	0.000650491	0	0	0	0	0	0	0	0	0	0	3.68759e-05	0	0	0	0	0	0	0	0	0	0	0	0	0	0	0	0	0	0	0
>SD_Ssd-01204	0	0	0	0	0	0	0	0	0	0	0	0	0	0	0	0	0	0	0	0	0	0	0	0	0	0	0	0	0	0	0	0	0.000101678	0	0	0	3.58423e-05	0	0.000228154	0	0	0	0.000636267	0	5.4936e-05	0	0	0.000442184	0.000502204
>SD_Ssd-12969	0	0	0	0	0	0	0	0	0	0	0	0	0	0	0	0	0	0	0	0	0	0	5.85995e-05	0	0	0	0	0	0	0	0	6.4288e-05	0.000101678	0	0	0	0	0.00012581	0	0	0	0	0	0	0	0	0.000105599	0.000397966	0.000613805
>SD_Ssd-13030	0	0	0	0	0	0	0	0	0	0	0	0	0	0	0	0	0	0	0	0	0	0	0	0	0	0	0.000155451	0	0	0	0	0	0	0	0.000214546	0	7.16846e-05	0.0012581	0.000456308	0	0	0.000191296	0	0	0	0	0	8.84369e-05	0.000279002
>SD_Ssd-20277	0	0	0	0	0	0	0	0	0	0	0	0	0	0	0	0	0	0	0	0	0	0	0	0.00218172	0	0	0	0	0.00014708	0	0	0.000514304	0	0.000147124	0	6.4082e-05	0.000322581	0.00050324	0.000228154	0	0	0	0	0	0	0	0	0	5.58005e-05
>SD_Ssd-25957	0	9.58313e-05	0	0	0	0	0	0	0	0	0.00493949	0	0	0	0	0	0	0	0	0	0	0	0	0	0	0	0	0	0	0	0	0	0	0	0	0	0	0	0	0	0	0	0	0	0	0	0	0	0
>SD_Ssd-25958	0	0	0	0	0	0	0	0	0	0	0	0	0	0	0	0	0	0	0	0	0	0	0	0	0	0	0	0	0	0	0	0	0	0	0	0	0	0	0	0	0	0	0	0	0	0	0	0	0
>SD_Ssd-00572	0	0	0	0	0	0	0	0	0	0	0	0	0	0	0	0	0	0	0	0	0	0	0	0.000914913	0	0	0	0	0	0	0.00034459	0.000578592	0	0	0.00157334	0.000576738	0	0	0	0	0.000289436	0	5.30223e-05	0	0	0	0	0.000442184	0.000111601
>SD_Ssd-12542	0	0	0	0	0	0	0	0	0	0	0	0	0	0	0	0	0	0	0	0	0	4.83676e-05	0	0	0	0	3.88629e-05	8.60511e-05	0	0	0	0	0	0	0	0	0	0.000188715	0	0	0	0	0	0	0	0	0	0	0.000558005
>SD_Ssd-21294	0	0	0	0	0	0	0	0	0	0	0	0	0	0	0	0	0	0	0	0	4.61936e-05	0	0.000117199	0	0	0.000280796	0	0.000344204	0.00014708	0	0	0.000128576	0	4.90412e-05	0.00121576	0.000192246	0	0	0	0	0	0	0	0	0	0	0	0	0
>SD_Ssd-22039	0	0	0	0	0	0	0	0	0	0.00104026	0.00209928	0	0.00013574	0	0	0.000273973	5.2086e-05	6.08606e-05	0.00188642	0	0	0	0	0	0	0	0	0	0	0	0	0	0	0	0	0	0	0	0	0	0	0	0	2.47887e-05	0	0	0	0	0
>SD_Ssd-22735	0	0.00201246	0	0.00503673	0	0	0	0	0	0	0.000555693	0	0	0	0	0	0	0	0	0	0	0	0	0	0	0	3.88629e-05	0	0	0	0	0	0	0	0	0	0	0	0	0	0	0	0	0	0	0	0	0	0
>SD_Ssd-25959	0	0	0	0.000104932	0.000761421	0	0.000317662	0	0.000268673	0	0	9.22254e-05	0	0.0048915	0	0	0	6.08606e-05	6.50491e-05	0	0	0	0	0	6.0562e-05	0	0	0	0	0	4.92271e-05	0	0	0.000147124	0	0	0	0	0	0	8.26959e-05	0	0	0	0	0	0	0	0
>SD_Ssd-00281	0	0	0	0.000104932	0	0	0.000317662	0	8.95576e-05	0	0	0	0	0	0	0	5.2086e-05	0	0	0	0	0	0	0	6.0562e-05	2.80796e-05	0	8.60511e-05	0	0	4.92271e-05	0.00096432	0.000101678	0	0	0	0	0	0	0	4.13479e-05	0	0	0	0	0	0	0	0
>SD_Ssd-21616	0	0	0	0	0	0	0	0	0	0	0	0	0	0	0	0	0	0	0	0	4.61936e-05	0	0.000292997	0	6.0562e-05	0	0	0	0.000294161	3.68759e-05	0	0.00289296	0.000305033	0	0.000643639	0	7.16846e-05	0	0	0	0	0	0	0	0	0	0	0	5.58005e-05
>SD_Ssd-21764	0	0	0	0	0	0	0	0	0	0	0	0	0	0	0	0	0	0	0	0	0	0	0	0	0	0	0	0	0	0	0.000295363	0	0	0	0.000357577	0.000128164	0.00168459	0	0	0.000730315	0	0	0.000106045	0	0	0	0	0	0
>SD_Ssd-11612	0	0	0	0	0	0	0	0	0	0	0	0	0	0	0	0	0	0	0	0	0	0	5.85995e-05	0	0	0	0	0	7.35402e-05	3.68759e-05	0	0	0.000406711	0	0	0.000256328	0.000358423	0.00050324	0	6.63922e-05	0	0.000382592	0.000530223	0	0	0	0	0	0
>SD_Ssd-25960	0	0	0	0	0	0	0	0	0	0	0	0	0	0	0	0	0	0	0	0	0	0.0019347	0	0	6.0562e-05	0.000224637	0	0.000946562	0	0	0	0	0	0	0	0	0	6.2905e-05	0	0.000132784	0	0	0	0	0	0	0	0	0
>SD_Ssd-25961	0	0	0	0	0	0	0	0	0	0	0	0	0	0	0	0	0	0	0	0	0	0	0	0	0	0.000112319	0	0	0.000220621	0	0	0	0	0	0.00114425	0.000128164	0	0.0012581	0	0	0	0	0	0	0	0	0	0	5.58005e-05
>SD_Ssd-01176	0	0	0	0	0	0	0	0	0	0	0	0	0	0	0	0	0	0	0	0	0	0	0.000468796	0.000844535	0.000121124	0	0	0	0	0	0	6.4288e-05	0.000406711	0	0.00164485	0.000576738	0	0	0	0	0	0	0	0	0	0	0	4.42184e-05	0
>SD_Ssd-21729	0	0	0	0	0	0	0	0	0	0	0	0	0	0	0	0	0	0	0	0	0	0	0.000292997	0	0	0	0	0.00146287	0	0	0.000196909	0.00032144	0	0	0	0.000192246	3.58423e-05	6.2905e-05	0	0	0	0	0	0	0	0	0	0	0
>SD_Ssd-14053	0.000221337	0	0.000222692	0.000104932	0	0	0	0.00018577	0	0	6.17436e-05	0	0	0.000444682	0.000127324	0	0	0.000365163	0.000130098	0.00018457	0	0	0	0.000140756	0	0.000421195	0	0	0	3.68759e-05	0	6.4288e-05	0.000305033	0	7.15154e-05	0	0	0	0	6.63922e-05	0	0	0	0	0	0	5.27997e-05	0	0
>SD_Ssd-25962	0	0	0.000334039	0	0	0	0	0	0	0	0	0	0	0	0	0	0	0	0	9.2285e-05	0	0.000435308	5.85995e-05	0	0	8.42389e-05	1.94314e-05	0.000172102	0.000367701	7.37518e-05	0	0	0.000406711	0	0.000715154	0.000128164	0	0.000566145	0	0	0	0	0	0	0.000164808	0	0	0.000221092	5.58005e-05
>SD_Ssd-25963	0	0	0	0	0	0	0	0	0	0	0	0	0	0	0	0	0	0	0	0	0	0	0	0	0	0	0	0	0	0	0	0	0	0	0	0	0	0	0	0	0	0	0	0	0	0	0	0	0
>SD_Ssd-25964	0	0	0	0	0.000126904	0	0	0	0	0	0.000123487	0	0.00013574	0	0	0	0.000156258	0	0	0	0	0	0.000234398	0	0	0.000140398	0.000233177	0.000516307	0	3.68759e-05	9.84543e-05	0.000128576	0	0	0	6.4082e-05	0.000179211	0.00012581	0.000114077	0	0	9.5648e-05	0.000106045	0	0	5.43016e-05	7.91996e-05	8.84369e-05	5.58005e-05
>SD_Ssd-25965	0	0	0	0	0	0	0	0	0	0	0	0	0	0	0	0	0	0	0	0	0	0	0	0	0	0	0	0	0	0	0	0	0	0	0	0	0	0	0	0	0	0	0	0	0	0	0	0	0
>SD_Ssd-00172	0	0	0	0	0	0	0	0	0	0	0	0	0	0	0	0	0	0	0	0	0	0	5.85995e-05	0	0	0.000252717	0.000427492	0	0	0.000147504	0	6.4288e-05	0	0	0	0	7.16846e-05	0.00012581	0	0	4.13479e-05	0	5.30223e-05	0	0.000109872	0	0	0	0
>SD_Ssd-00515	0	0	0	0	0	0	0	0	0	0	6.17436e-05	0	0	0	0	0	0	0	0	0	4.61936e-05	0	0.000585995	0.000211134	0	5.61593e-05	0	0.000602358	7.35402e-05	0	0.000295363	0.000257152	0	0.000539454	0	0.000256328	0	0	5.70386e-05	0	8.26959e-05	0.00162602	0.000106045	0	0	0	0	0	0
>SD_Ssd-15249	0	0	0	0	0	0	0	0	0	0	0	0	0	0	0	0	0	0	0	0	0	0	0.000292997	0	0.000121124	0	0	0	0	7.37518e-05	0	0	0	9.80825e-05	0.000143031	0	0	0	5.70386e-05	0.000132784	0	0.000191296	0	0	5.4936e-05	0	0	0	0
>SD_Ssd-17357	0	0	0	0	0	0	0	0	0	0	0	0	0	8.89363e-05	0	0.00127854	0	0	0	0	0	0	5.85995e-05	0	0	0	0	0	0	0	0	0	0	0	0	0	0	0	0	0	0	0	0	0	0	0	0	0	0
>SD_Ssd-12890	0	0	0	0	0	0	0	0	0	0	0	0	0	0	0	0	0	6.08606e-05	6.50491e-05	0	0.000230968	0	0.000175798	7.03779e-05	0.000121124	2.80796e-05	3.88629e-05	0.000516307	0.00014708	3.68759e-05	0.000393817	0.000192864	0	0	0	6.4082e-05	0	0.000440335	0.000228154	0.000132784	0	0	5.30223e-05	0	0	0	0	4.42184e-05	0
>SD_Ssd-12985	0	0	0	0	0	0	0	0	0	0	0	0	0	0	0	0	0	0	0	0	0	0	0	0	0.000121124	2.80796e-05	0	0.000258153	0.000514782	0	9.84543e-05	0.000450016	0.00172852	0	0	0.000256328	0.000358423	0	0	0	0	0	0	0	0	0	0	0	0
>SD_Ssd-13789	0	0	0	0	0	0	0	0	0	0	0	0	0	0	0	0	0	0	0	0	0	0	0.000468796	0.000211134	6.0562e-05	2.80796e-05	0	0	0.000588322	0.000221255	0	0	0	0	0.000500608	0.000192246	3.58423e-05	0	5.70386e-05	0.00059753	0	0	0.000106045	0	0	0	2.63999e-05	8.84369e-05	0.000167401
>SD_Ssd-13945	0	0	0.00267231	0	0	0.00109721	0	0	0.000268673	0	0	0	0	8.89363e-05	0	0	0	0	0	0	0	0	0	0	0	0	0	0	0	3.68759e-05	4.92271e-05	0	0	0	0	0	0	0	0	0	4.13479e-05	0.00114778	0	0	0.000219744	0	0	0	0
>SD_Ssd-20010	0	0	0	0	0	0	0	0	0	0	0	0	0	0	0	0	0	0	0	0	0	0	5.85995e-05	0	0	0.000280796	0	0	0	0	0	0	0	0	0.000572123	0	3.58423e-05	0.000691954	0	0	0.00140583	0.000191296	0	0	0	0	0	0	0
>SD_Ssd-21252	0	0	0	0	0	0	0	0	0	0	0	0	0	0	0	0	0	0	0	0	0	0	0	0	0	0	0	0	0	0	0	0	0	0	0	0	0	0	0	0	0	0	0	0	0	0	0	0	0
>SD_Ssd-21610	0	0	0	0	0	0	0	0	0	0	0	0	0	0	0	0	0	0	0	0	0	0	5.85995e-05	0.000633401	0	0	0	0	0.000294161	0	4.92271e-05	0.00199293	0.000203355	0	7.15154e-05	0.000256328	0	0	0	0.000398353	0	0	0	0	0	0	0	0	0
>SD_Ssd-25966	0.000221337	0.000191663	0	0	0	0	0.000317662	0	0.000179115	0	0	0	0	0.00418001	0	0	0	0.000121721	6.50491e-05	0	0	0	0.000117199	0	0	0	0	8.60511e-05	7.35402e-05	7.37518e-05	0	0.000128576	0.000203355	0	0	0	7.16846e-05	0	0	0	0	0.000286944	0	0	0	0	5.27997e-05	0	5.58005e-05
>SD_Ssd-25967	0	0	0	0	0	0	0	0	0	0	0	0	0	0	0	0	0	0	0	0	0	0	0	0	0	0	0	0	0	0	0	0	0	0	0	0	0	0	5.70386e-05	0	0	0	0	0	0	0	0	0	0
>SD_Ssd-25968	0	0.000479157	0	0.000104932	0.000253807	0.000768049	0	0	0.00179115	0	6.17436e-05	0	0	0.000266809	6.36618e-05	0	0	0.00206926	6.50491e-05	9.2285e-05	0	0	0	0	0	0	0	0	0	0	0	0	0	0	0	0	0	0	0	0	0	0	0	0	0	0	0	0	0
>SD_Ssd-25969	0	0	0	0	0	0	0	0	0	0	0	0	0	0	0	0	0	0	0	0	0	0	0	0	0	0	7.77257e-05	0	0	0.000295007	4.92271e-05	6.4288e-05	0	0	0	0.000128164	7.16846e-05	0	0	0	0	0	0	0	0	0.000398212	0	0	0.000111601
>SD_Ssd-25970	0	0	0	0	0	0	0	0	0	0	0	0	0	0	0	0	0	0	0	0	0	0	0	0	0	0	0	0	0	0	0	0	0	0	0	0	0	0	0	0	0	0	0	0	0	0	0	0	0
>SD_Ssd-00402	0	0	0	0	0	0	0	0	0	0	0	0	0	0	0.000254647	0	0	0	0	9.2285e-05	0	0	0	7.03779e-05	0	0	0.000116589	0	0	0.000110628	0	6.4288e-05	0	0	0	0	3.58423e-05	0	0.000342231	0	0.000578871	0.00114778	0	0	5.4936e-05	0	2.63999e-05	4.42184e-05	0
>SD_Ssd-01258	0	0	0	0	0	0	0	0	0	0	0	0	0	0	0	0	0	0	0	0	0	0	0	0	0	0	0	0	0	0	0	0	0.00437214	0	0	0.000576738	0.000179211	6.2905e-05	0	0	0	0	0.000106045	0	0	0	0	0.000176874	5.58005e-05
>SD_Ssd-11549	0	0	0	0	0	0	0	0	0	0	0	0	0	0	0	0	0	0	0	0	0	0	0	0	0	0	0	0	0	0	0	0	0	0	0	0	0	0	0	0	0	0	0	0	0	0	0	4.42184e-05	0
>SD_Ssd-12686	0	0	0	0	0	0	0	0	0	0	0	0	0	0	0	0	0	0	0	0	9.23873e-05	4.83676e-05	5.85995e-05	0	0.000121124	2.80796e-05	7.77257e-05	8.60511e-05	0.00014708	0.000221255	4.92271e-05	6.4288e-05	0	0	0	0	0.000107527	0	0	0	0	0	0	0	0	0	0	0	0
>SD_Ssd-13141	0	0	0.000334039	0	0	0	0	0	0	0	0	0	0	0	0	0	0	0	0	0	0	0	0.000527395	0	0.00030281	0	5.82943e-05	0	0	0.000184379	0	0	0	0	0	6.4082e-05	0	0	0	0	0	0	0.000106045	0	0	0	0	0	0.000502204
>SD_Ssd-21478	0	0	0	0	0	0	0	0	0	0	0	0	0	0	0	0	0	0	0	0	0	0.000290206	0.000175798	0.000140756	0	0	0	0	0	0	0	0.0010929	0.000305033	0	0.000143031	0.000128164	7.16846e-05	0.00012581	0	0	0	0	0	0	0	0	0	4.42184e-05	0
>SD_Ssd-21494	0	0	0	0	0	0	0	0	0	0	0	0	0	0	0	0	0	0	0	0	0	0	0	0	0	0	0	0.000258153	7.35402e-05	0	0	0.000192864	0.00203355	0	0.00143031	0.00134572	0.000107527	6.2905e-05	0	0	0	0	0	0	0	0	0	0	0
>SD_Ssd-25971	0	0	0.000222692	0	0.000126904	0.00285275	0	0	0	0	0	0	0	8.89363e-05	0	0	0	0	0	0.0018457	0	0	0	0	0	0	0	0	0	0	0	0	0.000305033	0	0	0.000256328	7.16846e-05	0	0	0.000132784	8.26959e-05	0	5.30223e-05	0	0	0	0	4.42184e-05	0
>SD_Ssd-25972	0	0.000574988	0.00100212	0	0.00329949	0	0	0.00074308	8.95576e-05	0	0	0	0	0.000533618	0.000127324	0	5.2086e-05	0	6.50491e-05	0	0	0	0	0.000281512	0	0	0	8.60511e-05	0	0	0	0	0	0	0	0	0	0	0	0	0	0	0	0	0	0	0	0	0
>SD_Ssd-25973	0.000442674	0.000191663	0.000111346	0	0	0.000329164	0.00174714	0	0.00134336	0.00260064	0	0	0	0.000266809	0.000127324	9.13242e-05	0.000572947	0	0	0	0	0	0	0	0	0	0	0	0	0	0	0	0	0	0	0	0	0	0	0	0	0	0	0	0	0	0	0	0
>SD_Ssd-25974	0	0	0	0	0	0	0	0	0	0	0	0	0	0	0	0	0	0	0	0	0	0	0	0	0	0	0	0	0	0	0	0	0	0	0	0	0	0	0	0	0	0	0	0	0	0.00110413	5.27997e-05	0	0
>SD_Ssd-25975	0	0	0	0	0	0	0	0	0	0	0	0	0	0	0	0	0	0	0	0	0	0	0	0	0	0	0	0	0	0	0	0	0	0	0	0	0.000609319	0	0	0	0.000165392	0	0.000212089	0	0	0	0	0	0
>SD_Ssd-14080	0	0	0	0	0	0	0	0	0	0	0	0	0	0	0	0	0	0	0	0	4.61936e-05	0	0.000468796	0	0	0.000112319	0.000155451	0.000344204	7.35402e-05	0	0.000984543	0	0	0	0.000286062	0.000448574	7.16846e-05	0	0	6.63922e-05	0.000165392	0	0	0	0	0	0	4.42184e-05	0
>SD_Ssd-21291	0	0	0	0	0	0	0	0	0	0	0	0	0	0	0	0	0	0	0	0	0	0	0	0	0	0.000112319	0	0.000258153	0	0	4.92271e-05	6.4288e-05	0	0	0.00228849	6.4082e-05	3.58423e-05	0	0	0.000531138	0	0	0.000159067	0	0	0	0	0	0
>SD_Ssd-13750	0	0	0	0	0	0	0	0	0	0	0	0	0	0	0	0	0	0	0	0	0	0	0.000117199	0.00035189	6.0562e-05	0.000112319	0	8.60511e-05	0	7.37518e-05	0	6.4288e-05	0.000203355	0	7.15154e-05	0	0.000250896	0	5.70386e-05	0.000132784	0	0.000573888	0	0	0	0	0	0	0
>SD_Ssd-22376	0.000664011	0	0	0.000104932	0	0	0.00127065	0.00055731	8.95576e-05	0	0.000123487	0	0	0.000177873	0	0.000182648	5.2086e-05	0	0	0	0	0	0	0	0	0	0	0.000688409	0	0	4.92271e-05	6.4288e-05	0.000101678	0	0.000214546	0.000192246	0	6.2905e-05	0	0.000331961	0	0	5.30223e-05	0	5.4936e-05	0	2.63999e-05	0	0
>SD_Ssd-25976	0	0	0	0	0.000253807	0	0	0	0	0	0	0	0	0	0	0	0	0	0	0	0	0	0	0	0.000121124	2.80796e-05	1.94314e-05	8.60511e-05	0.000294161	0	0	0	0.000101678	0	0.000715154	0.000897148	0	0.000943574	5.70386e-05	0.000132784	0	0	0	0	0	0	0	0	5.58005e-05
>SD_Ssd-25977	0	0	0	0	0	0	0	0	0	0.000208052	0	0	0	0	0	0	0	0	0	0	0.000323356	0	0	0	0	0	7.77257e-05	0	0	0	0.000246136	0.000128576	0	0	0	0	7.16846e-05	0	0	0	8.26959e-05	0	0	0	0	5.43016e-05	5.27997e-05	0	0
>SD_Ssd-25978	0.00332005	0	0	0	0	0	0	0	0.00152248	0.000624155	0	9.22254e-05	0	0	0	0	0	0.00152151	0.00071554	0	0	0	0	0	0	0	0	0	0	0	0	0	0	0	0	0	0	0	0	0	0	0	0	0	0	0	0	0	0
>SD_Ssd-13565	0	9.58313e-05	0	0	0	0	0	0.00018577	0	0	0	0	0.00380073	0	6.36618e-05	0.000365297	0.000208344	0	0	9.2285e-05	0	0	5.85995e-05	0	6.0562e-05	2.80796e-05	1.94314e-05	0	0	0	0.000295363	0.000257152	0.000101678	0	0.000214546	0	0	0	0	0	0	0	0	0	5.4936e-05	0	0	0	0
>SD_Ssd-13913	0	0	0	0	0	0	0	0	0	0	0	0	0	0	0	0	0	0	0	0	0	0	0.000468796	7.03779e-05	0	0	0	0	0	0	0	0	0	0	0	0	0	0	0	0	0	0	0	0	5.4936e-05	0	5.27997e-05	0.000176874	0.000446404
>SD_Ssd-15241	0	0	0	0	0	0	0	0.00018577	0	0	0.000123487	9.22254e-05	0	0.000533618	0	0.000273973	0	0	0.000130098	0	0	0	5.85995e-05	7.03779e-05	0	2.80796e-05	0	8.60511e-05	0	0	0.000147681	6.4288e-05	0.000101678	0	0.000286062	0.000256328	0	0.000188715	5.70386e-05	0.000663922	0	0	5.30223e-05	0	0	0	0	0	0
>SD_Ssd-25979	0	0	0	0	0	0	0	0	0	0	0	0	0	0	0	0	0.000156258	0	0	0	0	0	0.000117199	7.03779e-05	0	0.000421195	3.88629e-05	0	0	0.000184379	0.000196909	0.000128576	0	0	0	6.4082e-05	0.000358423	0	0	0	0.000248088	9.5648e-05	0.000159067	0	0	0	0	0	0
>SD_Ssd-25980	0	0	0	0	0	0	0	0	0	0	0	0	0	0	0	0	0	0	0	0	0	0	0	7.03779e-05	0.000121124	0	0	0	0.00014708	0	0	0	0.000203355	0	0.000214546	0.000512656	0	0	0	0.00119506	0	0	5.30223e-05	0	0	0	0	0	0
>SD_Ssd-25981	0.000442674	0	0	0.00472193	0	0	0	0	0	0	0.000555693	0	0	0	0	0	0	6.08606e-05	0.000325246	0	0	4.83676e-05	0	0	0	0	0.000116589	0	0	0	4.92271e-05	0.000128576	0	0	0	0	0	0	0	0	0	0	0	0	0	0	0	0	0
>SD_Ssd-25982	0	0	0	0	0	0	0	0	0	0	0	0	0	0	0	0	0	0	0	0	0	0	0	0	0	0	0	0	0	0	0	0	0	0	0	0	0	0	0	0	0	0	0	0	0	0.000760222	0.000211199	0	0
>SD_Ssd-25983	0	0	0	0	0	0	0	0.00037154	8.95576e-05	0.000104026	0	0	0	0	0	0	0.000208344	0	0	0	0	0.000386941	0	7.03779e-05	0.000242248	0	1.94314e-05	0	0.00014708	0.000295007	4.92271e-05	0	0	0	0	0	0	0	0	0	0	0.000382592	0	0	0	0	0	0	5.58005e-05
>SD_Ssd-25984	0	0	0.000111346	0	0.000507614	0.000109721	0.000952986	0	0.000626903	0	0	0	0	0.00177873	0	0	0	0	6.50491e-05	0.00101513	0	0	5.85995e-05	0	0	0	0	8.60511e-05	0	0	0	0	0	4.90412e-05	0	0	0	0.00025162	5.70386e-05	0	0	9.5648e-05	0	0	0	0	2.63999e-05	0	0
>SD_Ssd-25985	0	0	0	0	0	0	0	0	0	0	0	0	0	0	0	0	0	0	0	0	0	0	0	0	0	0	0	0	0	0	0	0	0	0	0	6.4082e-05	0	0	0	0	0	0	0	0	5.4936e-05	0.000941228	0.000237599	0	0
>SD_Ssd-25986	0	0	0	0	0	0	0	0	0	0	0	0	0	0	0	0	0	0	0	0	0	0	0	0	0	0	0	0	0	0	0	0	0	0	0	0	0	0	0	0	0	9.5648e-05	0	0	0	0	0	0	0
>SD_Ssd-25987	0.000664011	0.0018208	0.000111346	0.00104932	0.000126904	0	0.000158831	0	0.00035823	0	0.00154359	0	0	0	0	0.000182648	0	0.000304303	0.000130098	0	0	0	0	0	0	0	0	0	0	0	0	0	0	0	0	0	0	0	0	0	0	0	0	0	0	0	0	0	0
>SD_Ssd-25988	0	0	0	0	0	0	0	0	0	0	0	0	0	0	0	0	0	0	0	0	0	0	0	7.03779e-05	0	0	0	0	0	0	9.84543e-05	0	0	0.00196165	7.15154e-05	6.4082e-05	0	0	0	0	0	0.000191296	0	0	0	0	0	0	0
>SD_Ssd-25989	0	0	0	0	0	0	0	0	8.95576e-05	0	0	0.000368902	0	0	0	0	5.2086e-05	0	0.000650491	0	0	0	0	0	0	0	0	0	0	0	0	0	0.000101678	0	0	0	0.000179211	0	0	0	0.000165392	0	0.00164369	2.47887e-05	0	0	0	0	0
>SD_Ssd-25990	0	0	0	0	0	0	0	0	0	0	0	0	0	0	0	0	0	0	0	0	0	4.83676e-05	5.85995e-05	0	0	0	0	0	0	0	0	0	0	9.80825e-05	0	6.4082e-05	0.000215054	0	0	0	0	0	0	0	0.000219744	7.24021e-05	7.91996e-05	0.000486403	0.000167401
>SD_Ssd-10895	0	0	0	0	0	0	0	0	0	0	0.000123487	0	0	0	0	0	0	0	0	0	0.000138581	0	0	7.03779e-05	0	0	7.77257e-05	0	0.00014708	0	0	0.000514304	0	0	0	0	0.000107527	0	0.000114077	0	0	0.000191296	0.000265111	0	0.000109872	0	0	0.000221092	0
>SD_Ssd-16685	0	0	0	0	0	0	0	0	0	0	0	0	0	0	0	0	0	0	0	0	0	0	0.000585995	0	6.0562e-05	2.80796e-05	0	8.60511e-05	0	0	0	0	0	0	0	0.000768984	0	0.000440335	0	0	0	0	5.30223e-05	0	0	0	0	4.42184e-05	0
>SD_Ssd-21526	0	0	0	0	0	0	0	0	0	0	0	0	0	0	0	0	0	0	0	0	0	0	0	0	0.000847868	0	0	0	0	0	0	0.0037287	0	0	0	0	0	0	0	0	0	0	0	0	0	0	0	0	0
>SD_Ssd-22557	0	0	0	0	0.000126904	0.000219443	0.000635324	0	0	0	0	0	0	0	0	0	0.000104172	0.00237356	0.000195147	9.2285e-05	0	0	0	7.03779e-05	0	0	0	0	0.000441241	3.68759e-05	9.84543e-05	0	0.000101678	0	0	0	0	0	0	0	0.000124044	0	0	0	0	1.81005e-05	0	0	0
>SD_Ssd-25991	0	0	0	0	0	0	0	0	0	0	0	0	0	0	0	0	0	0	0	0	0	0.00019347	0	0	0.000121124	0	0	8.60511e-05	0	3.68759e-05	4.92271e-05	0	0	0	0	0	3.58423e-05	0	0	6.63922e-05	0	0	0	0	0	0	0	0	0
>SD_Ssd-25992	0	0	0	0	0	0	0	0	0	0	0	0	0	0	0	0	0	0	0	0	0	0	0	0	0	0	0	0	0	0	0	0	0	0	0	0	0	0	0	0	0	0	0	0	0	0.000452513	0.000448797	0	0
>SD_Ssd-25993	0	0	0	0	0	0	0	0	0	0	0	0	0	0	0	0	0	0	0	0	4.61936e-05	0.000918984	0.000351597	0	6.0562e-05	0	0.00013602	0.000172102	0.000294161	3.68759e-05	9.84543e-05	6.4288e-05	0	0	0	0	0	6.2905e-05	0	0	0	0	0	0	0	0	0	0	0
>SD_Ssd-25994	0.000664011	0	0.00267231	0.000104932	0.000380711	0	0.000158831	0	0	0.000208052	0	0	0	0	0	9.13242e-05	0	0	0.000130098	0	0	0	0	0.000140756	6.0562e-05	0	0	0.00077446	0	0	0	6.4288e-05	0	0	0	0	0	0	0	0	0	0	0	0	5.4936e-05	0	0	4.42184e-05	5.58005e-05
>SD_Ssd-25995	0	0	0	0	0	0	0	0	0	0	0	0	0	0	0	0	0	6.08606e-05	0	0	0.000138581	0	0	7.03779e-05	0	0	0.000757826	0	0	0.000147504	0	0.000578592	0	0	0	0	0	0	0	0	0	0	0	0.000198309	5.4936e-05	0	0	0	0
>SD_Ssd-13511	0	0	0	0	0	0	0	0	0	0	0	0	0	0	0	0	0	0	0	0	0	4.83676e-05	0	0	0	0.000196557	1.94314e-05	8.60511e-05	0	0	4.92271e-05	6.4288e-05	0	0	7.15154e-05	0.000128164	7.16846e-05	0	0.000114077	0.000199177	0	0	0	0	0	9.05027e-05	2.63999e-05	0.000132655	0.000111601
>SD_Ssd-21306	0	0	0	0.000419727	0.000507614	0	0.000158831	0	0.000268673	0	0	0	0.000271481	0	6.36618e-05	0	0	6.08606e-05	0	0.000461425	9.23873e-05	9.67352e-05	5.85995e-05	0	0	0	0	0.000258153	0.000294161	3.68759e-05	0	0	0	0	0.000143031	6.4082e-05	3.58423e-05	0	0	0.000199177	0	0	0	0	0	0	0	0	0
>SD_Ssd-25996	0	0	0	0	0	0	0	0	0	0	0	0	0	0	0	0	0	0	0	0	0	0	0	0	0	0	0	0	0	0	0	0	0	0	0	0	0	0.00025162	0	0	0	0	0	0	0	0	0	0	0.000223202
>SD_Ssd-25997	0	0	0	0	0	0	0	0	0	0.00187246	0	0	0	0	0	0	0	0	0	0	0	4.83676e-05	0	0	0.000484496	0	7.77257e-05	8.60511e-05	0	0	0.000541498	6.4288e-05	0	0	0	0	0	0	0	0	0	0	0	0	0	0	0	0	0
>SD_Ssd-25998	0	0	0	0	0	0	0	0	0	0	0	0	0	0	0	0	0	0	0	0	0	0	0	0	0	0.000280796	0	0	0	0	0	6.4288e-05	0	0	0.000357577	0	0	0.000440335	0	0	0	0	0	0	0	0	0	0	5.58005e-05
>SD_Ssd-21511	0	0	0	0	0	0	0	0	0	0	0	0	0	0	0	0	0	0	0	0	0.000230968	0	0	0.000211134	0	0	0	0.000172102	0	0	9.84543e-05	0.00135005	0.000406711	0	0	0	0	0	0.000171116	0	0	0	0	0	0.000109872	0	0	8.84369e-05	0
>SD_Ssd-21540	0	0	0	0	0	0	0	0	0	0	0	0	0	0	0	0	0	0	0	0	0.000138581	0.000145103	0	0	0.000242248	8.42389e-05	0	8.60511e-05	0.000588322	0	9.84543e-05	0	0	0	0	0	0	0	0	0	0	0	0	0	0	0	0	0	0
>SD_Ssd-25999	0	0	0	0.000104932	0	0	0	0	0	0	0	0	0	0.000177873	0	0	0.000208344	0	0	0.00018457	0	0	0	0	0	0	0	0	0.000220621	0	0	0	0	0	0	0	0	0	0	0	0	0	0	0	0	0	0	0	0
>SD_Ssd-26000	0	0	0	0	0	0	0	0	0	0	0	0	0	0	0	0	0	0	0	0	0	0	0	0.000211134	0	0	0	0	0	0	0	0	0	4.90412e-05	0	0	7.16846e-05	0	0	0	0	0	0	0	0.000329616	0	0.000158399	0.000972806	0
>SD_Ssd-00248	0	0	0	0	0	0	0	0	0	0	0.000185231	0	0	0	0	0	0	0	0	0	0	0	0	0	0	0	7.77257e-05	0	0	0	0	0	0.000203355	0	0.000429092	0	3.58423e-05	0.00062905	0.00039927	0	0.000330784	0.000191296	0.000106045	0	0.000109872	1.81005e-05	0	4.42184e-05	5.58005e-05
>SD_Ssd-23667	0	0	0	0	0	0	0	0	0	0	0	0	0	0	0	0	0	0	0	0	0	0	0	0	0.000242248	0.00131974	0	0	0	0	4.92271e-05	0	0	0	0	0	3.58423e-05	0	0	0	0	0	0	0	0	0	0	0	0
>SD_Ssd-12928	0	0	0	0	0	0	0	0	0	0	0	0	0	0.000711491	0	0	0	0	0	0	0	0	0	0	0	0	0	0	0	0	0	0	0	0	0	0	0	0	0	0	0	0	0	0	0	0	0	0	0
>SD_Ssd-13151	0	0	0	0	0	0	0	0	0	0	0	0	0	0	0	0	0	0	0	0	0	0	0	7.03779e-05	6.0562e-05	0	1.94314e-05	0	0	0.000184379	0	0	0	0	0	0	0.000394265	0.00012581	5.70386e-05	0	0	0	0	0	0	0	0	8.84369e-05	0.000167401
>SD_Ssd-26001	0	0	0	0	0	0	0	0	0	0	0	0	0	0	0	9.13242e-05	0	0	0	0.000276855	0	0	0.000175798	0	0.000121124	0	0	0	0.000367701	0	0	0	0	0	0.000357577	0.000128164	3.58423e-05	0	0	0.000331961	0	0	0	0	0	0	0	0	0
>SD_Ssd-26002	0	0	0	0	0	0	0.000317662	0	0.000179115	0	0	0	0	0	0	0	0	0	0	0.00073828	0	0	5.85995e-05	0	6.0562e-05	2.80796e-05	0	0.000258153	0	3.68759e-05	0	0	0.000203355	0.00122603	0.000214546	0	3.58423e-05	0	0	0	0	0.00047824	0	0	0	0	0	4.42184e-05	0
>SD_Ssd-26003	0	0.000191663	0	0	0.000507614	0	0	0	0.000268673	0	0	0	0	0	0	0.000273973	0	0	0	0	0	0	0	0	6.0562e-05	0	0	0	0	3.68759e-05	0	0	0.000305033	0	0.00150182	0.000256328	0	0	0	6.63922e-05	0	0	0	0	0	0	0	0	0
>SD_Ssd-26004	0	0	0	0	0	0	0	0	0	0	0	0	0	0	0	0	0	0	0	0	0	0	0	0	0	0	0	0	0	0	4.92271e-05	0	0	0	0	0.00166613	0.000107527	0.000188715	0.000114077	0	4.13479e-05	0	0.000159067	0	0	0	0	4.42184e-05	0
>SD_Ssd-26005	0	0	0	0	0.000126904	0	0	0	0	0	0	0	0	0	0	0	0	0	0	0	0.00263304	0	0	0.000140756	0	5.61593e-05	0	0	0	0	0	0	0	0	0	0	0	6.2905e-05	0	0	0	0	0	0	0	0	0	0	0
>SD_Ssd-26006	0.000442674	0	0.000779423	0	0	0	0	0.00037154	0.00035823	0.00509726	0	0	0	0.000177873	0	0	0	6.08606e-05	0	0	0	0	0	0	0	0	0	0	0	0	0	0	0	0	0	0	0	0	0	0	0	0	0	0	0	0	0	0	0
>SD_Ssd-26007	0	0.000958313	0.000334039	0	0.000634518	0	0.00111182	0	0.00161204	0	0.00104964	0	0	0	0	9.13242e-05	0	6.08606e-05	6.50491e-05	0	0	0	0	0	0	0	0	0	0	0	0	0	0	0	0	0	0	0	0	0	0	0	0	0	0	0	0	0	0
>SD_Ssd-26008	0	0	0	0	0	0	0	0	0	0	0	0	0	0	0	0	0	0	0	0	0	0	0	0	0	0	0	0	0	0	0	0	0	0.00230494	0	0	0	0	0	0	4.13479e-05	0.000191296	0	0	0	0	0	0	0
>SD_Ssd-26009	0	0	0	0	0	0	0	0	0	0	0	0	0	0	0	0	0	0	0	0	0	0	0	0	0	0	0	0	0	0	0	0	0	4.90412e-05	0	0	0.0011828	0.000314525	5.70386e-05	0.000132784	0	0.0025825	0	0	0	0	0	0	0
>SD_Ssd-13326	0	0	0	0	0	0	0	0	0	0	0	0	0	0	0	0	0	0	0	0	0	0	0	0	0	0	0	0	0	0	0	0	0	0	0	6.4082e-05	0	0	0.000627424	0.000132784	0	0.000191296	5.30223e-05	0	0	1.81005e-05	0	0	0
>SD_Ssd-14201	0	0	0	0	0	0	0	0	0	0	0	0	0	0	0	0	0	0	0	0	0	0	0	0	0	5.61593e-05	0	0	0	0	0	0	0	0	0	0.000256328	0.000107527	0	0	0	0	0	0	0	0	0	0.000105599	0	0
>SD_Ssd-22989	0	0	0	0	0	0	0	0	0.000626903	0	0	0	0	0.000177873	0	9.13242e-05	0	0	0	0.000461425	0	4.83676e-05	5.85995e-05	7.03779e-05	0.000121124	8.42389e-05	0	0.000258153	0	0	4.92271e-05	0	0	0	0.000143031	0.000128164	0	6.2905e-05	0	0.000531138	0	0	0	0	0	0	0	8.84369e-05	0.000111601
>SD_Ssd-13471	0	0	0	0	0	0.000219443	0	0	0	0	0	0	0	0	0	0	0	0	0	0	0	0	0.000117199	7.03779e-05	0	0	0	0	0.00014708	0.000221255	4.92271e-05	0	0	0.000147124	0	0	3.58423e-05	0	0	0	8.26959e-05	9.5648e-05	5.30223e-05	0	0.000109872	0	0.000158399	4.42184e-05	0
>SD_Ssd-22298	0	0	0	0	0	0	0	0	0	0	0	0	0	0	0	0	0	0	0	0	0	0	0	0	0	0	0	0	0	0	0	0	0.000406711	0.000147124	0	6.4082e-05	0.000250896	0.00037743	0.000228154	6.63922e-05	0	0.000286944	0.00137858	0	0	0	0	8.84369e-05	0
>SD_Ssd-26010	0.00332005	0	0	0	0	0	0.000158831	0	0	0	0.00314893	0	0	0	0	0	0	0	6.50491e-05	0	0	0	0	0	0	0	0	0	0	0	0	0	0	0	0	0	0	0	0	0	0	0	0	0	0	0	0	0	0
>SD_Ssd-26011	0	0	0	0	0	0.000219443	0.000476493	0	0.00125381	0	0	0	0	0.00106724	0	0	0	0.000182582	6.50491e-05	0	0	0	0	0	0	0	0	0.00146287	0	0	0	0	0.000203355	0	0	0	0	6.2905e-05	0	0	0	0	0	0	0	0	0	0	0
>SD_Ssd-26012	0	0	0	0	0	0	0	0	0	0	0	0	0	0	0	0	0	0	0	0	0.000461936	0	0	0.000281512	0	0.000140398	1.94314e-05	0	0	0.000110628	0.000147681	0.000257152	0	0	0	0	7.16846e-05	0	0	0	0	0	0	0	0	0	0	8.84369e-05	0.000167401
>SD_Ssd-26013	0	0	0	0	0	0	0	0	0	0	0	0	0	0	0	0	0	0	0	0	0.000277162	0	0	0	0	0	0.00027204	0	0	0	0	0	0	0	0	0	7.16846e-05	0	5.70386e-05	0	4.13479e-05	0	0	0	0	0	0	0	0
>SD_Ssd-26014	0	9.58313e-05	0	0	0	0.000438885	0.000794155	0	0.00125381	0	0	0.00193673	0	0.00106724	0.000572956	0	0	0	0.000130098	0	0	0	0	0	0	0	0	0	0	0	0	0	0	0	0	0	0	0	0	0	0	0	0	0	0	0	0	0	0
>SD_Ssd-01151	0	0	0	0	0	0	0	0	0	0	0	0	0	0	0	0	0	0	0	0	0	0	0	0	0	0	5.82943e-05	0	0	7.37518e-05	0	0	0	0	0	6.4082e-05	0	0.00012581	0	0	0	0	0	0	0.000219744	0	0	0.000442184	5.58005e-05
>SD_Ssd-01166	0	0	0	0	0	0	0.000158831	0	0	0	0	0	0	0	0	0	0	0	0	0.00036914	0	0	0	0	0	0	0	0	0.000514782	0	0	0	0	4.90412e-05	0.000143031	0	0	0	0	0.000331961	0.000165392	0	0	0	0	0	0	0	0
>SD_Ssd-13995	0	0	0	0.000524659	0.000126904	0	0	0	0	0	0	0	0	0	0	0	0	0	0	0	0	0	0.000117199	0	0	0	1.94314e-05	0.000688409	0	0	0	0	0.000101678	0	7.15154e-05	0.00032041	0	0	0	0.000398353	0	0	0	0	5.4936e-05	0	0	0	0
>SD_Ssd-26015	0	0	0	0	0	0	0	0	0	0	0	0	0	0	0	0	0	0	0	0	0	0	0.000351597	7.03779e-05	0.00030281	0	0	0	0	0	4.92271e-05	6.4288e-05	0.000406711	0	0	0	3.58423e-05	0	0	0	0	0	0	0	0	0	0	0	0
>SD_Ssd-26016	0	0.000287494	0	0	0	0	0	0	0	0	0	0	0	0	0	0	0	0	0	0	0	0	5.85995e-05	0	6.0562e-05	0	0	8.60511e-05	0	3.68759e-05	0	0	0.000406711	0	0.000214546	0.000833066	3.58423e-05	0	0	0.000730315	0	0	0	0	0	0	7.91996e-05	0	5.58005e-05
>SD_Ssd-26017	0	0	0	0	0	0	0	0	0	0	0	0	0	0	0	0	0	0	0	0	0	0	0	0.000140756	0	0	0.000174883	0	0.00014708	3.68759e-05	0	0.000192864	0	0	0	0	7.16846e-05	6.2905e-05	5.70386e-05	0	0	0.000191296	0	0	5.4936e-05	0	7.91996e-05	4.42184e-05	0
>SD_Ssd-26018	0	0	0.000222692	0	0.000888325	0	0.000476493	0	0.000447788	0	0	0	0.000407221	0	0	0.00155251	0	0	0	0.000461425	0	0	0.000117199	0	0	0	0	0.000172102	0	3.68759e-05	4.92271e-05	0	0	0	0	0	3.58423e-05	6.2905e-05	0	0	0	0	0	0	5.4936e-05	0	0	0	0
[truncated: 14,489 more rows]
[truncated: 43 more columns]
