# Supplementary material for: Investigating the Effects of a Phytobiotics-Based Product on the Fecal Bacterial Microbiome of Weaned Pigs
Source: Animals (Basel). 2021 Jun 30;11(7):1950. doi: 10.3390/ani11071950 (PMC8300416; doi:10.3390/ani11071950)
Supplement: Supplementary file 1 [file animals-11-01950-s001.zip › Fresno et al Supplementary Table 4-P values .xlsx]

## Sheet: Title
	Supplementary Table 4. P values from pairwise comparison of OTUs with the Wilcoxon test (Benjamini-Hochberg correction applied)

## Sheet: P values
	Ssd-00001								Ssd-00019								Ssd-00059								Ssd-00188								Ssd-01090								Ssd-01334
		Gx D4	Gx D10	Gx D21	D1	Co-D4	Co-D10			Gx D4	Gx D10	Gx D21	D1	Co-D4	Co-D10			Gx D4	Gx D10	Gx D21	D1	Co-D4	Co-D10			Gx D4	Gx D10	Gx D21	D1	Co-D4	Co-D10			Gx D4	Gx D10	Gx D21	D1	Co-D4	Co-D10			Gx D4	Gx D10	Gx D21	D1	Co-D4	Co-D10
	Gx D10	0.00011							Gx D10	0.1589							Gx D10	0.002							Gx D10	0.49391							Gx D10	0.30313							Gx D10	0.25
	Gx D21	0.00011	0.00973						Gx D21	0.18791	0.0048						Gx D21	0.00414	0.62209						Gx D21	9.3e-05	0.0228						Gx D21	0.04865	0.30313						Gx D21	ND	0.25
	D1	0.00016	0.02687	0.41744					D1	0.00331	0.13473	0.00061					D1	3.6e-05	0.00022	0.00022					D1	4.6e-06	0.00014	4.6e-06					D1	0.00969	0.00131	0.00021					D1	4.6e-05	6.1e-05	4.6e-05
	Co-D4	0.006	0.00025	0.00194	0.00199				Co-D4	0.01278	0.30313	0.00061	0.65399				Co-D4	0.6097	0.00431	0.02263	3.6e-05				Co-D4	0.08972	0.20389	0.00036	6.6e-06				Co-D4	0.50601	0.05657	0.00267	0.00969				Co-D4	ND	0.25	ND	4.6e-05
	Co-D10	0.00016	0.41744	0.14897	0.22888	0.00194			Co-D10	0.02101	0.29175	0.00827	0.98442	0.65399			Co-D10	0.00144	0.44374	0.22703	0.0006	0.00225			Co-D10	0.01268	0.03342	0.00014	0.00036	0.34508			Co-D10	0.74057	0.20047	0.00969	0.00527	0.6444			Co-D10	0.38	0.51	0.38	5.3e-05	0.38
	Co-D21	0.00016	0.00862	0.9323	0.76215	0.05433	0.09046		Co-D21	0.013	0.00061	0.08378	0.00059	0.00061	0.00331		Co-D21	0.09333	0.33674	0.39394	0.00022	0.20475	0.20475		Co-D21	0.12418	0.66494	0.03386	4.6e-06	0.00556	0.00036		Co-D21	0.05657	0.30313	0.87935	0.00021	0.00267	0.01449		Co-D21	ND	0.25	ND	4.6e-05	ND	0.38
	Ssd-00003								Ssd-00039
		Gx D4	Gx D10	Gx D21	D1	Co-D4	Co-D10			Gx D4	Gx D10	Gx D21	D1	Co-D4	Co-D10		Ssd-00064								Ssd-00331								Ssd-01177								Ssd-01381
	Gx D10	0.51							Gx D10	0.11918								Gx D4	Gx D10	Gx D21	D1	Co-D4	Co-D10			Gx D4	Gx D10	Gx D21	D1	Co-D4	Co-D10			Gx D4	Gx D10	Gx D21	D1	Co-D4	Co-D10			Gx D4	Gx D10	Gx D21	D1	Co-D4	Co-D10
	Gx D21	0.16	0.62						Gx D21	5.9e-05	7.8e-06						Gx D10	0.00374							Gx D10	0.27357							Gx D10	0.05837							Gx D10	0.385
	D1	2.8e-05	2.8e-05	2.8e-05					D1	0.00067	6.5e-06	6.2e-06					Gx D21	2.6e-06	0.55717						Gx D21	0.0001	0.00393						Gx D21	0.00561	0.30973						Gx D21	ND	0.385
	Co-D4	0.26	0.73	0.93	2.8e-05				Co-D4	0.75062	0.11918	5.2e-06	9.1e-05				D1	1.1e-06	1.1e-06	1.1e-06					D1	0.00043	0.00012	9.3e-07					D1	0.00041	3.3e-05	1.4e-05					D1	4.6e-05	5.3e-05	4.6e-05
	Co-D10	0.13	0.38	0.93	2.8e-05	0.73			Co-D10	0.00043	0.00687	5.9e-06	6.2e-06	5.9e-05			Co-D4	0.65197	0.00437	0.00013	5e-06				Co-D4	0.34583	0.09179	0.0001	0.01045				Co-D4	0.5641	0.31886	0.07456	0.00041				Co-D4	0.2493	0.5139	0.2493	0.0001
	Co-D21	0.34	0.57	0.73	2.8e-05	0.93	0.57		Co-D21	5.9e-05	5.2e-06	0.01411	6.2e-06	5.2e-06	1.2e-05		Co-D10	0.00028	0.22396	0.97892	1.1e-06	0.00028			Co-D10	0.03017	0.36717	0.00393	1.7e-05	0.0096			Co-D10	0.00271	0.10507	0.37823	1.4e-05	0.02995			Co-D10	ND	0.385	ND	4.6e-05	0.2493
																	Co-D21	0.00028	1	0.25962	1.1e-06	0.00065	0.54703		Co-D21	0.0001	0.00063	0.03017	9.3e-07	0.0001	0.00211		Co-D21	0.00271	0.10507	0.37823	1.4e-05	0.02955	ND		Co-D21	ND	0.385	ND	4.6e-05	0.2493	ND
	Ssd-00007								Ssd-00042								Ssd-00071								Ssd-00928								Ssd-01244
		Gx D4	Gx D10	Gx D21	D1	Co-D4	Co-D10			Gx D4	Gx D10	Gx D21	D1	Co-D4	Co-D10			Gx D4	Gx D10	Gx D21	D1	Co-D4	Co-D10			Gx D4	Gx D10	Gx D21	D1	Co-D4	Co-D10			Gx D4	Gx D10	Gx D21	D1	Co-D4	Co-D10		Ssd-00685
	Gx D10	0.0159							Gx D10	0.361							Gx D10	0.0027							Gx D10	0.69818							Gx D10	0.00333								Gx D4	Gx D10	Gx D21	D1	Co-D4	Co-D10
	Gx D21	0.0078	0.8198						Gx D21	0.181	0.089						Gx D21	0.0027	0.8783						Gx D21	0.01235	0.01779						Gx D21	3.4e-05	0.00357						Gx D10	0.479
	D1	2.1e-05	1.9e-05	1.7e-05					D1	0.428	0.167	0.691					D1	0.6451	0.0027	0.0027					D1	0.07986	0.13367	0.34593					D1	1.2e-05	2.3e-05	1.2e-05					Gx D21	0.078	0.759
	Co-D4	0.8582	0.0229	0.0159	1.7e-05				Co-D4	0.642	0.181	0.428	0.868				Co-D4	0.2981	0.0207	0.0128	0.5882				Co-D4	0.01291	0.0124	0.00049	0.00049				Co-D4	0.00976	0.00088	8.4e-05	9.4e-05				D1	0.597	0.86	0.916
	Co-D10	0.0017	0.4323	0.2257	1.7e-05	0.0015			Co-D10	0.011	0.011	0.089	0.089	0.046			Co-D10	0.478	0.0123	0.0098	0.6451	0.7874			Co-D10	0.46655	0.60158	0.00065	0.0251	0.07253			Co-D10	0.79458	0.10834	0.00167	4.8e-05	0.02444			Co-D4	0.916	0.168	0.03	0.597
	Co-D21	0.0015	0.5034	0.2257	1.7e-05	0.0015	0.9735		Co-D21	0.018	0.018	0.182	0.167	0.117	0.642		Co-D21	0.6451	0.0128	0.0111	0.8783	0.6637	0.8783		Co-D21	0.01372	0.03667	0.93013	0.48455	0.00064	0.01291		Co-D21	3.4e-05	0.00357	ND	1.2e-05	8.4e-05	0.00167		Co-D10	0.916	0.154	0.078	0.456	0.928
																																									Co-D21	0.078	0.597	0.928	0.916	0.03	0.078
	Ssd-00014								Ssd-00048								Ssd-00134								Ssd-00930								Ssd-01332
		Gx D4	Gx D10	Gx D21	D1	Co-D4	Co-D10			Gx D4	Gx D10	Gx D21	D1	Co-D4	Co-D10			Gx D4	Gx D10	Gx D21	D1	Co-D4	Co-D10			Gx D4	Gx D10	Gx D21	D1	Co-D4	Co-D10			Gx D4	Gx D10	Gx D21	D1	Co-D4	Co-D10
	Gx D10	6.2e-05							Gx D10	0.44374							Gx D10	0.00257							Gx D10	0.643							Gx D10	0.13172
	Gx D21	0.03586	0.22396						Gx D21	6.2e-05	2.2e-06						Gx D21	0.07253	0.18791						Gx D21	0.224	0.0813						Gx D21	0.00025	0.00052
	D1	6.2e-05	0.37336	0.03043					D1	0.00021	8.9e-07	8.9e-07					D1	3.1e-05	0.01802	0.00124					D1	0.0202	0.0506	0.0022					D1	0.81987	0.05953	1.1e-05
	Co-D4	0.03043	0.00695	0.70419	0.00015				Co-D4	0.79414	0.53941	2.2e-06	3.5e-06				Co-D4	0.9323	0.00257	0.10254	3.1e-05				Co-D4	0.0423	0.0857	9.3e-05	0.2938				Co-D4	0.00589	0.0466	0.00798	0.00052
	Co-D10	0.001	0.40873	0.0734	0.79807	0.00378			Co-D10	0.00061	0.00138	6.2e-06	8.9e-07	6.2e-05			Co-D10	0.01918	0.24435	0.93176	0.00016	0.02536			Co-D10	0.7482	0.9774	0.0776	0.0766	0.1104			Co-D10	0.01277	0.09005	0.0466	0.00231	0.92912
	Co-D21	6.2e-05	0.37336	0.37336	0.03043	0.03586	0.07887		Co-D21	7.3e-05	3.5e-06	0.37168	8.9e-07	2.2e-06	0.00052		Co-D21	0.01802	0.18791	0.74126	6.3e-05	0.01788	0.68819		Co-D21	0.3282	0.1331	0.696	0.0028	9.3e-05	0.1104		Co-D21	9.9e-05	0.00018	0.48945	3.6e-06	0.00798	0.03045
